# Supplementary material for: Identification of consistent QTL and candidate genes associated with seed traits in common bean by combining GWAS and RNA-Seq
Source: Theor Appl Genet. 2024 May 27;137(6):143. doi: 10.1007/s00122-024-04638-5 (PMC11130024; doi:10.1007/s00122-024-04638-5)
Supplement: Supplementary file 2 — Supplementary file2 (XLSX 4587 kb) [file 122_2024_4638_MOESM2_ESM.xlsx]

## Sheet: Table S1
Table S1. Genotypic data (SNP markers) of 298 SDP lines used in this study.
SNPmarker	chrom	pos	SDP001	SDP002	SDP003	SDP004	SDP005	SDP010	SDP209	SDP225	SDP238	SDP248	SDP249	SDP256	SDP261	SDP262	SDP272	SDP276	SDP277	SDP285	SDP286	SDP290	SDP292	SDP294	SDP297	SDP306	SDP307	SDP308	SDP006	SDP007	SDP008	SDP009	SDP011	SDP012	SDP013	SDP014	SDP015	SDP016	SDP017	SDP018	SDP019	SDP020	SDP021	SDP022	SDP023	SDP024	SDP025	SDP026	SDP027
s1_195378	1	195378	G	G	G	G	G	G	G	G	G	G	G	G	G	G	A	G	G	G	G	G	G	G	G	A	G	G	A	G	G	G	G	A	A	G	A	G	G	G	G	G	G	G	G	A	G	G	G
s1_213069	1	213069	G	G	G	N	A	A	G	A	N	A	N	G	A	N	G	G	A	A	A	G	G	G	G	G	G	G	G	G	G	G	G	G	G	G	G	G	G	A	G	G	G	G	G	G	A	G	G
s1_274066	1	274066	G	T	T	G	G	G	T	G	T	G	T	T	G	G	G	T	G	G	G	G	G	T	T	G	T	T	G	T	T	T	T	G	G	T	G	T	T	G	T	T	T	T	T	G	G	T	T
s1_274189	1	274189	A	G	G	G	A	G	G	G	G	A	G	G	A	A	A	G	G	G	G	A	A	G	G	A	G	G	A	G	G	G	G	A	A	G	A	G	G	A	G	G	G	G	G	A	A	G	G
s1_274225	1	274225	G	G	G	T	G	T	G	T	G	G	G	G	G	G	G	G	T	T	T	G	G	G	G	G	G	G	G	G	G	G	G	G	G	G	G	G	G	G	G	G	G	G	G	G	G	G	G
s1_287445	1	287445	G	A	G	G	G	N	A	N	N	G	N	N	G	G	G	A	G	G	G	G	G	A	A	G	A	A	G	A	A	N	A	N	G	A	G	A	A	N	A	A	A	A	A	G	G	A	A
s1_287454	1	287454	T	C	C	C	T	N	C	N	N	T	N	N	T	T	T	C	C	C	T	T	T	C	C	T	C	C	T	C	C	N	C	N	T	C	T	C	C	N	C	C	C	C	C	T	T	C	C
s1_304306	1	304306	A	G	G	A	N	A	G	A	G	G	G	G	N	N	G	G	A	A	A	A	G	G	G	G	G	N	G	G	G	G	G	G	G	G	G	G	G	G	G	G	G	G	G	G	G	G	G
s1_304316	1	304316	A	A	A	G	N	G	A	G	A	A	A	A	N	N	A	A	G	G	G	A	A	A	A	A	A	N	A	A	A	A	A	A	A	A	A	A	A	A	A	A	A	A	A	A	A	A	A
s1_304341	1	304341	A	A	A	G	N	G	A	G	A	A	A	A	N	N	A	A	G	G	G	A	A	A	A	A	A	N	A	A	A	A	A	A	A	A	A	A	A	A	A	A	A	A	A	A	A	A	A
s1_347350	1	347350	T	N	C	T	T	T	C	T	C	T	C	C	T	T	T	C	N	T	T	T	T	C	N	T	C	C	N	C	C	C	C	T	T	C	T	C	C	T	C	C	C	C	C	T	T	C	C
s1_436255	1	436255	G	A	A	G	G	G	A	G	A	N	A	A	A	G	G	N	G	G	G	G	A	A	A	A	A	A	A	A	A	A	A	G	A	A	A	A	A	G	A	A	A	A	A	G	A	A	A
s1_670409	1	670409	T	C	N	T	T	T	C	C	C	T	N	C	N	N	T	C	T	T	T	T	T	C	N	T	C	C	T	C	C	C	C	T	T	C	T	C	C	T	C	C	C	C	C	T	C	C	C
s1_805944	1	805944	A	A	T	A	A	A	A	A	A	A	A	A	N	A	A	T	A	A	A	A	A	T	A	A	A	A	A	T	A	T	T	A	A	T	A	T	A	A	A	T	A	A	A	A	A	A	T
s1_946706	1	946706	G	A	G	G	A	G	A	G	A	A	A	A	A	N	A	A	G	G	G	A	A	A	A	A	A	A	A	A	A	A	A	A	A	A	A	A	A	A	A	A	A	A	A	A	A	A	A
s1_1427743	1	1427743	C	C	N	N	N	C	C	G	N	C	C	N	C	G	C	C	C	C	C	G	C	N	C	C	C	C	C	N	C	C	C	C	G	C	C	C	C	G	C	C	C	C	C	G	C	C	C
s1_1427766	1	1427766	T	T	N	N	N	T	T	C	N	T	T	N	T	C	T	T	T	T	T	C	T	N	T	T	T	T	T	N	T	T	T	T	C	T	T	T	T	C	T	T	T	T	T	C	T	T	T
s1_1460532	1	1460532	C	T	N	C	C	C	T	C	T	C	T	T	T	C	C	T	C	C	C	C	C	T	T	C	T	T	C	T	T	N	T	C	C	T	C	T	T	C	T	T	T	T	T	C	T	T	T
s1_1460537	1	1460537	G	T	N	G	G	G	T	T	T	T	T	T	T	T	T	T	G	G	G	T	T	T	T	T	T	T	T	T	T	N	T	G	T	T	T	T	T	T	T	T	T	T	T	T	T	T	T
s1_1460538	1	1460538	C	C	N	C	C	C	C	T	C	C	C	C	C	T	C	C	C	C	C	T	C	C	C	C	C	C	C	C	C	N	C	C	T	C	C	C	C	T	C	C	C	C	C	T	C	C	C
s1_1460571	1	1460571	T	G	N	T	T	T	G	T	G	T	G	G	G	T	T	G	T	T	T	T	T	G	G	T	G	G	T	G	G	N	G	T	T	G	T	G	G	T	G	G	G	G	G	T	G	G	G
s1_1550891	1	1550891	C	G	C	G	C	G	G	C	G	C	G	G	G	G	C	G	C	C	G	G	C	G	G	C	G	G	C	G	G	G	G	C	G	G	C	G	G	G	G	G	G	G	G	G	G	G	G
s1_1550900	1	1550900	T	T	T	T	T	T	T	T	T	T	T	T	T	A	T	T	T	T	T	A	T	T	T	T	T	T	T	T	T	T	T	T	A	T	T	T	T	A	T	T	T	T	T	A	T	T	T
s1_1550977	1	1550977	A	T	A	T	A	T	T	A	T	A	T	T	T	T	A	T	A	A	T	T	A	T	T	A	T	T	A	T	T	T	T	A	T	T	A	T	T	T	T	T	T	T	T	T	T	T	T
s1_1616638	1	1616638	C	T	C	C	C	C	T	C	T	C	T	T	T	C	C	T	C	C	C	C	C	T	T	C	T	T	C	T	T	T	T	C	C	T	C	T	T	C	T	T	T	T	T	C	T	T	T
s1_1728850	1	1728850	C	C	C	C	C	C	C	C	C	T	C	C	C	C	T	C	C	C	C	C	C	C	C	T	C	C	T	C	C	C	C	C	C	C	T	C	C	T	C	C	C	C	C	C	C	C	C
s1_1896548	1	1896548	T	A	T	T	T	T	A	T	A	T	A	A	A	T	T	A	T	T	T	T	T	A	A	T	A	A	A	A	A	A	A	T	T	A	T	A	A	T	A	A	N	A	A	T	A	A	A
s1_1973449	1	1973449	A	G	A	A	N	A	G	N	G	A	G	G	G	N	A	G	A	A	A	A	A	G	G	A	G	G	N	G	G	G	N	A	A	G	A	G	G	A	G	G	G	G	G	A	G	G	G
s1_1973720	1	1973720	N	C	T	T	T	T	C	T	C	T	C	N	N	T	T	C	T	T	N	T	N	C	C	T	C	C	C	C	C	C	C	T	T	C	T	C	C	T	C	C	C	C	C	T	C	C	C
s1_1979739	1	1979739	C	C	C	C	C	C	C	C	C	T	C	C	C	C	C	C	C	C	C	C	T	C	C	T	C	C	C	C	C	C	C	C	C	C	T	C	C	T	C	C	C	C	C	C	C	C	C
s1_1979888	1	1979888	C	C	C	C	C	C	C	C	C	G	C	C	C	C	C	C	C	C	C	C	G	C	C	G	C	C	C	C	C	C	C	C	C	C	G	C	C	G	C	C	C	C	C	C	C	C	C
s1_1979956	1	1979956	G	G	G	G	G	G	G	G	G	T	G	G	G	G	G	G	G	G	G	G	T	G	G	T	G	G	G	G	G	G	G	G	G	G	T	G	G	T	G	G	G	G	G	G	G	G	G
s1_2048315	1	2048315	A	T	A	A	A	A	T	A	T	A	T	T	N	N	N	N	A	A	A	A	A	T	T	A	T	N	T	T	T	T	T	A	A	T	A	T	T	A	T	T	T	T	T	A	T	T	T
s1_2048320	1	2048320	C	T	C	C	C	C	T	C	T	C	T	T	N	N	N	N	C	C	C	C	C	T	T	C	T	N	T	T	T	T	T	C	C	T	C	T	T	C	T	T	T	T	T	C	T	T	T
s1_2048593	1	2048593	C	N	C	C	C	C	N	N	T	C	T	N	T	C	C	T	C	C	C	C	C	T	N	C	T	T	T	T	T	T	T	C	C	T	C	T	T	C	T	N	T	T	T	C	T	T	T
s1_2167433	1	2167433	G	T	G	G	N	G	T	T	T	G	T	T	T	N	N	T	T	G	G	G	T	T	T	G	N	T	T	T	T	N	T	G	G	T	G	T	T	G	T	T	T	T	T	G	T	T	T
s1_2518677	1	2518677	C	T	C	T	T	T	T	T	T	C	T	T	C	C	C	T	C	T	C	C	C	T	T	C	T	T	T	T	T	T	T	C	N	T	C	T	T	C	T	T	T	T	T	C	T	T	T
s1_2648410	1	2648410	A	G	A	G	G	G	G	G	G	A	G	G	A	N	G	G	A	G	A	A	A	G	G	A	G	G	G	G	G	N	G	A	A	G	A	G	G	A	G	N	G	G	G	A	G	G	A
s1_2910093	1	2910093	A	A	A	A	A	A	A	A	A	G	A	A	G	G	G	A	A	G	A	G	G	A	A	G	A	A	A	A	A	A	A	A	G	A	G	A	A	G	A	A	A	A	A	A	A	A	G
s1_2910118	1	2910118	T	T	T	T	T	T	T	T	T	A	T	T	A	A	A	T	T	A	T	A	A	T	T	A	T	T	T	T	T	T	T	T	A	T	A	T	T	A	T	T	T	T	T	T	T	T	A
s1_2910145	1	2910145	G	G	G	G	G	G	G	G	G	T	G	G	T	T	T	G	G	T	G	T	T	G	G	T	G	G	G	G	G	G	G	G	T	G	T	G	G	T	G	G	G	G	G	G	G	G	T
s1_2986063	1	2986063	T	A	T	T	T	T	A	T	A	T	A	A	T	A	A	A	T	A	T	A	T	A	A	A	A	A	A	A	A	A	A	T	T	A	T	A	A	A	A	A	A	A	A	T	A	A	T
s1_3016859	1	3016859	G	G	N	G	G	G	G	G	G	G	G	N	G	T	T	G	G	T	G	T	G	G	G	T	G	G	G	G	G	N	G	G	G	G	G	G	G	T	G	G	G	G	G	G	G	G	G
s1_3281218	1	3281218	A	A	N	A	N	A	A	N	A	A	A	A	A	N	A	A	A	N	A	T	A	A	A	A	N	A	A	A	A	A	A	A	A	A	A	A	A	T	A	A	A	A	A	A	A	A	A
s1_3378771	1	3378771	A	G	A	A	A	A	G	A	G	A	G	G	A	A	A	G	A	A	A	A	A	A	G	A	G	G	G	G	G	G	G	A	A	G	A	G	G	A	G	G	N	G	G	A	G	G	A
s1_3411794	1	3411794	A	T	A	A	A	A	T	A	T	A	T	T	A	A	A	T	A	A	A	A	A	A	T	A	T	T	T	T	T	T	T	N	A	T	A	T	T	A	T	T	T	T	T	A	T	T	A
s1_3411879	1	3411879	T	A	T	T	T	T	A	T	A	T	A	A	T	T	T	A	T	T	T	T	T	T	A	T	A	A	A	A	A	A	A	N	T	A	T	A	A	T	A	A	A	A	A	T	A	A	T
s1_3455662	1	3455662	A	G	A	A	A	N	G	G	G	N	G	N	G	G	G	G	A	G	A	G	G	G	G	N	G	G	G	G	G	G	G	A	G	G	G	G	G	G	G	G	G	G	G	G	G	G	G
s1_3462961	1	3462961	A	A	A	A	A	A	A	T	A	T	A	A	T	T	T	A	A	A	A	T	T	A	A	T	A	A	A	A	A	A	A	N	T	A	T	A	A	T	A	A	A	A	A	T	A	A	T
s1_3546058	1	3546058	C	T	C	C	C	C	C	C	C	C	T	T	C	C	C	T	C	C	C	C	C	C	T	C	T	T	T	C	T	T	T	C	C	T	C	T	C	C	C	T	C	T	C	C	C	T	C
s1_3646529	1	3646529	A	C	A	N	A	A	C	A	C	N	C	N	A	A	A	C	A	A	A	A	A	A	N	A	C	C	C	C	C	C	C	A	A	C	A	C	C	A	C	C	C	C	C	A	C	C	A
s1_3840099	1	3840099	C	A	C	C	C	C	A	C	A	C	A	A	C	C	C	A	C	C	C	C	C	C	A	C	A	A	A	A	A	A	A	C	C	A	C	A	A	C	A	A	A	N	A	C	A	A	C
s1_4045320	1	4045320	C	A	N	C	N	C	A	C	A	C	A	N	A	C	A	A	C	A	C	C	A	A	N	A	A	A	A	A	A	A	A	C	A	A	A	A	A	C	A	A	A	A	A	A	A	A	A
s1_4246682	1	4246682	C	C	C	C	C	C	C	C	C	C	C	C	C	C	C	C	C	C	C	C	C	C	C	T	C	C	C	C	C	C	C	C	T	C	T	N	C	N	C	C	C	C	C	T	N	C	T
s1_4420245	1	4420245	G	A	G	G	G	G	A	G	A	G	A	A	G	G	G	A	G	G	G	G	G	G	A	G	A	A	A	A	A	A	A	G	G	A	G	A	A	G	A	A	A	A	A	G	A	A	G
s1_4748938	1	4748938	T	N	T	N	T	T	T	T	T	T	T	T	T	N	N	T	T	N	C	T	C	C	T	C	T	N	T	T	T	T	T	T	T	T	C	T	T	T	T	T	T	T	T	C	T	T	C
s1_5166255	1	5166255	G	G	G	G	G	G	G	G	G	G	G	G	G	G	G	G	G	G	G	G	A	G	G	A	G	G	G	G	G	G	G	G	G	G	A	G	G	G	G	G	G	G	G	N	G	G	A
s1_5182875	1	5182875	T	A	T	T	T	T	A	T	A	T	A	A	A	T	T	A	T	T	T	T	T	A	A	T	A	A	A	A	A	A	A	A	T	A	N	A	A	N	A	A	A	A	A	N	A	A	T
s1_5502693	1	5502693	C	G	C	C	G	C	G	C	G	C	G	G	G	C	C	G	C	C	C	C	C	G	G	C	G	G	G	G	G	G	G	N	C	G	C	G	G	C	G	G	G	G	G	C	G	G	C
s1_5502832	1	5502832	C	T	C	C	T	C	T	C	T	C	T	T	T	C	C	T	C	C	C	C	C	T	T	C	T	T	T	T	T	T	T	C	C	T	C	T	N	C	T	T	T	T	T	N	T	T	C
s1_5502835	1	5502835	G	A	G	G	G	G	A	G	A	G	A	A	A	G	G	A	G	G	G	G	G	G	A	G	A	A	A	A	A	A	A	G	G	A	G	A	N	G	A	A	A	A	A	N	A	A	G
s1_5502853	1	5502853	T	G	T	T	G	T	G	T	G	T	G	G	G	T	T	G	T	T	T	T	T	G	G	T	G	G	G	G	G	G	G	T	T	G	T	G	N	T	G	G	G	G	G	N	G	G	T
s1_5502885	1	5502885	A	T	A	A	T	A	T	A	T	A	T	T	T	A	A	T	A	A	A	A	A	T	T	A	T	T	T	T	T	T	T	A	A	T	A	T	N	A	T	T	T	T	T	N	T	T	A
s1_5644135	1	5644135	C	C	C	C	C	C	T	C	C	C	C	C	T	C	C	C	C	C	C	C	C	C	C	C	C	C	C	T	C	C	C	C	C	C	C	C	T	C	T	C	T	C	T	C	T	C	C
s1_5864867	1	5864867	T	C	T	T	T	T	C	C	C	T	C	C	N	T	T	C	T	C	T	T	T	T	C	T	C	C	C	C	C	C	C	T	T	C	T	C	C	T	C	C	C	C	C	T	C	C	T
s1_5868210	1	5868210	A	G	A	A	A	A	G	G	G	A	G	G	G	A	A	G	A	G	A	A	A	N	G	A	N	G	G	G	G	G	G	A	A	G	A	G	G	N	G	G	G	G	G	N	G	G	A
s1_6023150	1	6023150	T	C	T	T	T	T	C	T	C	T	C	C	C	T	T	C	T	T	T	T	T	T	C	T	C	C	C	C	C	C	C	N	T	C	T	C	C	T	C	C	C	C	C	T	C	C	T
s1_6023158	1	6023158	A	G	A	A	A	A	G	A	G	A	G	G	G	A	A	G	A	A	A	A	A	A	G	A	G	G	G	G	G	G	G	N	A	G	A	G	G	A	G	G	G	G	G	A	G	G	A
s1_6033703	1	6033703	T	C	T	T	T	T	C	N	C	T	C	C	C	T	T	C	T	T	T	T	T	T	C	T	C	C	C	C	C	C	C	T	T	C	T	C	C	T	C	C	C	C	C	T	C	C	T
s1_6050407	1	6050407	T	C	T	T	T	T	C	T	C	T	C	C	C	T	T	C	T	C	T	T	T	T	N	T	C	C	C	C	C	C	C	T	T	C	T	C	C	T	C	C	C	C	C	T	C	C	T
s1_6143134	1	6143134	G	G	T	G	G	G	G	G	G	T	G	G	G	T	G	G	G	G	G	T	T	G	G	T	G	G	G	G	G	G	G	G	T	G	T	G	G	T	G	G	G	G	G	T	G	G	T
s1_6197061	1	6197061	C	T	C	C	C	C	T	C	T	C	T	T	T	C	C	T	C	C	C	C	C	C	T	C	T	T	T	T	T	T	T	C	C	T	C	T	T	C	T	T	T	T	T	C	T	T	C
s1_6604588	1	6604588	T	T	C	T	T	T	T	T	T	C	T	T	T	C	C	T	T	C	T	C	C	T	T	C	T	T	T	T	T	T	T	T	C	T	C	T	T	C	T	T	T	T	T	T	T	T	C
s1_6633332	1	6633332	T	T	C	T	T	T	T	T	T	C	N	T	T	C	C	T	T	C	T	C	C	T	N	C	T	T	T	T	T	T	T	T	C	T	C	T	T	C	T	T	T	T	T	T	T	T	C
s1_6705545	1	6705545	A	G	A	A	A	A	G	N	A	A	G	G	G	A	A	G	A	A	A	A	A	G	G	A	N	G	G	G	G	N	G	A	A	G	A	G	G	A	G	G	G	G	G	A	G	G	A
s1_6922304	1	6922304	T	C	T	T	T	T	T	T	C	T	C	C	C	T	T	C	T	T	T	T	T	C	C	T	C	C	C	C	C	C	C	T	T	C	T	C	T	N	T	C	T	C	T	T	T	C	T
s1_6922395	1	6922395	G	T	T	G	G	G	T	G	T	T	T	T	T	T	G	T	G	G	G	T	T	T	T	T	T	T	T	T	T	T	T	G	T	T	T	T	T	T	T	T	T	T	T	G	T	T	T
s1_6922402	1	6922402	C	T	C	C	C	C	C	C	T	C	T	T	T	C	C	T	C	C	C	C	C	T	T	C	T	T	T	T	T	T	T	C	C	T	C	T	C	N	C	T	C	T	C	C	C	T	C
s1_6954979	1	6954979	A	G	N	A	A	A	N	A	G	N	G	G	G	N	A	G	A	A	A	N	N	G	G	N	G	G	G	G	G	G	G	A	A	G	A	G	A	A	A	G	A	G	A	A	A	G	A
s1_6954980	1	6954980	G	C	N	G	G	G	N	G	C	N	C	C	C	N	G	C	G	G	G	N	N	C	C	N	C	C	C	C	C	C	C	G	G	C	G	C	G	G	G	C	G	C	G	G	G	C	G
s1_7397661	1	7397661	C	G	C	C	C	C	G	C	G	C	G	G	G	C	C	G	C	C	C	C	C	G	G	C	G	G	G	G	G	G	G	C	C	G	C	G	G	C	G	G	G	G	G	C	G	G	C
s1_7397664	1	7397664	C	T	C	C	C	C	T	C	T	C	T	T	T	C	C	T	C	C	C	C	C	T	T	C	T	T	T	T	T	T	T	C	C	T	C	T	T	C	T	T	T	T	T	C	T	T	C
s1_7491743	1	7491743	A	C	A	A	A	A	C	A	C	A	C	C	C	A	A	C	A	A	A	A	A	C	C	A	C	C	C	C	C	N	C	A	A	C	A	C	C	A	C	C	C	C	C	A	C	C	A
s1_7818254	1	7818254	G	T	G	G	G	G	T	G	T	G	T	T	T	G	G	T	G	G	G	G	G	T	T	G	T	T	T	T	T	T	T	G	G	T	G	T	T	G	T	T	T	T	T	G	T	T	G
s1_7831634	1	7831634	T	A	T	T	T	T	A	T	N	T	A	A	A	T	T	A	T	T	T	T	T	A	N	T	A	A	A	A	A	N	A	N	T	A	T	A	A	T	A	A	A	N	A	T	A	A	T
s1_7847574	1	7847574	G	C	G	G	G	G	C	G	C	G	C	C	C	G	G	N	G	G	G	G	G	C	N	N	C	C	C	C	C	C	C	G	G	C	G	C	C	G	C	C	C	C	C	G	C	C	G
s1_7905521	1	7905521	C	G	C	C	C	C	G	C	G	C	G	G	G	C	C	G	C	C	C	C	C	G	G	C	G	G	G	G	G	G	G	C	C	G	C	G	G	C	G	G	G	G	G	C	G	G	C
s1_7926593	1	7926593	C	T	C	C	N	C	T	C	T	C	T	T	T	C	C	N	C	C	C	C	C	T	T	C	T	T	T	T	T	T	T	C	C	T	C	T	T	C	T	T	T	T	T	C	T	T	C
s1_7928687	1	7928687	G	A	G	G	G	G	A	G	G	G	A	A	A	G	G	A	G	G	G	G	G	A	A	G	A	A	A	A	A	A	A	G	N	A	G	A	A	G	A	A	A	A	A	G	A	A	G
s1_8020510	1	8020510	C	A	N	C	N	C	A	C	A	C	A	A	A	N	C	A	C	C	C	C	C	A	A	C	A	A	A	A	A	A	A	C	C	A	C	A	A	N	A	A	A	A	A	C	A	A	C
s1_8020513	1	8020513	C	G	N	C	N	C	G	C	G	C	G	G	G	N	C	G	C	C	C	C	C	G	G	C	G	G	G	G	G	G	G	C	C	G	C	G	G	N	G	G	G	G	G	C	G	G	C
s1_8259098	1	8259098	G	G	G	G	N	G	G	G	G	N	G	G	G	T	G	G	G	G	G	T	T	G	G	N	G	G	G	G	G	G	G	G	T	G	T	G	G	T	G	G	G	G	G	G	G	G	T
s1_8259257	1	8259257	A	A	A	A	G	A	A	A	A	G	A	A	A	G	A	A	A	A	A	G	G	A	A	G	A	A	A	A	A	A	A	A	G	A	G	A	A	G	A	A	A	A	A	A	A	A	G
s1_8619093	1	8619093	N	A	A	A	N	A	N	A	N	T	A	A	A	T	A	A	A	A	A	T	T	A	A	A	A	A	A	A	A	A	A	A	T	A	T	A	A	T	A	A	A	A	A	A	A	A	A
s1_9372923	1	9372923	A	A	A	A	G	A	A	A	A	G	A	A	A	G	A	A	A	A	A	G	G	A	A	G	A	A	A	A	A	A	A	A	G	A	G	A	A	A	A	A	A	A	A	A	A	A	G
s1_9382723	1	9382723	C	T	C	C	C	C	T	C	T	C	T	T	T	C	C	T	C	C	C	C	C	T	T	C	T	T	T	T	T	T	T	C	C	T	C	T	T	C	T	T	T	T	T	C	T	T	C
s1_9390921	1	9390921	C	C	C	C	A	C	C	C	C	A	C	C	C	A	C	C	C	A	C	A	A	C	C	A	C	C	C	C	C	C	C	C	A	C	A	C	C	N	C	C	C	C	C	C	C	C	A
s1_9533686	1	9533686	G	A	G	G	G	G	A	G	A	G	A	A	A	G	G	A	G	G	G	G	G	A	A	G	A	A	A	A	A	A	A	G	G	A	G	A	A	G	A	A	A	A	A	G	A	A	G
s1_9569339	1	9569339	C	C	C	C	G	C	C	G	C	G	C	C	C	G	C	C	C	G	C	G	G	C	C	G	C	C	C	C	C	C	C	C	G	C	G	C	C	N	C	C	C	C	C	C	C	C	G
s1_9569437	1	9569437	C	C	C	C	G	C	C	G	C	G	C	C	C	G	C	C	C	G	C	G	G	C	C	G	C	C	C	C	C	C	C	C	G	C	G	C	C	G	C	C	C	C	C	C	C	C	G
s1_9646866	1	9646866	C	G	C	C	C	C	G	C	G	C	G	G	G	C	C	G	C	C	C	C	C	G	G	C	G	G	G	G	G	G	G	C	C	G	C	G	G	C	G	G	G	G	G	C	G	G	C
s1_10051042	1	10051042	G	C	G	G	G	G	C	G	C	G	C	C	C	G	G	C	G	G	G	G	G	C	C	G	C	C	C	C	C	C	C	G	G	C	G	C	C	G	C	C	C	C	C	G	C	C	G
s1_10178077	1	10178077	A	A	A	A	T	A	A	T	A	T	A	A	A	T	A	A	A	A	A	T	T	A	A	T	A	A	A	A	A	A	A	A	T	A	T	A	A	T	A	A	A	A	A	N	A	A	T
s1_10178100	1	10178100	T	T	T	T	C	T	T	C	T	C	T	T	T	C	T	T	T	T	T	C	C	T	T	C	T	T	T	T	T	T	T	T	C	T	C	T	T	C	T	T	T	T	T	N	T	T	C
s1_10178120	1	10178120	C	C	C	C	T	C	C	T	C	T	C	C	C	T	C	C	C	C	C	T	T	C	C	T	C	C	C	C	C	C	C	C	T	C	T	C	C	T	C	C	C	C	C	N	C	C	T
s1_10181136	1	10181136	A	A	A	A	G	A	A	G	A	G	A	A	A	G	A	A	A	A	A	G	G	A	A	G	A	A	A	A	A	A	A	A	G	A	G	A	A	G	A	A	A	A	A	A	A	A	G
s1_10220678	1	10220678	C	A	C	C	C	C	A	C	A	C	A	A	A	C	C	A	C	C	C	C	C	A	A	C	A	A	A	A	A	A	A	N	C	A	N	A	A	C	A	A	A	A	A	C	A	A	C
s1_10940948	1	10940948	T	G	T	T	T	T	G	T	G	T	G	G	G	T	T	G	T	T	T	T	T	G	G	T	G	G	G	G	G	G	G	T	T	G	T	G	G	T	G	G	G	G	T	T	G	G	T
s1_11234848	1	11234848	C	T	C	C	C	C	T	C	T	C	T	T	T	C	C	T	C	C	C	C	C	T	T	C	T	T	T	T	T	T	T	C	C	T	N	T	T	C	T	T	T	T	T	C	T	T	C
s1_11250831	1	11250831	T	C	C	T	C	T	C	T	C	C	C	C	C	C	C	C	T	T	T	C	C	C	C	C	C	C	C	C	C	C	C	T	C	C	C	C	C	C	C	C	C	C	C	T	C	C	C
s1_11267829	1	11267829	A	C	N	A	C	A	C	A	C	C	C	C	C	C	C	C	A	A	A	C	C	C	C	C	C	C	C	C	C	N	C	A	C	C	C	C	C	C	C	C	C	C	C	N	C	C	C
s1_11385822	1	11385822	A	A	T	A	T	A	A	A	A	T	A	A	A	T	T	A	A	A	A	T	T	A	A	T	A	A	A	A	A	A	A	A	T	A	T	A	A	T	A	A	A	A	A	A	A	A	T
s1_11385823	1	11385823	A	A	C	A	C	A	A	A	A	C	A	A	A	C	C	A	A	A	A	C	C	A	A	C	A	A	A	A	A	A	A	A	C	A	C	A	A	C	A	A	A	A	A	A	A	A	C
s1_11499506	1	11499506	A	C	C	A	C	A	C	C	C	C	C	C	C	C	C	C	A	C	A	C	C	C	C	C	C	C	C	C	C	C	C	A	C	C	C	C	C	C	C	C	C	C	C	A	C	C	C
s1_11526685	1	11526685	N	T	N	C	T	C	T	C	T	T	N	T	T	N	T	T	C	C	C	T	T	T	T	T	T	T	T	T	T	T	T	C	T	T	T	T	T	T	T	T	T	T	T	C	T	T	T
s1_11526700	1	11526700	N	T	N	A	T	A	T	A	T	T	N	T	T	N	T	T	A	A	A	T	T	T	T	T	T	T	T	T	T	T	T	A	T	T	T	T	T	T	T	T	T	T	T	A	T	T	T
s1_14518728	1	14518728	T	T	T	N	T	T	T	T	T	T	T	T	T	A	T	T	A	A	A	A	T	A	T	A	T	T	T	A	T	T	T	T	A	A	T	T	T	T	T	T	T	T	T	A	T	T	T
s1_14518729	1	14518729	T	T	T	N	T	T	T	T	T	T	T	T	T	A	T	T	A	A	A	A	T	A	T	A	T	T	T	A	T	T	T	T	A	A	T	T	T	T	T	T	T	T	T	A	T	T	T
s1_14518730	1	14518730	T	T	T	N	T	T	T	T	T	T	T	T	T	A	T	T	A	A	A	A	T	A	T	A	T	T	T	A	T	T	T	T	A	A	T	T	T	T	T	T	T	T	T	A	T	T	T
s1_14518731	1	14518731	T	T	T	N	T	T	T	T	T	T	T	T	T	A	T	T	A	A	A	A	T	A	T	A	T	T	T	A	T	T	T	T	A	A	T	T	T	T	T	T	T	T	T	A	T	T	T
s1_14548348	1	14548348	A	G	G	A	G	A	G	G	G	G	G	G	G	G	G	G	A	A	A	G	G	G	G	G	G	G	G	G	G	G	G	A	G	G	G	G	G	G	G	G	G	G	G	A	G	G	G
s1_14548453	1	14548453	T	C	C	T	C	T	C	C	C	C	C	C	C	C	C	C	T	T	T	C	C	C	C	C	C	C	C	C	C	C	C	T	C	C	C	C	C	C	C	C	C	C	C	T	C	C	C
s1_14588443	1	14588443	G	T	T	G	T	G	T	G	T	T	N	T	T	T	T	T	G	G	G	T	T	T	T	N	T	T	T	T	T	T	T	G	T	T	T	T	T	T	T	T	T	T	T	G	T	T	T
s1_15154772	1	15154772	T	N	T	T	T	N	C	T	C	T	N	C	C	T	T	C	T	T	T	T	T	C	C	T	C	C	C	C	C	C	C	T	C	C	T	C	C	T	C	C	C	C	C	T	C	C	T
s1_15214030	1	15214030	A	C	A	A	A	A	C	A	C	A	C	C	C	A	A	C	A	A	A	A	C	C	C	C	C	C	C	C	C	N	C	A	C	C	C	C	C	C	C	C	C	C	C	A	C	C	C
s1_15214089	1	15214089	C	T	C	C	C	C	T	C	T	C	T	T	T	C	C	T	C	C	C	C	C	T	T	C	T	T	T	T	T	N	T	C	T	T	C	T	T	C	T	T	T	T	T	C	T	T	C
s1_16026172	1	16026172	T	T	A	T	T	T	T	T	T	A	T	T	T	T	A	T	T	A	T	T	A	T	T	A	T	T	T	T	T	T	T	T	T	T	A	T	T	A	T	T	T	T	T	T	T	T	A
s1_16714277	1	16714277	T	A	A	T	T	T	A	N	A	A	A	A	A	N	A	A	T	A	T	N	A	A	A	A	A	A	A	A	A	A	A	T	A	A	A	A	A	A	A	A	A	A	A	T	A	A	A
s1_17019029	1	17019029	T	N	N	N	T	N	N	T	T	T	T	T	T	T	T	T	T	T	T	T	G	T	N	N	T	T	T	T	T	T	T	T	T	T	G	T	T	G	T	T	T	T	T	T	T	T	G
s1_17347371	1	17347371	C	C	A	C	C	C	C	C	C	A	C	C	C	C	A	C	C	A	C	C	A	C	C	A	C	C	C	C	C	C	C	C	C	C	A	C	C	A	C	C	C	C	C	C	C	C	A
s1_17347458	1	17347458	G	G	C	G	G	G	G	G	G	C	G	G	G	G	C	G	G	C	G	G	C	G	G	C	G	G	G	G	G	G	G	G	G	G	C	G	G	C	G	G	G	G	G	G	G	G	C
s1_19459617	1	19459617	A	A	G	A	A	A	A	A	A	G	A	A	A	A	G	A	A	A	A	A	G	A	A	G	A	A	A	A	A	A	A	A	A	A	G	A	A	G	A	A	A	A	A	A	A	A	N
s1_20164029	1	20164029	A	A	T	A	A	A	A	A	A	T	A	A	A	A	T	A	A	A	A	A	T	A	A	T	A	A	A	A	A	A	A	A	A	A	T	A	A	T	A	A	A	A	A	A	A	A	T
s1_20602567	1	20602567	A	G	A	A	A	A	G	A	G	A	G	G	N	N	A	G	A	G	A	A	N	G	G	A	G	G	G	G	G	G	G	A	G	G	A	G	G	A	G	G	G	G	G	A	G	G	A
s1_20602644	1	20602644	T	G	G	T	T	T	G	T	G	G	G	G	G	T	G	G	T	G	T	T	G	G	G	G	G	G	G	G	G	G	G	T	G	G	G	G	G	G	G	G	G	G	G	T	G	G	G
s1_21461609	1	21461609	T	G	T	T	T	T	G	T	G	T	G	G	G	T	T	G	T	G	T	T	T	G	G	T	G	G	G	G	G	G	G	T	G	G	T	G	G	T	G	G	G	G	G	N	G	G	T
s1_21461633	1	21461633	C	T	C	C	C	C	T	C	T	C	T	T	T	C	C	T	C	T	C	C	C	T	T	C	T	T	T	T	T	T	T	C	T	T	C	T	T	C	T	T	T	T	T	N	T	T	C
s1_21461662	1	21461662	A	G	A	A	A	A	G	A	G	A	G	G	G	A	A	G	A	G	A	A	A	G	G	A	G	G	G	G	G	G	G	A	G	G	A	G	G	A	G	G	G	G	G	N	G	G	A
s1_21461667	1	21461667	G	T	G	G	G	G	T	G	T	G	T	T	T	G	G	T	G	T	G	G	G	T	T	G	T	T	T	T	T	T	T	G	T	T	G	T	T	G	T	T	T	T	T	N	T	T	G
s1_21461698	1	21461698	T	G	T	T	T	T	G	T	G	T	G	G	G	T	T	G	T	G	T	T	T	G	G	T	G	G	G	G	G	G	G	T	G	G	T	G	G	T	G	G	G	G	G	N	G	G	T
s1_22151543	1	22151543	G	A	G	G	G	G	A	G	A	G	A	A	A	G	G	A	G	A	G	G	G	A	A	G	A	A	A	A	A	A	A	G	A	A	G	A	A	G	A	A	A	A	A	N	A	A	G
s1_22151546	1	22151546	A	G	A	A	A	A	G	A	G	A	G	G	G	A	A	G	A	G	A	A	A	G	G	A	G	G	G	G	G	G	G	A	G	G	A	G	G	A	G	G	G	G	G	N	G	G	A
s1_22151575	1	22151575	A	G	A	A	A	A	G	A	G	A	G	G	G	A	A	G	A	G	A	A	A	G	N	A	G	N	G	G	G	G	G	A	G	G	A	G	G	A	G	G	G	G	G	N	G	G	A
s1_22151580	1	22151580	C	A	C	C	C	C	A	C	A	C	A	A	A	C	C	A	C	A	C	C	C	A	N	C	A	N	A	A	A	A	A	C	A	A	C	A	A	C	A	A	A	A	A	N	A	A	C
s1_22566860	1	22566860	G	A	G	G	G	G	A	G	N	G	A	A	A	N	G	A	G	A	G	G	G	A	A	N	A	A	A	A	A	A	A	G	A	A	G	A	A	N	A	A	A	A	A	G	A	A	G
s1_23499274	1	23499274	T	A	T	T	T	T	A	T	A	T	A	A	A	T	T	A	T	T	T	T	T	A	A	T	A	A	A	A	A	A	A	T	A	A	T	A	A	T	A	A	A	A	A	T	A	A	T
s1_23500027	1	23500027	C	A	C	C	C	C	A	C	A	C	A	A	A	C	C	A	C	C	C	C	C	A	A	C	A	A	A	A	A	A	A	C	A	A	C	A	A	C	A	A	A	A	A	N	A	A	C
s1_23564216	1	23564216	A	C	A	N	A	A	C	A	C	A	C	C	C	A	A	C	A	C	A	A	A	C	C	A	C	C	C	C	C	N	C	A	C	C	A	C	C	A	C	C	C	C	C	A	C	C	A
s1_23608537	1	23608537	A	G	A	N	A	A	N	A	G	A	G	G	N	A	A	G	A	G	A	A	A	N	G	A	G	N	G	G	G	G	G	A	G	G	A	N	G	A	G	G	G	G	G	A	G	G	A
s1_23608586	1	23608586	G	G	G	G	G	G	A	G	G	G	G	G	G	G	G	G	G	G	G	G	G	G	G	G	G	G	G	G	G	G	G	G	G	G	G	N	A	G	A	G	A	G	G	G	A	G	G
s1_23794365	1	23794365	G	A	G	G	G	G	G	G	A	G	A	A	A	G	G	A	G	G	G	G	G	A	A	G	A	A	A	A	A	A	A	G	A	A	G	A	G	G	G	A	G	A	A	G	G	A	G
s1_23794390	1	23794390	G	A	G	G	G	G	A	G	A	G	A	N	A	G	G	A	G	N	G	G	G	A	A	G	A	A	A	A	A	A	A	G	A	A	G	A	A	G	A	A	A	A	A	G	A	A	G
s1_24093239	1	24093239	T	A	T	N	T	T	A	T	A	T	A	A	A	T	T	A	T	A	T	T	T	A	N	T	N	A	A	N	A	N	A	T	A	A	T	A	A	T	A	A	A	A	A	T	A	A	T
s1_25595950	1	25595950	A	C	A	A	A	A	C	A	C	A	C	C	C	A	A	C	A	N	A	N	A	C	C	N	C	C	C	C	C	C	C	A	C	C	A	C	C	A	C	C	C	C	C	A	C	C	A
s1_26470131	1	26470131	C	C	C	C	C	C	T	C	T	C	T	C	T	C	C	T	C	C	C	C	C	C	N	C	T	T	T	T	T	N	T	C	C	T	C	T	N	C	T	T	T	T	T	C	T	T	C
s1_26590594	1	26590594	T	T	T	T	T	T	A	T	T	T	A	T	A	T	T	A	T	T	T	T	T	T	A	T	A	A	A	A	A	A	A	T	T	A	T	A	A	T	A	A	A	A	T	T	A	T	T
s1_26815677	1	26815677	C	T	C	C	C	C	T	C	T	C	T	T	T	C	C	T	C	C	C	C	C	T	T	C	T	T	T	T	T	T	T	C	T	N	C	T	T	C	T	T	T	T	T	C	T	T	C
s1_28222218	1	28222218	C	C	C	C	N	C	T	C	N	N	C	C	C	C	N	C	C	C	C	C	N	C	C	C	C	N	C	C	C	C	C	C	C	C	C	C	T	C	T	C	T	C	C	C	T	C	C
s1_29272649	1	29272649	A	G	A	A	A	A	G	A	G	A	G	G	G	A	A	G	A	G	A	A	A	G	G	A	G	G	G	G	G	G	G	A	G	G	A	G	G	A	G	G	G	G	G	A	G	G	A
s1_30818414	1	30818414	G	G	G	G	G	G	A	G	A	G	A	A	A	G	G	A	G	G	G	G	G	A	A	G	A	A	A	A	A	N	A	G	G	A	G	A	A	G	A	A	A	A	A	G	A	A	G
s1_31725050	1	31725050	T	T	N	T	N	T	G	T	G	T	G	G	G	T	T	G	T	T	T	T	T	G	G	T	G	G	G	G	G	N	G	T	T	G	T	G	G	T	G	G	G	G	G	T	G	G	T
s1_34086178	1	34086178	C	C	C	C	C	C	T	C	T	C	T	T	T	N	C	T	C	T	C	C	C	C	N	C	N	T	T	T	T	T	T	T	C	T	C	T	T	C	T	T	T	T	T	T	T	T	C
s1_34086272	1	34086272	G	N	G	G	G	G	A	G	A	G	A	A	N	N	G	A	G	A	G	G	G	G	A	G	N	A	A	A	A	A	A	A	G	A	G	A	A	G	A	A	A	A	A	A	A	A	G
s1_34352127	1	34352127	T	T	T	T	T	T	A	T	A	T	A	A	A	T	T	A	T	T	T	T	T	T	A	T	A	A	A	A	A	A	A	A	T	A	T	A	A	T	A	A	A	A	A	T	A	A	T
s1_34539374	1	34539374	G	G	G	G	G	G	A	G	A	G	A	A	A	G	G	A	G	G	G	G	G	G	A	G	A	A	A	A	A	N	A	A	G	A	G	A	A	G	A	A	A	A	A	G	A	A	G
s1_34553529	1	34553529	C	C	N	C	C	C	A	N	A	N	A	A	A	N	C	A	C	A	C	C	C	C	A	C	A	A	A	A	A	A	A	A	C	A	C	A	A	C	A	A	A	A	A	C	A	A	C
s1_35131106	1	35131106	A	A	N	A	A	A	C	A	N	A	C	C	N	A	A	C	A	A	A	A	A	A	C	A	C	C	C	C	C	C	C	C	A	C	A	C	C	A	C	C	C	C	C	A	C	C	A
s1_35131132	1	35131132	T	T	N	T	N	T	C	T	N	T	C	C	N	T	T	C	T	T	T	T	T	T	C	T	C	C	C	C	C	C	C	C	T	C	T	C	C	T	C	C	C	C	C	T	C	C	T
s1_35131144	1	35131144	A	A	N	A	A	A	G	A	N	A	G	G	N	A	A	G	A	G	A	A	A	A	G	A	G	G	G	G	G	G	G	G	A	G	A	G	G	A	G	G	G	G	G	A	G	G	A
s1_35131196	1	35131196	A	A	A	A	A	A	C	A	C	A	C	C	C	A	A	C	A	A	A	A	A	A	C	A	C	C	C	C	C	C	C	C	A	C	A	C	C	A	C	C	C	C	C	A	C	C	A
s1_35556428	1	35556428	G	G	G	G	G	G	A	G	A	G	A	A	A	G	G	A	G	G	G	G	G	G	A	G	A	A	A	A	A	A	A	A	G	A	G	A	A	G	A	A	A	A	A	G	A	A	G
s1_36432424	1	36432424	C	C	C	C	C	C	A	C	A	C	A	A	A	C	C	A	C	A	C	C	C	C	A	C	A	A	A	A	A	A	A	A	C	A	C	A	A	C	A	A	A	A	A	C	A	A	C
s1_36520863	1	36520863	T	T	T	T	T	T	C	T	C	T	C	C	C	T	T	C	T	T	T	T	T	T	C	T	C	N	C	C	C	C	C	C	T	C	T	C	C	T	C	C	C	C	C	T	C	C	T
s1_36650628	1	36650628	A	A	A	A	A	A	T	A	T	A	T	T	T	A	A	T	A	A	A	A	A	A	T	A	T	T	T	T	T	T	T	T	A	T	A	T	T	A	T	T	T	T	T	A	T	T	A
s1_36653147	1	36653147	N	C	N	C	C	C	C	C	T	C	N	C	T	N	C	T	C	C	C	C	C	C	T	C	T	T	T	T	T	T	T	C	C	T	C	T	C	C	C	T	C	T	T	C	C	C	C
s1_36801972	1	36801972	G	G	G	G	G	G	A	G	A	G	A	A	A	G	G	A	G	G	G	G	G	G	A	G	A	A	A	A	A	A	A	G	G	A	G	A	A	G	A	A	A	A	A	G	A	A	G
s1_37138111	1	37138111	C	C	C	C	C	C	T	C	T	C	T	T	T	C	C	T	C	C	C	C	C	C	T	C	T	T	T	T	T	T	T	C	C	T	C	T	T	T	T	T	T	T	T	C	T	T	C
s1_37655568	1	37655568	N	A	A	A	N	A	G	A	G	A	G	G	G	A	A	G	A	A	A	A	A	A	G	A	G	G	G	G	G	G	G	A	A	G	A	G	G	G	G	G	G	G	G	A	G	G	A
s1_37655580	1	37655580	N	G	G	G	N	G	T	G	T	G	T	T	T	G	G	T	G	G	G	G	G	G	T	G	T	T	T	T	T	T	T	G	G	T	G	T	T	T	T	T	T	T	T	G	T	T	G
s1_37888758	1	37888758	T	T	T	T	N	T	T	T	A	T	A	A	A	T	T	A	T	T	T	T	T	T	A	T	A	A	A	A	A	A	A	T	T	N	T	A	T	A	T	A	T	A	A	T	T	A	T
s1_38144360	1	38144360	C	C	C	N	T	C	T	C	T	C	T	T	T	C	N	T	C	C	C	C	C	C	N	C	T	T	T	T	T	T	T	C	C	T	C	T	T	T	T	T	T	T	T	C	T	T	C
s1_38162226	1	38162226	A	A	A	A	A	A	A	A	A	A	A	A	A	A	A	G	A	A	A	A	A	A	A	A	A	A	A	A	G	A	A	A	A	A	A	A	A	G	A	A	A	G	A	A	A	A	A
s1_38382365	1	38382365	C	C	C	C	C	C	G	G	G	C	G	G	G	C	C	G	C	C	C	C	C	C	G	C	G	G	G	G	G	G	G	N	C	N	C	G	G	G	G	G	G	G	G	C	G	G	C
s1_38612465	1	38612465	C	C	C	C	C	C	T	C	T	C	C	T	C	C	C	C	C	C	C	C	C	C	C	C	C	C	C	C	C	C	C	C	C	C	C	N	T	C	T	C	T	C	C	C	T	T	C
s1_38781079	1	38781079	C	C	C	N	C	C	C	C	C	T	C	N	C	C	C	C	C	T	C	C	C	C	N	T	C	C	C	C	C	C	C	C	C	C	T	C	C	C	C	C	C	C	C	T	C	C	N
s1_38781099	1	38781099	T	T	T	N	T	T	T	T	T	C	T	N	T	T	T	T	T	C	T	T	T	T	N	C	T	T	T	T	T	T	T	T	T	T	C	T	T	T	T	T	T	T	T	C	T	T	N
s1_38878234	1	38878234	G	G	N	G	N	G	A	G	A	N	A	A	A	G	G	A	G	G	G	G	G	G	A	G	A	A	A	A	A	A	A	G	G	A	G	A	A	A	A	A	A	A	A	G	A	A	G
s1_38878238	1	38878238	T	T	N	T	N	T	C	T	C	N	C	C	C	T	T	C	T	T	T	T	T	T	C	T	C	C	C	C	C	C	C	T	T	C	T	C	C	C	C	C	C	C	C	T	C	C	T
s1_39083137	1	39083137	C	N	C	C	C	C	A	C	A	C	A	A	A	C	C	A	C	C	C	C	C	C	A	N	A	A	A	A	A	A	A	C	C	A	C	A	A	A	A	A	A	A	A	C	A	A	C
s1_39142381	1	39142381	C	C	C	C	C	C	T	C	T	C	T	T	T	C	C	T	C	C	C	C	C	C	T	C	T	T	T	T	T	T	T	C	C	T	C	T	T	T	T	T	T	T	T	C	T	T	C
s1_39562704	1	39562704	T	A	T	N	T	T	A	N	A	A	A	A	A	N	T	A	T	A	T	A	N	N	A	T	A	A	A	A	A	A	A	T	A	A	T	A	A	T	A	A	A	A	A	A	A	A	N
s1_39910380	1	39910380	G	G	G	G	G	G	A	G	A	G	A	A	A	G	G	A	G	G	G	G	G	G	A	G	A	A	A	A	A	A	A	G	G	A	G	A	A	G	A	A	A	A	A	G	A	A	G
s1_39910464	1	39910464	T	T	T	T	T	T	C	T	C	T	C	C	C	T	T	C	T	T	T	T	T	T	C	T	C	C	C	C	C	C	C	T	T	C	T	C	C	T	C	C	C	C	C	T	C	C	T
s1_40057051	1	40057051	A	A	A	A	A	N	C	A	C	A	C	C	C	A	A	C	A	A	A	A	A	A	C	A	C	C	C	C	C	N	C	A	A	C	A	C	C	A	C	C	C	C	C	N	C	C	A
s1_40166814	1	40166814	N	C	C	C	C	C	A	C	N	C	A	N	A	N	C	A	C	C	C	C	C	C	A	C	N	N	A	A	A	A	A	C	N	A	C	A	A	C	A	A	A	A	A	C	A	A	C
s1_40166836	1	40166836	N	C	C	C	C	C	G	C	N	C	G	N	G	N	C	G	C	C	C	C	C	C	G	C	N	N	G	G	G	G	G	C	C	G	C	G	G	C	G	G	G	G	G	C	G	G	C
s1_40167125	1	40167125	C	C	C	N	C	C	T	C	T	C	T	T	T	N	C	N	C	C	C	C	N	C	T	C	T	N	T	T	T	T	T	C	C	T	C	T	T	C	T	T	T	T	T	C	T	T	C
s1_40175369	1	40175369	T	T	T	T	T	T	A	T	A	T	A	A	A	T	T	A	T	T	T	T	T	T	A	T	A	A	A	A	A	A	A	T	T	A	T	A	A	T	A	A	A	A	A	T	A	A	T
s1_40175396	1	40175396	C	C	C	C	C	C	T	C	T	C	T	T	T	C	C	T	C	C	C	C	C	C	T	C	T	T	T	T	T	T	T	C	C	T	C	T	T	C	T	T	T	T	T	C	T	T	C
s1_40176571	1	40176571	A	A	A	A	A	A	T	A	T	A	T	T	T	A	A	T	A	A	A	A	A	A	T	A	T	T	T	T	T	T	T	A	N	T	A	T	T	A	T	T	T	T	T	A	T	T	A
s1_40189919	1	40189919	T	T	T	T	T	T	C	T	N	T	C	C	C	T	T	C	T	T	T	T	T	T	C	T	C	C	C	C	C	C	C	T	T	C	T	C	C	T	C	C	C	C	C	T	C	C	T
s1_40189990	1	40189990	A	A	A	A	A	A	G	A	G	A	G	G	G	A	A	G	A	A	A	A	A	A	G	A	G	G	G	G	G	G	G	A	A	G	A	G	G	A	G	G	G	G	G	A	G	G	A
s1_40192329	1	40192329	G	G	G	G	G	G	T	G	T	G	T	T	T	G	G	T	G	G	G	G	G	G	T	G	T	T	T	N	T	T	T	G	G	T	G	T	T	G	T	T	T	T	T	G	T	T	G
s1_40476457	1	40476457	T	T	T	T	T	T	G	T	G	T	G	G	G	T	T	G	T	T	T	T	T	T	G	T	G	G	G	G	G	N	G	T	N	G	T	G	G	T	G	G	G	G	G	T	G	G	T
s1_40487197	1	40487197	A	A	A	A	A	A	G	A	G	A	G	G	G	A	A	G	A	A	A	A	A	A	G	A	G	G	G	G	G	G	G	A	A	G	A	G	G	A	G	G	G	G	G	N	G	G	A
s1_40544253	1	40544253	T	T	T	T	T	T	A	T	A	T	A	A	A	T	T	A	T	T	T	T	T	T	A	T	A	A	A	A	A	A	A	T	T	A	T	A	A	T	A	A	N	A	A	T	A	A	T
s1_40677806	1	40677806	C	C	N	N	C	C	T	C	T	C	T	T	N	C	C	T	C	C	C	C	N	C	N	C	N	T	T	T	T	T	T	C	C	T	C	T	T	C	T	T	T	T	T	C	T	T	C
s1_40711009	1	40711009	G	G	G	G	G	G	C	N	N	G	N	N	C	N	G	C	G	G	G	G	G	G	C	N	C	N	C	C	C	C	C	G	G	C	N	C	C	G	C	C	C	C	C	G	C	C	G
s1_40818564	1	40818564	N	A	A	A	A	A	G	A	G	A	N	G	G	A	A	G	A	A	A	A	A	A	G	A	G	G	G	G	G	G	G	A	A	G	A	G	G	A	G	G	G	G	G	A	G	G	A
s1_40890993	1	40890993	T	T	T	T	T	N	C	T	C	T	C	C	C	N	T	C	T	T	T	N	T	T	C	T	C	C	C	C	C	C	C	T	T	C	T	C	C	T	C	C	C	C	C	T	C	C	T
s1_41001602	1	41001602	C	C	C	C	C	C	G	C	G	C	G	G	G	C	C	G	C	C	C	C	C	C	G	C	G	G	G	G	G	G	G	C	C	G	C	G	G	C	G	G	G	G	G	C	G	G	C
s1_41016904	1	41016904	A	A	A	A	A	A	G	A	G	A	G	G	G	A	A	G	A	A	A	A	A	A	G	A	G	G	G	G	G	G	G	A	N	G	A	G	G	A	G	G	G	G	G	A	G	G	A
s1_41157315	1	41157315	C	C	C	C	C	C	G	C	G	C	G	G	G	C	C	G	C	C	C	C	C	C	G	C	G	G	G	G	G	G	G	C	C	G	C	G	G	C	G	G	G	G	G	C	G	G	C
s1_41157370	1	41157370	A	A	A	A	A	A	G	A	G	A	G	G	G	A	A	G	A	A	A	A	A	A	G	A	G	G	G	G	G	G	G	A	A	G	A	G	G	A	G	G	G	G	G	A	G	G	A
s1_41173569	1	41173569	A	A	A	A	A	A	A	A	A	A	A	G	A	A	A	G	A	A	A	A	A	A	A	A	A	A	A	A	G	A	A	A	A	A	A	A	A	A	A	A	A	G	A	A	A	A	A
s1_41215194	1	41215194	T	T	T	T	T	N	C	T	N	T	C	C	C	N	T	C	T	T	T	T	T	T	C	T	C	C	C	C	C	N	C	T	T	C	T	C	C	T	C	C	C	C	C	T	C	C	N
s1_41215212	1	41215212	A	A	A	A	A	N	G	A	N	A	G	G	G	N	A	G	A	A	A	A	A	A	G	A	G	G	G	G	G	N	G	A	A	G	A	G	G	A	G	G	G	G	G	A	G	G	N
s1_41272264	1	41272264	C	T	C	C	C	C	C	C	C	T	C	C	C	T	C	C	C	T	C	T	C	T	C	T	C	C	C	C	C	C	C	C	T	C	T	C	C	T	C	C	C	C	C	T	C	C	T
s1_41272306	1	41272306	C	G	C	C	C	C	C	C	C	G	C	C	C	G	C	C	C	G	C	G	C	G	C	G	C	C	C	C	C	C	C	C	G	C	G	C	C	G	C	C	C	C	C	G	C	C	G
s1_41589753	1	41589753	T	T	T	T	T	T	G	T	G	T	G	G	G	T	T	G	T	T	T	T	T	T	G	T	G	G	G	G	G	G	G	T	T	G	T	G	G	T	G	G	G	G	G	N	G	G	T
s1_41637425	1	41637425	G	G	G	G	G	G	A	G	A	G	A	A	A	G	G	A	G	G	G	G	G	G	A	G	A	A	A	A	A	A	A	G	G	A	G	A	A	G	A	A	A	A	A	G	A	A	G
s1_41637530	1	41637530	G	N	N	G	G	G	A	G	A	G	A	A	A	G	G	A	N	G	G	G	G	G	A	G	A	A	A	A	A	A	A	G	G	A	G	A	A	G	A	A	A	A	A	G	A	A	G
s1_41722480	1	41722480	G	G	G	G	G	G	A	G	A	G	A	A	A	G	G	A	G	G	G	G	G	G	A	G	A	A	A	A	A	N	A	G	G	A	G	A	A	G	A	A	A	A	A	G	A	A	G
s1_41722489	1	41722489	T	T	T	T	T	T	C	T	C	T	C	C	C	T	T	C	T	T	T	T	T	T	C	T	C	C	C	C	C	N	C	T	T	C	T	C	C	T	C	C	C	C	C	T	C	C	T
s1_41722495	1	41722495	A	A	A	A	A	A	G	A	G	A	G	G	G	A	A	G	A	A	A	A	A	A	G	A	G	G	G	G	G	N	G	A	A	G	A	G	G	A	G	G	G	G	G	A	G	G	A
s1_41951724	1	41951724	A	A	A	A	A	A	C	A	C	A	N	C	C	A	A	C	A	A	A	A	A	A	C	A	C	C	C	C	C	C	C	N	A	C	A	C	C	N	C	C	C	N	C	A	C	C	A
s1_41951766	1	41951766	C	C	C	C	C	C	G	C	G	C	N	G	G	C	C	G	C	C	C	C	C	C	G	C	G	G	G	G	G	G	G	N	C	G	C	G	G	N	G	G	G	N	G	C	G	G	C
s1_41951847	1	41951847	T	T	T	T	T	N	C	T	C	T	C	C	C	T	T	C	T	T	T	T	T	T	C	T	C	C	C	C	C	C	C	N	T	C	T	C	C	N	C	C	C	C	C	T	C	C	T
s1_41951848	1	41951848	A	A	A	A	A	N	T	A	T	A	T	T	T	A	A	T	A	A	A	A	A	A	T	A	T	T	T	T	T	T	T	N	A	T	A	T	T	N	T	T	T	T	T	A	T	T	A
s1_41951875	1	41951875	A	A	A	A	A	N	G	A	G	A	G	G	G	A	A	G	A	A	A	A	A	A	G	A	G	G	G	G	G	G	G	N	A	G	A	G	G	N	G	G	G	G	G	A	G	G	A
s1_41951892	1	41951892	G	G	G	G	G	N	A	G	A	G	A	A	A	G	G	A	G	G	G	G	G	G	A	G	A	A	A	A	A	A	A	N	G	A	G	A	A	N	A	A	A	A	A	G	A	A	G
s1_41974463	1	41974463	G	G	G	G	G	G	A	G	A	G	A	A	A	G	G	A	G	G	G	G	G	G	A	G	A	A	A	A	A	N	A	G	G	A	G	A	A	G	A	A	A	A	A	G	A	A	G
s1_42152913	1	42152913	G	G	G	G	G	G	A	G	A	G	A	A	A	G	G	A	G	G	G	G	G	G	A	G	A	A	A	A	A	A	A	G	G	A	G	A	A	N	A	A	A	A	A	G	A	A	G
s1_42152922	1	42152922	A	A	A	A	A	A	T	A	T	A	T	T	T	A	A	T	A	A	A	A	A	A	T	A	T	T	T	T	T	T	T	A	A	T	A	T	T	N	T	T	T	T	T	A	T	T	A
s1_42158180	1	42158180	A	A	A	A	A	A	G	N	N	A	G	N	G	A	A	G	A	A	A	A	A	N	G	A	G	G	G	G	G	G	G	A	N	G	A	G	G	A	G	G	G	G	G	A	G	G	A
s1_42160631	1	42160631	N	C	C	C	C	C	A	N	A	C	A	A	A	N	C	N	C	C	C	C	C	C	A	C	A	N	A	A	A	N	A	C	C	A	C	A	A	C	A	A	A	A	A	C	A	A	C
s1_42459021	1	42459021	G	A	G	G	G	G	G	G	G	A	G	G	G	A	G	G	A	A	G	A	G	A	N	G	G	G	G	G	G	G	G	G	A	G	G	G	G	G	G	G	G	G	G	A	G	G	G
s1_42459042	1	42459042	T	C	T	T	T	T	T	T	T	C	T	T	T	C	T	T	C	C	T	C	T	C	N	T	T	T	T	T	T	T	T	T	C	T	T	T	T	T	T	T	T	T	T	C	T	T	T
s1_42459300	1	42459300	A	G	A	A	A	A	A	A	A	G	A	A	A	G	A	A	G	G	A	G	A	G	A	A	N	A	A	A	A	A	A	A	G	A	A	A	A	A	A	A	A	A	A	G	A	A	A
s1_42463651	1	42463651	A	A	A	A	A	A	T	A	T	A	T	T	T	A	A	T	A	A	A	A	A	A	T	A	T	T	T	T	T	T	N	A	A	T	A	T	T	A	T	T	T	T	T	A	T	T	A
s1_42463660	1	42463660	T	A	T	T	T	T	A	T	A	A	A	A	A	A	T	A	A	A	T	A	T	A	A	T	A	A	A	A	A	A	N	T	A	A	T	A	A	T	A	A	A	A	A	A	A	A	T
s1_42502104	1	42502104	T	T	T	T	T	T	G	T	N	T	G	G	G	T	T	G	T	T	T	T	T	T	G	T	G	G	G	G	G	G	G	T	T	G	T	G	G	T	G	G	G	G	G	T	G	G	T
s1_42558186	1	42558186	T	C	T	T	T	T	C	T	C	C	C	C	C	C	T	C	C	C	T	C	T	C	C	T	C	C	C	C	C	C	C	T	C	C	T	C	C	T	C	C	C	C	C	C	C	C	T
s1_42857105	1	42857105	A	T	A	A	A	A	A	A	A	T	A	A	A	T	T	A	T	T	A	T	T	T	A	A	A	A	A	A	A	A	A	N	T	A	A	A	A	A	A	A	A	A	A	T	A	A	A
s1_42916300	1	42916300	C	A	C	C	C	C	A	C	A	A	A	A	N	N	A	N	A	A	C	A	A	A	A	C	N	A	A	A	A	A	A	C	A	A	C	A	A	C	A	A	A	A	A	N	A	A	C
s1_42923736	1	42923736	G	G	G	G	G	G	T	G	T	G	T	T	T	G	G	T	G	G	G	G	G	G	T	G	T	T	T	T	T	N	T	G	G	T	G	T	T	N	T	T	T	T	T	G	T	T	G
s1_42923771	1	42923771	G	G	G	G	G	G	A	G	A	G	A	A	A	G	G	A	G	G	G	G	G	G	A	G	A	A	A	A	A	N	A	G	G	A	G	A	A	N	A	A	A	A	A	G	A	A	G
s1_43135432	1	43135432	G	G	G	G	G	G	A	G	A	G	A	A	A	G	G	A	G	G	G	G	G	G	A	G	A	A	A	A	A	A	A	G	G	A	G	A	N	G	A	A	A	A	A	G	A	A	G
s1_43140571	1	43140571	A	T	A	A	A	A	A	A	A	T	A	A	A	T	A	A	A	A	A	T	A	T	A	A	A	A	A	A	A	N	A	A	T	A	A	A	A	A	A	A	A	A	A	T	A	A	A
s1_43140615	1	43140615	A	A	A	A	A	A	G	A	G	A	G	G	G	A	A	G	A	A	A	A	A	A	G	A	G	G	G	G	G	N	G	A	A	G	A	G	G	A	G	G	G	G	G	A	G	G	A
s1_43140629	1	43140629	G	G	G	G	G	G	T	G	T	G	T	T	T	G	G	T	G	G	G	G	G	G	T	G	T	T	T	T	T	N	T	G	G	T	G	T	T	G	T	T	T	T	T	G	T	T	G
s1_43286181	1	43286181	T	T	T	T	T	T	A	T	A	T	A	A	A	T	T	A	T	T	T	T	T	T	A	T	A	A	A	A	A	A	A	T	T	A	T	A	A	T	A	A	A	A	A	T	A	A	T
s1_43352423	1	43352423	A	A	A	A	A	A	G	A	G	A	G	G	G	A	G	G	G	A	A	A	A	A	G	A	G	G	G	G	G	G	G	A	A	G	A	G	G	A	G	G	G	G	G	A	G	G	A
s1_43352454	1	43352454	A	A	A	A	A	A	T	A	T	A	T	T	T	A	T	T	T	A	A	A	A	A	T	A	T	T	T	T	T	T	T	A	A	T	N	T	T	A	T	T	T	T	T	A	T	T	A
s1_43502428	1	43502428	N	T	T	T	T	T	C	T	N	T	C	C	C	T	T	C	T	T	T	T	T	T	C	N	N	C	C	C	C	C	C	T	T	C	T	C	C	T	C	C	C	C	C	T	C	C	T
s1_43502456	1	43502456	N	C	C	C	C	C	T	C	T	C	T	T	T	C	C	T	C	C	C	C	C	C	T	N	N	T	T	T	T	T	T	C	C	T	C	T	T	C	T	T	T	T	T	C	T	T	C
s1_43511824	1	43511824	T	A	T	T	T	T	A	T	A	A	A	A	A	A	A	A	A	A	T	A	A	A	A	A	A	A	A	A	A	N	A	T	A	A	A	A	A	A	A	A	A	A	A	A	A	A	A
s1_43585480	1	43585480	C	C	C	C	C	C	G	C	G	C	G	G	G	C	C	G	C	C	C	C	C	C	G	C	G	G	G	G	G	G	G	C	C	G	N	G	G	C	G	G	G	G	G	C	G	G	C
s1_43664623	1	43664623	T	T	T	T	A	T	A	A	A	T	A	A	A	T	T	A	T	T	T	T	A	T	A	T	A	A	A	A	A	A	A	T	T	A	T	A	A	T	A	A	A	A	A	T	A	A	T
s1_43831325	1	43831325	G	G	G	G	G	G	A	G	A	G	A	A	A	G	G	A	G	G	G	G	G	G	A	G	A	A	A	A	A	A	A	G	G	A	G	A	A	G	A	A	A	A	A	G	A	A	G
s1_43831444	1	43831444	T	T	T	T	T	T	C	T	C	T	C	C	C	T	T	C	T	T	T	T	N	T	C	T	N	C	C	C	C	C	C	T	T	C	T	C	C	T	C	C	C	C	C	T	C	C	T
s1_43860829	1	43860829	A	N	N	A	N	A	G	A	G	A	G	G	G	A	A	G	A	A	A	N	A	N	G	A	G	G	G	G	G	G	G	A	A	G	A	G	G	A	G	G	G	G	G	A	G	G	A
s1_43954978	1	43954978	A	N	N	A	A	A	T	A	T	N	T	T	T	A	A	T	A	A	A	A	A	A	T	A	T	T	T	T	T	T	T	A	A	T	A	T	T	A	T	T	T	N	T	A	T	T	A
s1_43954980	1	43954980	G	N	N	G	G	G	T	G	T	N	T	T	T	G	G	T	G	G	G	G	G	G	T	G	T	T	T	T	T	T	T	G	G	T	G	T	T	G	T	T	T	N	T	G	T	T	G
s1_44119818	1	44119818	G	G	G	N	G	G	A	G	A	G	A	A	A	N	G	N	G	G	N	G	G	G	A	G	A	A	A	A	A	A	A	G	G	A	G	A	A	G	A	A	A	A	A	G	A	A	G
s1_44120921	1	44120921	C	C	C	C	C	C	T	C	T	C	T	T	T	C	C	T	C	C	C	C	C	C	T	C	T	T	T	T	T	T	T	C	C	T	C	T	T	C	T	T	T	T	T	C	T	T	C
s1_44168965	1	44168965	C	C	C	C	C	C	G	C	G	C	G	G	G	N	C	G	C	C	C	C	C	C	G	G	G	G	G	G	G	G	G	C	C	G	G	G	G	G	G	G	G	G	G	C	G	G	G
s1_44508726	1	44508726	G	G	G	G	G	G	A	G	A	G	A	A	A	G	G	A	G	G	G	G	G	G	A	G	A	A	A	A	A	A	A	G	G	A	G	A	A	G	A	A	A	A	A	G	A	A	G
s1_44508882	1	44508882	T	T	T	T	T	T	G	T	G	T	G	G	G	T	T	G	T	T	T	T	T	T	G	T	G	G	G	G	G	G	G	T	T	G	T	G	G	T	G	G	G	G	G	T	G	G	T
s1_44550650	1	44550650	A	A	A	A	A	A	G	A	G	A	G	G	G	A	A	G	A	A	A	A	A	A	G	A	G	G	N	G	G	G	G	A	A	G	A	G	G	A	G	G	G	G	G	A	G	G	A
s1_44587700	1	44587700	A	A	A	A	A	A	T	A	T	A	T	T	T	A	A	T	A	A	A	A	A	A	T	A	T	T	T	T	T	N	T	N	A	T	A	T	T	A	T	T	T	T	T	A	T	T	A
s1_44589925	1	44589925	T	T	T	T	T	T	G	T	G	T	G	G	G	T	T	G	T	T	T	T	T	T	G	T	G	G	G	G	G	G	G	T	T	G	T	G	G	T	G	G	G	G	G	T	G	G	T
s1_44589984	1	44589984	A	A	A	A	A	A	C	A	C	A	C	C	C	A	A	C	A	A	A	A	A	A	C	A	C	C	C	C	C	C	C	A	A	C	A	C	C	A	C	C	C	C	C	A	C	C	A
s1_45048501	1	45048501	C	C	C	C	C	C	C	C	C	C	C	C	C	C	G	C	C	G	C	C	C	C	C	G	C	C	C	C	C	C	C	C	C	C	G	C	C	G	C	C	C	C	N	G	C	C	G
s1_45048617	1	45048617	T	T	T	T	T	T	T	T	N	T	T	T	N	T	C	T	T	C	T	T	T	T	T	C	T	T	T	T	T	T	T	T	T	T	C	T	T	C	T	T	T	T	N	C	T	T	C
s1_45048646	1	45048646	G	G	G	G	G	G	G	G	N	G	A	G	N	G	G	G	G	G	G	G	G	G	A	G	A	A	G	G	G	G	A	G	G	G	G	A	G	G	G	G	G	G	G	G	G	G	G
s1_45296322	1	45296322	T	T	T	T	T	T	G	T	G	T	G	G	G	T	T	G	T	T	T	T	T	T	G	T	G	G	G	G	G	G	G	N	T	G	N	G	N	N	G	G	G	G	T	T	G	G	T
s1_45417533	1	45417533	C	C	C	C	C	C	C	C	C	C	C	C	C	C	T	C	T	T	C	C	T	C	C	T	C	C	C	C	C	C	C	N	C	C	N	C	N	T	C	C	C	C	T	T	C	C	T
s1_45457600	1	45457600	G	G	G	G	G	G	G	G	G	G	G	G	G	G	A	G	A	A	G	G	A	G	G	A	G	G	G	G	G	G	G	G	G	G	A	G	G	A	G	G	G	G	A	A	G	G	A
s1_45457666	1	45457666	G	G	G	G	G	G	A	G	A	G	A	A	A	G	G	A	G	G	G	G	G	G	A	G	A	A	A	A	A	A	A	G	G	A	G	A	A	G	A	A	A	A	G	G	A	A	G
s1_45457667	1	45457667	G	G	G	G	G	G	A	G	A	G	A	A	A	G	G	A	G	G	G	G	G	G	A	G	A	A	A	A	A	A	A	G	G	A	G	A	A	G	A	A	A	A	G	G	A	A	G
s1_45457672	1	45457672	A	A	A	A	A	A	G	A	G	A	G	G	G	A	G	G	G	G	A	A	G	A	G	G	G	G	G	G	G	G	G	A	A	G	G	G	G	G	G	G	G	G	G	G	G	G	G
s1_45457705	1	45457705	C	C	C	C	C	C	T	C	T	C	T	T	T	C	C	T	C	C	C	C	C	C	T	C	T	T	T	T	T	T	T	C	C	T	C	T	T	C	T	T	T	T	C	C	T	T	C
s1_45461809	1	45461809	C	C	N	C	C	C	T	C	T	C	T	T	T	C	C	T	C	C	C	C	C	C	T	C	T	T	T	T	T	T	T	N	C	T	C	T	T	C	T	T	T	T	C	C	T	T	C
s1_45634615	1	45634615	C	C	C	C	C	C	A	C	A	C	A	A	A	N	C	N	C	C	C	C	C	C	A	C	A	A	A	A	A	A	A	C	C	A	C	A	A	N	A	A	A	A	C	C	A	A	C
s1_45672056	1	45672056	N	C	T	T	N	T	C	C	C	C	C	C	C	C	T	C	T	T	T	C	C	N	C	C	C	C	C	C	C	C	C	N	C	C	C	C	C	C	C	N	C	C	C	C	C	C	C
s1_45672157	1	45672157	A	G	A	A	A	A	G	A	G	G	G	G	G	A	A	G	A	A	A	A	G	A	G	G	G	G	G	G	G	G	G	N	G	G	G	G	G	G	G	N	G	G	G	G	G	G	G
s1_45734440	1	45734440	A	G	A	A	A	A	G	A	G	G	G	G	G	A	A	G	A	A	A	A	G	A	G	G	G	G	G	G	G	G	G	A	G	G	G	G	G	G	G	G	G	G	G	N	G	G	G
s1_45734467	1	45734467	T	T	T	T	T	T	T	T	T	T	T	T	T	C	T	T	T	T	T	C	T	C	T	T	T	T	T	T	T	T	T	T	T	T	T	T	T	T	T	T	T	T	T	N	T	T	T
s1_45761090	1	45761090	T	T	T	T	T	T	T	T	T	T	T	T	T	C	T	T	T	T	T	C	T	C	T	T	T	T	T	T	T	T	T	T	T	T	T	T	T	T	T	T	T	T	T	T	T	T	T
s1_45831460	1	45831460	A	G	A	A	A	A	G	A	G	G	G	G	G	G	A	G	A	A	A	G	G	G	G	G	G	G	G	G	G	G	G	A	G	G	G	G	G	G	G	G	G	G	G	G	G	G	G
s1_45831650	1	45831650	T	T	T	T	T	T	G	T	G	T	G	G	G	T	T	G	T	T	T	T	T	T	G	T	G	G	G	G	G	G	G	T	T	G	T	G	G	T	G	G	G	G	T	T	G	G	T
s1_45831669	1	45831669	A	A	A	A	A	A	C	A	C	A	C	C	C	A	A	C	A	A	A	A	A	A	C	A	C	C	C	C	C	C	C	A	A	C	A	C	C	A	C	C	C	C	A	A	C	C	A
s1_45880019	1	45880019	T	A	N	N	T	T	A	T	A	A	A	A	A	A	T	A	T	T	T	A	A	A	A	A	A	A	A	A	A	A	A	T	A	A	A	A	A	A	A	A	A	A	A	A	A	A	A
s1_45880149	1	45880149	C	G	C	C	C	C	G	C	G	G	G	G	G	G	C	G	C	C	C	G	G	G	G	G	G	G	G	G	G	G	G	C	G	G	G	G	G	G	G	G	G	G	G	G	G	G	G
s1_45989688	1	45989688	A	A	A	A	A	A	T	A	T	A	T	T	T	A	A	T	A	A	A	A	A	A	T	A	A	T	T	T	T	T	T	A	A	T	A	T	T	A	T	T	T	T	A	A	T	T	A
s1_45989699	1	45989699	T	T	T	T	T	T	G	T	G	T	G	G	G	T	T	G	T	T	T	T	T	T	G	T	T	G	G	G	G	G	G	T	T	G	T	G	G	T	G	G	G	G	T	T	G	G	T
s1_46052166	1	46052166	G	G	G	N	G	G	A	G	A	G	A	A	A	G	G	A	G	G	G	G	G	G	A	N	G	A	A	A	A	A	A	G	G	A	G	A	A	G	A	A	A	A	G	G	A	A	G
s1_46052259	1	46052259	A	A	A	N	A	A	C	A	C	A	C	C	C	N	A	C	A	A	A	A	A	A	C	A	A	C	C	C	C	C	C	A	A	C	A	C	C	A	C	C	C	C	A	A	C	C	A
s1_46144245	1	46144245	G	G	G	G	G	G	A	G	A	G	N	A	N	N	G	A	G	A	N	G	N	G	A	G	G	A	A	A	A	A	A	A	G	A	G	A	A	G	A	A	A	A	G	G	A	A	G
s1_46281516	1	46281516	T	C	T	T	T	T	T	T	T	C	T	T	T	T	C	T	T	T	T	T	C	T	T	C	C	T	T	T	T	T	T	C	C	T	C	T	N	C	N	N	T	T	C	C	T	T	C
s1_46292308	1	46292308	C	T	C	C	C	C	C	C	N	T	C	C	C	C	T	C	C	C	C	C	T	C	C	T	T	C	C	C	C	C	C	T	T	C	T	C	C	T	C	C	C	C	T	T	C	C	T
s1_46292342	1	46292342	A	C	A	A	A	A	A	A	N	C	A	A	A	A	C	A	A	A	A	A	C	A	A	C	C	A	A	A	A	A	A	C	C	A	C	A	A	C	A	A	A	A	C	C	A	A	C
s1_46293053	1	46293053	G	A	G	G	G	G	G	G	G	A	G	G	G	G	A	G	G	G	G	G	A	G	G	A	A	G	G	G	G	G	G	A	A	G	A	G	G	A	G	G	G	G	A	A	G	G	A
s1_46418756	1	46418756	C	G	C	C	C	C	C	C	C	G	C	C	C	C	G	C	C	G	C	C	G	C	C	G	G	C	C	C	C	C	C	G	G	C	N	C	N	G	C	C	C	C	C	G	C	C	G
s1_46524489	1	46524489	A	T	A	A	A	A	A	A	A	T	A	A	A	A	T	A	A	T	A	A	T	A	A	T	T	A	A	A	A	A	A	T	T	A	T	A	A	T	A	A	A	A	A	T	A	A	T
s1_46561270	1	46561270	G	G	G	G	G	G	A	G	A	G	A	A	G	G	G	G	G	G	G	G	G	G	A	G	G	A	N	G	G	G	A	G	G	G	G	A	G	G	G	G	G	G	A	G	G	G	G
s1_46563573	1	46563573	A	G	A	A	A	A	A	A	A	G	A	A	A	A	G	A	A	G	A	A	G	A	A	G	G	A	A	A	A	A	A	G	G	A	G	A	A	G	A	A	A	A	A	G	A	A	G
s1_46620041	1	46620041	A	G	N	A	A	A	A	N	N	N	A	A	N	A	G	A	A	G	A	A	G	A	N	G	G	A	A	A	A	A	A	G	G	A	G	A	A	G	A	A	A	A	A	G	A	A	G
s1_46639665	1	46639665	T	C	N	T	N	T	T	T	T	C	T	T	T	T	C	T	T	C	T	T	C	T	T	N	C	T	T	T	T	T	T	C	C	T	C	T	T	C	T	T	T	T	T	C	T	T	C
s1_46639668	1	46639668	G	T	N	G	N	G	G	G	G	T	G	G	G	G	T	G	G	T	G	G	T	G	G	N	T	G	G	G	G	G	G	T	T	G	T	G	G	T	G	G	G	G	G	T	G	G	T
s1_46807331	1	46807331	C	A	C	C	C	C	C	C	C	A	C	C	C	C	A	C	C	C	C	C	C	C	C	A	A	C	C	C	C	C	C	C	N	C	A	C	C	A	C	C	C	C	C	A	C	C	A
s1_46894695	1	46894695	A	A	A	A	A	A	A	A	A	A	T	A	A	A	A	A	A	A	A	A	A	T	T	A	A	T	A	A	A	N	T	A	A	A	A	T	A	A	A	T	A	A	T	A	A	A	A
s1_46948265	1	46948265	C	T	C	C	C	C	T	C	T	T	T	T	T	C	C	T	C	C	C	C	C	T	T	T	T	T	T	T	T	T	T	C	T	T	T	T	T	T	T	T	T	T	T	T	T	T	T
s1_46994750	1	46994750	G	G	G	A	G	A	A	G	A	G	A	A	A	G	A	A	G	G	G	G	G	A	A	G	G	A	A	A	A	A	A	N	N	A	G	A	A	G	A	A	A	A	A	N	A	A	G
s1_46994761	1	46994761	T	T	T	C	T	C	C	T	C	T	C	C	C	T	C	C	T	T	T	T	T	C	C	T	T	C	C	C	C	C	C	N	N	C	T	C	C	T	C	C	C	C	C	N	C	C	T
s1_47015711	1	47015711	A	A	A	A	A	A	T	A	T	N	T	T	T	A	A	T	A	A	A	A	N	T	T	A	A	T	T	T	T	T	T	A	A	T	A	T	T	A	T	T	T	T	T	A	T	T	A
s1_47278396	1	47278396	C	C	C	C	C	C	T	C	T	T	T	T	T	C	C	T	C	T	C	C	T	T	T	T	C	T	T	T	T	T	T	C	T	T	T	T	T	C	T	T	T	T	T	C	T	T	T
s1_47289982	1	47289982	G	G	G	G	G	G	A	G	A	A	A	A	A	G	G	A	G	G	G	G	G	A	A	A	G	A	A	A	A	A	A	G	A	A	A	A	A	G	A	A	A	A	A	G	A	A	A
s1_47289983	1	47289983	A	A	A	A	A	A	T	A	T	T	T	T	T	A	A	T	A	A	A	A	A	T	T	T	A	T	T	T	T	T	T	A	T	T	T	T	T	A	T	T	T	T	T	A	T	T	T
s1_47409382	1	47409382	N	C	C	N	C	C	C	C	C	C	N	C	C	C	C	C	C	C	C	C	C	C	N	N	C	T	C	C	N	C	C	C	C	C	C	T	T	C	T	C	T	C	T	C	T	C	C
s1_47496890	1	47496890	A	N	A	A	A	A	T	A	T	T	T	T	N	N	A	T	A	A	A	A	T	T	T	T	A	T	T	T	T	T	T	N	T	T	T	T	T	N	T	T	T	T	T	N	T	T	T
s1_47707260	1	47707260	T	T	T	T	T	T	A	T	A	A	A	N	A	T	T	A	T	T	T	T	T	A	A	A	T	N	A	A	A	A	A	T	A	A	A	A	A	T	A	A	A	A	A	T	A	A	A
s1_47939346	1	47939346	T	T	C	T	T	T	T	T	T	C	T	T	T	T	T	T	T	T	T	T	T	T	T	T	T	T	T	T	T	T	T	T	C	T	T	T	T	T	T	T	T	T	T	T	T	T	T
s1_47951878	1	47951878	T	T	T	T	T	T	C	T	C	T	C	C	C	T	T	C	T	T	T	T	T	C	C	T	T	C	C	C	C	C	C	T	T	C	T	C	C	T	C	C	C	C	C	T	T	C	C
s1_47951962	1	47951962	A	A	A	A	A	A	G	A	G	A	G	G	G	A	A	G	A	A	A	A	A	G	G	A	A	G	G	G	G	G	G	A	A	G	A	G	G	A	G	G	G	G	G	A	A	G	G
s1_47963218	1	47963218	G	G	A	G	G	G	A	G	A	A	A	A	A	G	G	A	G	G	G	G	G	A	A	G	G	A	A	A	A	A	A	N	A	A	G	A	A	G	A	A	A	A	A	G	G	A	A
s1_47963239	1	47963239	G	G	T	G	G	G	T	G	T	T	T	T	T	G	G	T	G	G	G	G	G	T	T	G	G	T	T	T	T	T	T	N	T	T	G	T	T	G	T	T	T	T	T	G	G	T	T
s1_47963331	1	47963331	G	G	A	G	G	G	A	G	A	A	A	A	A	G	G	A	G	G	G	G	G	A	A	G	G	A	A	A	A	A	A	N	A	A	G	A	A	G	A	A	A	A	A	G	G	A	A
s1_48005898	1	48005898	C	C	C	C	C	C	T	C	T	C	T	N	T	C	C	T	C	C	C	C	C	T	T	C	C	T	T	T	T	T	T	C	C	T	C	T	T	C	T	T	T	T	T	C	C	T	T
s1_48005953	1	48005953	T	T	N	T	T	T	A	T	N	T	A	A	A	T	T	A	T	T	T	T	T	A	N	T	T	A	A	A	A	A	A	T	T	A	T	A	A	T	A	A	A	A	A	T	T	A	A
s1_48096299	1	48096299	G	G	G	G	G	G	A	G	A	G	A	A	A	G	G	A	G	A	G	G	G	A	A	A	G	A	A	A	A	A	A	A	G	A	A	A	A	G	A	A	A	A	A	A	A	A	A
s1_48096304	1	48096304	G	G	G	G	G	G	C	G	C	G	C	C	C	G	G	C	G	C	G	G	G	C	C	C	G	C	C	C	C	C	C	C	G	C	C	C	C	G	C	C	C	C	C	C	C	C	C
s1_48277894	1	48277894	A	A	N	A	A	A	G	A	G	A	G	G	G	A	A	G	A	A	A	A	A	G	G	A	N	G	G	G	G	G	G	A	A	G	A	G	G	A	G	A	G	G	G	A	A	G	A
s1_48295304	1	48295304	T	T	T	T	T	T	C	T	C	T	C	C	C	N	N	C	N	T	T	T	T	C	C	T	T	C	C	C	C	C	C	T	T	C	T	C	C	T	C	T	C	C	C	T	T	C	T
s1_48376838	1	48376838	A	A	A	A	A	A	C	A	C	A	C	C	C	A	A	N	A	A	A	A	A	C	C	A	A	C	C	C	C	C	C	A	A	C	A	C	C	A	C	A	C	C	C	A	A	C	A
s1_48423458	1	48423458	C	T	C	C	C	C	C	C	C	C	C	C	C	T	C	C	C	T	C	T	C	C	C	C	T	C	C	C	C	C	C	C	T	C	C	C	C	T	C	T	C	C	C	C	C	C	T
s1_48423484	1	48423484	C	C	C	C	C	C	T	C	T	C	T	T	C	C	C	T	C	C	C	C	C	C	T	C	C	T	C	C	T	T	C	C	C	C	C	T	C	C	C	C	T	C	T	C	C	C	C
s1_48461852	1	48461852	C	T	N	C	C	C	C	C	N	C	C	C	C	T	C	C	C	T	C	T	C	N	C	C	T	C	C	C	C	C	C	C	T	C	C	C	C	N	C	T	C	N	C	C	C	C	T
s1_48461946	1	48461946	T	C	T	T	T	T	T	T	T	T	N	T	N	C	T	T	T	C	T	C	T	T	T	T	C	T	T	T	T	T	T	T	C	T	T	T	T	N	T	C	T	N	T	T	T	T	C
s1_48598788	1	48598788	G	G	G	G	G	G	A	G	A	G	A	A	A	G	G	A	G	G	G	G	G	A	A	G	G	A	A	A	A	A	A	G	N	A	G	A	A	G	A	G	A	A	A	N	N	A	G
s1_48778621	1	48778621	G	G	G	G	G	G	A	G	A	G	A	A	A	G	G	A	G	G	G	G	G	A	A	G	G	A	A	A	A	A	A	G	G	A	G	A	A	G	A	G	A	A	A	G	G	A	G
s1_48778625	1	48778625	G	G	G	G	G	G	A	G	A	G	A	A	A	G	G	A	G	G	G	G	G	A	A	G	G	A	A	A	A	A	A	G	G	A	G	A	A	G	A	G	A	A	A	G	G	A	G
s1_48823366	1	48823366	A	A	N	A	A	A	G	A	A	A	G	G	G	A	A	G	A	A	A	A	A	G	G	A	A	G	G	G	G	G	G	A	A	G	A	G	G	A	G	A	G	G	G	A	A	G	A
s1_48856462	1	48856462	G	G	G	G	G	G	T	G	T	G	T	T	T	G	G	T	G	G	G	G	G	T	T	G	G	T	T	T	T	T	T	G	G	T	G	T	T	G	T	G	T	T	T	G	G	T	G
s1_48856549	1	48856549	T	T	T	T	T	T	C	T	C	T	C	C	C	T	T	C	T	T	T	T	T	C	C	T	T	C	C	C	C	C	C	T	T	C	T	C	C	T	C	T	C	C	C	T	T	C	T
s1_49068935	1	49068935	T	N	T	G	T	G	G	G	N	T	G	G	G	T	G	G	T	T	T	T	T	G	G	G	N	G	G	G	G	G	G	T	G	G	T	G	G	G	G	T	G	G	G	T	T	G	G
s1_49118817	1	49118817	A	C	A	N	A	A	C	C	C	A	C	C	C	A	A	C	A	A	A	A	A	C	C	C	C	C	C	C	C	C	C	A	C	C	A	C	C	C	C	A	C	C	C	A	A	C	C
s1_49131924	1	49131924	C	C	C	C	C	C	T	C	N	C	T	T	T	C	C	T	C	C	C	C	C	N	T	C	C	T	T	T	T	T	T	T	C	T	C	T	T	C	T	C	T	T	T	T	C	T	C
s1_49249593	1	49249593	N	N	G	G	G	G	A	A	A	G	N	N	A	N	G	A	G	G	G	G	G	N	N	A	A	A	A	A	A	A	A	G	A	A	G	A	A	A	A	G	A	A	A	G	G	A	G
s1_49249598	1	49249598	N	N	A	A	A	A	G	G	G	A	N	N	G	N	A	G	A	A	A	A	A	N	N	G	G	G	G	G	G	G	G	A	G	G	A	G	G	G	G	A	G	G	G	A	A	G	A
s1_49498135	1	49498135	A	A	A	A	A	A	G	A	G	A	G	G	G	A	A	G	A	A	A	A	A	G	G	A	A	G	G	G	G	G	G	A	A	G	A	G	G	A	G	A	G	G	G	A	A	G	A
s1_49521423	1	49521423	C	T	T	T	T	T	C	T	C	T	C	C	C	T	T	C	T	T	T	T	T	C	C	T	T	C	C	C	C	C	C	T	N	C	T	C	C	N	C	T	C	C	C	T	T	C	T
s1_49521432	1	49521432	A	C	C	C	C	C	A	C	A	C	A	A	A	C	C	A	C	C	C	C	C	A	A	C	C	A	A	A	A	A	A	C	N	A	C	A	A	N	A	C	A	A	A	C	C	A	C
s1_49531622	1	49531622	T	T	T	T	T	T	C	T	C	T	C	C	C	T	T	C	T	T	T	T	T	C	C	T	T	C	C	C	C	C	C	T	T	C	T	C	C	T	C	T	C	C	C	T	T	C	T
s1_49535919	1	49535919	T	A	A	A	A	A	T	A	T	A	T	T	T	A	A	T	A	A	A	A	A	T	T	A	A	T	T	T	T	T	T	A	A	T	A	T	N	A	T	A	T	T	T	A	A	T	A
s1_49671667	1	49671667	N	A	A	A	A	A	T	A	T	A	N	T	N	A	A	T	A	A	A	A	A	T	T	A	A	T	T	T	T	T	T	A	A	T	A	T	T	A	T	A	T	T	T	A	A	T	A
s1_49673627	1	49673627	N	A	A	A	A	A	C	A	C	A	C	C	N	N	A	C	A	A	A	A	A	C	C	A	A	C	C	C	C	C	C	A	A	C	A	C	C	A	C	A	C	C	C	A	A	C	A
s1_49674954	1	49674954	A	A	A	A	A	A	G	A	G	A	G	G	G	A	A	G	A	A	A	A	A	G	G	A	A	G	G	G	G	G	G	A	A	G	A	G	G	A	G	A	G	G	G	A	A	G	A
s1_49675047	1	49675047	G	G	G	G	G	G	A	G	A	G	A	A	A	G	G	A	G	G	G	G	G	A	A	G	G	A	A	A	A	A	A	G	G	A	G	A	A	G	A	G	A	A	A	G	G	A	G
s1_49688244	1	49688244	T	T	T	T	T	T	C	T	C	T	C	C	C	T	T	C	T	T	T	T	T	C	C	T	T	C	C	C	C	C	C	T	T	C	T	C	C	T	C	T	C	C	C	T	T	C	T
s1_49721314	1	49721314	G	G	G	G	G	G	A	G	A	G	A	A	A	G	G	A	G	G	G	G	G	A	A	G	G	A	A	A	A	A	A	G	G	A	G	A	A	N	A	G	A	A	A	G	G	A	N
s1_49894408	1	49894408	N	G	G	G	G	G	N	G	A	A	A	A	A	A	G	A	G	G	G	A	G	A	A	N	G	N	A	A	A	A	A	A	A	A	A	A	A	G	A	A	A	A	A	A	A	A	A
s1_49896323	1	49896323	C	C	C	C	C	C	G	C	G	G	G	G	G	G	C	G	C	C	C	G	C	G	G	N	C	G	G	G	G	G	G	G	G	G	G	G	G	C	G	G	G	G	G	G	G	G	G
s1_49896493	1	49896493	T	T	T	T	T	T	G	T	G	G	G	G	G	G	T	G	T	T	T	G	T	G	G	N	T	G	G	G	G	G	G	G	G	G	G	G	G	T	G	G	G	G	G	G	G	G	G
s1_49896530	1	49896530	G	G	G	G	G	G	T	G	T	T	T	T	T	T	G	T	G	G	G	T	G	T	T	N	G	T	T	T	T	T	T	T	T	T	T	T	T	G	T	T	T	T	T	T	T	T	T
s1_49898772	1	49898772	A	A	A	A	A	A	G	A	N	G	G	G	G	G	N	G	A	A	A	G	A	G	N	G	A	G	G	G	G	G	G	G	G	G	G	G	G	A	G	G	G	G	G	G	G	G	G
s1_49917837	1	49917837	T	C	C	C	C	C	T	T	T	T	T	T	T	T	C	T	T	C	T	T	C	T	T	T	C	T	T	T	T	T	T	T	T	T	T	T	T	C	T	T	T	T	T	T	T	T	T
s1_49917841	1	49917841	C	A	A	A	A	A	C	C	C	C	C	C	C	C	A	C	C	A	C	C	A	C	C	C	A	C	C	C	C	C	C	C	C	C	C	C	C	A	C	C	C	C	C	C	C	C	C
s1_49988097	1	49988097	G	G	G	G	A	G	G	A	G	A	G	G	G	A	G	G	A	G	G	A	A	G	G	A	G	G	G	G	G	G	G	A	A	G	A	G	G	A	G	A	G	G	G	A	A	G	A
s1_50013913	1	50013913	C	C	C	C	T	C	T	T	T	T	T	T	T	T	C	T	T	C	C	T	T	T	T	T	C	T	T	T	T	T	T	C	T	T	T	T	T	T	T	T	T	T	T	C	T	T	T
s1_50014025	1	50014025	A	A	A	A	A	A	C	A	C	A	C	C	C	N	A	C	A	A	A	A	A	C	C	A	A	C	C	C	C	C	C	A	A	C	A	C	C	A	C	A	C	C	C	A	A	C	A
s1_50014036	1	50014036	G	G	G	G	G	G	C	G	C	G	C	C	C	N	G	C	G	G	G	G	G	C	C	G	G	C	C	C	C	C	C	G	G	C	G	C	C	G	C	G	C	C	C	G	G	C	G
s1_50075419	1	50075419	G	G	G	G	G	G	G	G	G	G	A	A	A	G	G	A	G	G	G	G	G	A	A	G	G	A	A	A	A	A	A	G	G	A	G	A	G	G	G	G	A	A	A	G	G	G	G
s1_50220678	1	50220678	G	A	G	G	G	G	N	G	N	G	A	N	A	G	G	A	G	G	G	A	G	A	A	G	A	A	A	A	A	A	A	G	G	A	G	A	A	G	A	G	A	A	A	G	A	A	G
s1_50220687	1	50220687	A	C	A	A	A	A	N	A	N	A	C	N	C	A	A	C	A	A	A	C	A	C	C	A	C	C	C	C	C	C	C	A	A	C	A	C	C	A	C	A	C	C	C	A	C	C	A
s1_50223721	1	50223721	G	G	G	G	G	G	G	G	G	G	G	G	G	G	G	G	G	G	G	G	G	G	G	G	G	G	G	G	G	G	G	A	G	G	G	G	G	G	G	G	G	G	G	A	G	G	G
s1_50335269	1	50335269	C	G	C	C	C	C	C	C	C	C	G	G	C	C	C	G	C	C	C	G	C	C	G	C	G	G	C	C	G	C	C	C	C	C	C	C	C	C	C	C	G	C	G	C	C	C	N
s1_50377589	1	50377589	C	T	N	C	C	C	T	C	T	C	T	T	T	C	C	T	C	C	C	T	C	T	T	C	T	T	T	T	T	T	T	C	C	T	C	T	T	C	T	C	T	T	T	C	T	T	C
s1_50442472	1	50442472	T	C	T	T	T	T	C	T	T	T	C	C	C	T	T	C	T	T	T	C	T	C	C	T	C	C	C	C	C	C	C	T	T	C	T	C	C	T	C	T	C	C	C	T	C	C	T
s1_50442536	1	50442536	T	A	T	T	T	T	A	T	T	T	A	A	A	T	T	A	T	T	T	A	T	A	A	T	A	A	A	A	A	A	A	T	T	A	T	A	A	T	A	T	A	A	A	T	A	A	T
s1_50479086	1	50479086	A	A	G	A	G	A	A	A	A	A	A	A	A	A	A	A	A	G	G	A	G	A	A	A	A	A	A	A	A	A	A	A	A	A	G	A	A	G	A	G	A	A	A	A	A	A	G
s1_50711610	1	50711610	T	A	T	T	T	T	A	N	A	T	A	A	A	T	T	A	T	T	T	A	T	T	A	T	A	A	A	A	A	A	A	T	T	A	T	A	A	T	A	T	A	A	A	T	A	A	T
s1_50711659	1	50711659	C	T	C	C	C	C	T	N	T	C	T	T	T	C	C	T	C	C	C	T	C	C	T	C	T	T	T	T	T	T	T	C	C	T	C	T	T	C	T	C	T	T	T	C	T	T	C
s1_50778558	1	50778558	C	G	C	C	C	C	G	C	G	C	G	G	G	N	C	G	C	C	C	C	C	C	G	C	G	G	G	G	G	C	G	C	C	G	C	G	G	C	G	C	G	G	G	C	G	G	C
s1_50778561	1	50778561	A	C	A	A	A	A	C	A	C	A	C	C	C	N	A	C	A	A	A	A	A	A	C	N	C	C	C	C	C	A	C	A	A	C	A	C	C	A	C	A	C	C	C	A	C	C	A
s1_50802558	1	50802558	T	G	T	G	T	G	G	T	G	T	G	G	G	T	G	G	T	T	T	T	T	T	G	T	G	G	G	G	G	T	G	T	T	G	T	G	G	T	G	T	G	G	G	T	G	G	T
s1_50822498	1	50822498	G	T	G	T	G	T	G	G	N	G	T	T	N	G	T	N	G	G	G	G	T	G	N	G	T	T	G	G	G	G	G	G	G	G	G	G	G	G	G	G	T	G	T	G	G	T	G
s1_50842559	1	50842559	T	T	C	C	C	C	C	C	T	C	T	T	C	C	C	T	C	C	C	C	C	C	T	C	T	T	C	C	C	C	C	C	C	C	C	C	C	C	C	C	T	N	T	C	C	T	C
s1_50932447	1	50932447	C	A	C	C	C	C	A	C	A	C	A	A	A	C	C	A	C	C	C	C	C	C	A	C	A	A	A	A	A	C	A	C	C	A	C	A	A	C	A	C	A	A	A	C	A	A	C
s1_51047211	1	51047211	C	G	C	C	C	C	G	C	G	N	G	G	C	C	C	G	C	C	C	C	C	C	G	C	G	G	C	C	G	C	G	C	C	G	C	G	G	C	G	C	G	C	G	C	G	G	C
s1_51067110	1	51067110	C	T	C	C	C	C	T	C	T	C	T	T	C	C	C	T	C	C	C	C	C	C	T	C	T	T	C	C	T	C	T	C	C	T	C	T	T	C	T	C	T	C	T	C	T	T	C
s1_51067119	1	51067119	G	A	G	G	G	G	A	G	A	G	A	A	G	G	G	A	G	G	G	G	G	G	A	G	A	A	G	G	A	G	A	G	G	A	G	A	A	G	A	G	A	G	A	G	A	A	G
s1_51067156	1	51067156	A	G	A	A	A	A	G	A	G	A	G	G	A	A	A	G	A	A	A	A	A	A	G	A	G	G	A	A	G	A	G	A	A	G	A	G	G	A	G	A	G	A	G	A	G	G	A
s1_51126515	1	51126515	G	T	G	G	G	G	T	G	T	G	T	T	G	G	G	T	G	G	G	G	G	G	N	G	T	T	G	N	T	G	T	G	N	T	G	T	T	N	T	G	T	G	T	G	T	T	G
s1_51138025	1	51138025	C	T	C	N	C	C	T	C	T	C	T	T	C	C	C	T	C	C	C	C	C	C	T	C	T	T	C	C	T	C	T	C	N	T	C	T	T	C	T	C	T	C	T	N	T	T	C
s1_51143216	1	51143216	T	C	T	T	T	T	C	T	C	T	C	C	T	T	T	C	T	T	T	T	T	T	C	T	C	C	T	T	C	T	C	T	T	C	T	C	C	T	C	T	N	T	C	T	C	C	T
s1_51143329	1	51143329	T	A	T	T	T	T	A	T	A	T	A	A	T	T	T	A	T	T	T	T	T	T	A	T	A	A	T	T	A	T	A	T	T	A	T	A	A	T	A	T	A	T	A	T	A	A	T
s1_51398667	1	51398667	A	A	A	A	A	A	A	A	A	C	A	A	C	A	A	A	A	A	A	A	A	C	A	C	A	A	C	C	A	C	A	A	A	C	C	A	A	C	A	C	A	C	A	A	A	A	C
s1_51470718	1	51470718	T	T	T	T	T	T	T	T	T	C	T	T	C	T	T	T	T	T	T	T	T	C	T	C	T	T	C	C	T	C	T	T	T	C	C	T	T	C	T	C	T	C	T	T	T	T	C
s1_51470751	1	51470751	T	C	T	T	T	T	C	T	C	C	C	C	C	T	T	C	T	T	T	T	T	C	C	C	C	C	C	C	C	C	C	T	T	C	C	C	C	C	C	C	C	C	C	T	C	C	C
s1_51531291	1	51531291	G	G	G	G	N	G	N	N	G	G	G	G	N	G	G	G	N	G	G	G	G	G	G	C	G	G	C	C	G	C	G	G	G	C	G	G	G	C	G	G	G	C	G	G	G	G	G
s1_51539611	1	51539611	T	A	T	T	T	T	A	T	A	T	A	N	T	T	T	A	T	T	T	T	T	T	A	A	A	A	A	A	A	A	A	T	T	A	T	A	A	A	A	T	A	A	A	T	A	A	T
s1_51539641	1	51539641	C	A	C	C	C	C	A	C	A	C	A	N	C	C	C	A	C	C	C	C	C	C	A	A	A	A	A	A	A	A	A	C	C	A	C	A	A	A	A	C	A	A	A	C	A	A	C
s1_51539731	1	51539731	T	C	N	T	T	T	C	T	C	T	C	C	T	N	T	C	T	T	T	T	T	T	N	C	C	C	C	C	C	C	C	T	T	C	T	C	C	C	C	T	C	C	C	T	C	C	T
s1_51679965	1	51679965	C	C	A	C	C	A	C	C	C	A	C	C	A	C	A	C	C	A	C	C	A	A	C	A	C	C	A	A	C	A	C	C	C	A	A	C	C	A	C	A	C	A	C	C	C	C	A
s1_51689598	1	51689598	G	G	A	G	G	A	G	G	G	A	G	G	A	G	A	G	G	A	G	G	A	A	G	A	G	G	A	A	G	A	G	G	G	A	A	G	G	A	G	A	G	A	G	G	G	G	A
s1_51779298	1	51779298	T	A	T	A	T	T	A	T	A	T	A	A	T	T	T	A	T	T	T	T	T	T	A	T	A	A	T	T	T	N	T	T	T	T	T	A	A	T	A	T	A	T	A	T	T	A	T
s1_51779307	1	51779307	G	A	G	A	G	G	A	G	A	G	A	A	G	G	G	A	G	G	G	G	G	G	A	G	A	A	G	G	G	N	G	G	G	G	G	A	A	G	A	G	A	G	A	G	G	A	G
s1_51779327	1	51779327	A	N	N	G	A	A	G	A	G	N	G	G	A	A	A	G	A	A	A	A	A	A	G	N	G	G	A	A	A	A	A	A	A	A	A	G	G	A	G	A	G	A	G	A	A	G	A
s1_51790864	1	51790864	T	T	A	T	T	T	T	T	T	A	T	T	A	T	T	T	T	T	T	T	A	A	T	A	T	T	A	A	A	A	T	T	T	A	A	T	T	A	T	A	T	A	T	T	T	T	A
s1_51835134	1	51835134	N	N	C	T	C	C	T	C	T	C	T	T	C	C	C	T	C	C	C	C	C	C	N	C	T	T	C	C	C	C	C	C	C	C	C	T	T	C	T	C	T	N	T	C	C	T	C
s1_51835152	1	51835152	N	N	C	G	C	C	G	C	G	C	G	G	C	C	C	G	C	C	C	C	C	C	N	C	G	G	C	C	C	C	C	C	C	C	C	G	G	C	G	C	G	N	G	C	C	G	C
s1_51883238	1	51883238	A	T	N	T	A	A	T	A	T	N	T	T	A	N	A	T	A	A	A	A	A	A	T	A	T	T	A	A	A	N	A	A	N	A	A	T	T	A	T	A	T	A	T	N	A	T	N
s1_51925310	1	51925310	A	G	G	G	A	G	G	G	G	G	G	G	A	A	G	G	G	G	A	A	A	A	G	A	G	G	A	G	G	A	G	G	A	A	G	G	G	A	G	A	G	G	G	G	A	G	A
s1_51943204	1	51943204	G	A	A	A	G	A	A	A	A	A	A	A	G	G	A	A	A	A	G	G	G	G	A	G	A	A	G	A	A	G	A	A	G	G	A	A	A	G	A	G	A	A	A	A	G	A	G
s1_51943277	1	51943277	C	C	T	C	C	T	C	T	C	T	C	C	C	C	T	C	T	T	C	C	C	C	C	C	C	C	C	T	T	C	C	T	C	C	T	C	C	C	C	C	C	T	C	T	C	C	C
s1_51943288	1	51943288	A	T	A	T	A	A	T	A	T	A	T	T	A	A	A	T	A	A	A	A	A	A	T	A	T	T	A	A	A	A	T	A	A	A	A	T	T	A	T	A	T	A	T	A	A	T	A
s1_51995080	1	51995080	G	A	G	A	G	G	A	G	A	G	A	A	G	G	G	A	G	G	G	G	G	G	A	G	A	A	G	N	G	G	A	G	G	G	N	A	A	G	A	G	A	G	A	N	G	A	G
s1_51995113	1	51995113	G	A	G	A	G	G	A	G	A	G	A	A	G	G	G	A	G	G	G	G	G	G	A	G	A	A	G	N	G	G	A	G	G	G	N	A	A	G	A	G	A	G	A	N	G	A	G
s1_52029395	1	52029395	A	N	G	A	G	G	A	A	A	G	A	A	G	G	G	A	A	G	A	G	G	G	A	G	N	A	G	G	G	G	A	G	G	G	N	A	A	G	A	G	A	G	A	N	G	A	G
s1_52029417	1	52029417	A	N	T	A	T	T	A	A	A	T	A	A	T	T	T	A	A	T	A	T	T	T	A	T	N	A	T	T	T	T	A	T	T	T	N	A	A	T	A	T	A	T	A	N	T	A	T
s1_52137885	1	52137885	G	A	G	A	G	G	G	G	A	G	A	A	G	G	G	A	G	G	G	G	N	G	A	G	A	A	G	G	G	G	G	G	G	G	G	G	G	G	G	G	G	G	A	G	G	A	G
s1_52159049	1	52159049	A	A	A	A	A	A	G	A	A	A	A	A	A	A	A	A	A	A	A	A	A	A	A	A	A	A	A	A	A	A	G	A	A	A	A	G	G	A	G	A	A	A	A	A	A	A	A
s2_463814	2	463814	N	T	A	A	A	A	T	A	T	A	T	T	T	A	A	T	A	A	A	A	A	A	T	A	T	T	T	T	T	A	T	A	A	T	A	A	T	T	T	T	T	A	T	A	A	T	T
s2_504521	2	504521	A	G	A	N	A	A	G	A	G	N	G	G	N	A	A	G	A	A	A	A	A	A	G	N	G	G	G	G	G	A	G	A	A	G	A	A	G	G	G	G	G	A	G	A	A	G	G
s2_504524	2	504524	G	T	G	N	G	G	T	G	T	N	T	T	N	G	G	T	G	G	G	G	G	G	T	N	T	T	T	T	T	G	T	G	G	T	G	G	T	T	T	T	T	G	T	G	G	T	T
s2_504614	2	504614	G	N	N	G	G	G	A	G	N	G	A	A	N	G	G	A	G	G	G	G	G	G	A	N	A	A	A	A	A	G	A	G	G	A	G	G	A	A	A	A	A	G	A	G	G	A	A
s2_504656	2	504656	A	N	N	A	A	A	G	A	N	A	G	G	N	A	A	G	A	A	A	A	A	A	G	N	G	G	G	G	G	A	G	A	A	G	A	A	G	G	G	G	G	A	G	A	A	G	G
s2_523057	2	523057	A	G	A	A	A	G	G	A	G	A	G	G	G	A	G	G	A	A	A	A	A	A	G	A	G	G	G	G	G	A	G	A	A	G	A	A	G	G	G	G	G	A	G	A	A	G	G
s2_709003	2	709003	A	A	G	A	G	G	A	G	G	A	A	A	N	G	G	A	G	G	G	G	A	G	N	A	A	A	N	A	A	G	A	A	G	A	G	G	A	A	A	A	A	G	A	G	G	A	A
s2_711738	2	711738	C	A	C	A	C	C	A	C	C	C	A	A	A	C	C	A	C	C	C	C	C	C	A	C	A	A	A	A	A	C	A	C	C	A	C	C	N	A	A	A	A	C	A	C	C	A	A
s2_712930	2	712930	T	A	A	A	A	A	A	A	A	T	A	A	A	A	A	A	A	A	A	A	T	A	A	T	A	A	A	A	A	A	A	T	A	A	A	A	A	A	A	A	A	A	A	A	A	A	A
s2_712971	2	712971	A	T	A	T	A	A	T	A	A	A	T	T	T	A	A	T	A	A	A	A	A	A	T	A	T	T	T	T	T	A	T	A	A	T	A	A	T	T	T	T	T	A	T	A	A	T	T
s2_716767	2	716767	A	N	A	T	N	A	T	A	A	A	T	T	T	A	A	T	A	A	A	A	A	A	T	A	T	T	T	T	T	A	T	A	A	T	A	A	T	T	T	T	T	A	T	A	A	T	T
s2_735965	2	735965	G	A	A	A	A	A	A	A	A	G	A	A	A	A	A	A	A	A	A	A	G	A	A	G	A	A	A	A	A	G	A	G	A	A	G	G	A	A	A	A	A	A	A	G	G	A	A
s2_735966	2	735966	G	A	A	A	A	A	A	A	A	G	A	A	A	A	A	A	A	A	A	A	G	A	A	G	A	A	A	A	A	G	A	G	A	A	G	G	A	A	A	A	A	A	A	G	G	A	A
s2_763143	2	763143	A	C	A	C	A	A	C	A	N	A	C	C	C	A	A	C	A	A	A	A	A	A	C	A	C	C	C	A	C	A	C	A	A	C	A	A	C	C	C	C	C	C	C	A	A	C	C
s2_763147	2	763147	C	C	C	T	C	C	C	C	N	C	T	C	C	C	C	C	C	C	C	C	C	C	C	C	C	C	C	C	C	C	C	C	C	C	C	C	C	C	C	C	C	C	C	C	C	T	C
s2_805438	2	805438	T	A	T	A	T	T	A	T	A	T	A	A	A	T	T	A	T	T	T	T	T	T	A	T	A	A	A	T	A	T	A	T	T	A	T	T	A	A	A	A	A	A	A	T	T	A	A
s2_831146	2	831146	C	T	C	T	C	C	T	C	T	C	T	T	T	C	C	T	C	C	C	C	C	C	N	C	T	T	T	C	T	C	T	C	C	T	C	C	T	T	T	T	T	T	T	C	C	T	T
s2_832044	2	832044	G	A	G	A	G	G	A	G	G	G	A	A	A	G	G	A	G	G	G	G	G	G	A	G	A	A	A	G	A	G	A	G	G	A	G	G	A	A	A	A	A	A	A	N	G	A	A
s2_849822	2	849822	N	C	G	C	G	G	C	G	C	G	C	C	C	N	G	C	G	G	G	G	G	G	C	G	C	C	C	G	C	G	C	G	G	C	G	G	C	C	C	C	C	C	C	G	G	C	C
s2_914136	2	914136	C	G	G	G	G	C	G	G	G	C	G	G	G	G	C	G	G	G	G	C	C	C	G	C	G	G	G	C	G	C	G	C	C	C	C	C	G	G	G	G	G	G	G	C	C	G	G
s2_952771	2	952771	G	C	C	C	C	G	C	C	C	G	C	C	C	C	G	C	C	C	C	G	G	G	C	G	C	C	C	G	C	G	C	G	G	G	G	G	C	C	C	C	C	C	C	G	G	C	C
s2_956888	2	956888	G	G	A	G	G	G	G	A	G	G	G	G	G	A	G	G	A	A	A	G	G	G	G	G	G	G	G	G	G	G	G	G	G	G	G	G	G	G	G	G	G	G	G	G	G	G	G
s2_956892	2	956892	A	A	G	A	A	A	A	G	A	A	A	A	A	G	A	A	G	G	G	A	A	A	A	A	A	A	A	A	A	A	A	A	A	A	A	A	A	A	A	A	A	A	A	A	A	A	A
s2_987337	2	987337	T	C	N	T	T	T	T	T	T	T	T	C	C	T	T	C	T	T	T	T	T	T	C	T	C	C	C	T	C	T	C	T	T	C	T	T	C	T	C	C	C	C	C	T	T	C	C
s2_987338	2	987338	G	G	N	C	G	G	C	G	C	G	C	G	G	G	G	G	G	G	G	G	G	G	G	G	G	G	G	G	G	G	G	G	G	G	G	G	G	G	G	G	G	G	G	G	G	G	G
s2_1083195	2	1083195	A	T	A	T	A	A	T	A	T	A	T	T	T	A	A	T	A	A	A	A	N	A	T	A	T	T	T	T	T	N	T	A	A	T	A	T	T	A	T	T	N	T	T	A	A	T	T
s2_1083215	2	1083215	T	G	T	G	T	T	G	T	G	T	G	G	G	T	T	G	T	T	T	T	T	T	G	T	G	G	G	G	G	N	G	T	T	G	T	G	G	T	G	G	N	G	G	T	T	G	G
s2_1083241	2	1083241	G	C	G	C	G	G	C	G	C	G	C	C	C	G	G	C	G	G	G	G	G	G	C	G	C	C	C	C	C	N	C	N	G	C	G	C	C	G	C	C	N	C	C	G	G	C	C
s2_1083317	2	1083317	G	T	G	T	G	G	T	G	T	G	T	T	T	N	G	T	G	G	G	G	G	G	T	G	T	T	T	T	T	N	T	G	G	T	G	T	T	G	T	T	N	T	T	G	G	T	T
s2_1195648	2	1195648	C	T	C	T	C	C	T	C	T	C	T	T	T	C	C	T	C	C	C	C	C	C	T	C	T	T	T	T	T	T	T	C	C	T	C	T	T	C	T	T	C	T	T	C	C	T	T
s2_1213517	2	1213517	C	A	C	A	C	C	A	C	A	C	A	A	A	C	C	A	C	C	C	C	C	C	A	C	A	A	A	A	A	A	A	C	C	A	C	A	A	C	A	A	C	A	A	C	C	A	A
s2_1271857	2	1271857	A	N	A	C	A	A	C	A	C	A	C	C	C	N	A	C	A	A	A	A	A	A	C	A	C	C	C	C	C	C	C	A	A	C	A	C	C	N	C	C	A	C	C	A	A	C	C
s2_1275341	2	1275341	A	N	A	T	A	A	T	A	T	A	T	T	T	N	A	T	A	A	A	A	A	A	T	A	T	T	T	T	T	T	T	A	A	T	A	T	T	A	T	T	A	T	T	A	A	T	T
s2_1278704	2	1278704	T	C	T	C	T	T	C	T	C	T	C	C	C	T	T	C	T	T	T	T	T	T	C	T	C	C	C	C	C	C	C	T	T	C	T	C	C	T	C	C	T	C	C	T	T	C	C
s2_1282237	2	1282237	C	T	C	T	C	C	T	C	T	C	T	T	T	C	C	T	C	C	C	C	C	C	T	C	T	T	T	T	T	T	T	C	C	T	C	T	T	C	T	T	C	T	T	C	C	T	T
s2_1379098	2	1379098	A	T	A	T	A	A	T	A	T	A	T	T	T	A	A	T	A	A	N	A	A	A	T	A	T	T	T	T	T	T	T	A	A	T	A	T	T	A	T	T	A	T	T	A	A	T	T
s2_1379252	2	1379252	T	C	T	C	C	T	C	T	C	T	C	C	N	T	T	C	T	T	T	C	T	C	C	T	C	C	C	C	C	N	C	T	C	C	T	C	C	T	C	C	T	C	C	T	T	C	C
s2_1465998	2	1465998	G	G	C	G	C	C	G	G	G	G	G	G	G	G	C	G	G	C	C	C	C	C	G	G	G	G	G	G	G	G	G	G	C	G	G	G	G	G	G	G	C	G	G	C	C	G	G
s2_1486473	2	1486473	G	G	G	G	G	G	G	G	G	G	G	G	G	G	G	G	G	G	A	A	A	A	G	G	G	G	G	G	G	G	G	G	A	G	G	G	G	G	G	G	A	G	G	A	A	G	G
s2_1503827	2	1503827	T	T	T	T	T	T	T	T	T	T	T	T	T	T	T	T	T	T	A	A	T	A	T	T	T	T	T	T	T	T	T	T	A	T	T	T	T	T	T	T	T	T	T	A	T	T	T
s2_1503854	2	1503854	C	C	C	C	C	C	C	C	C	C	C	C	C	C	C	C	C	C	T	T	C	T	C	C	C	C	C	C	C	C	C	C	T	C	C	C	C	C	C	C	C	C	C	T	C	C	C
s2_1503874	2	1503874	C	A	C	A	C	C	A	C	A	C	A	A	A	C	C	A	C	C	A	A	C	A	A	C	A	A	A	A	A	A	A	C	A	A	C	A	A	C	A	A	C	A	A	A	C	A	A
s2_1627195	2	1627195	T	C	T	C	T	T	C	T	C	T	C	C	C	T	T	C	T	T	C	C	T	C	C	T	C	C	C	C	C	C	C	C	C	C	T	C	C	C	C	C	C	C	C	T	C	C	C
s2_1627391	2	1627391	T	A	T	A	T	T	A	T	A	T	A	A	A	T	T	A	T	T	A	A	T	A	A	T	A	A	A	A	A	A	A	A	A	A	T	A	A	A	A	A	A	A	A	N	A	A	A
s2_1627399	2	1627399	A	T	A	T	A	A	T	A	T	A	T	T	T	A	A	T	A	A	T	T	A	T	T	A	T	T	T	T	T	T	T	T	T	T	A	T	T	T	T	T	T	T	T	N	T	T	T
s2_1627535	2	1627535	G	A	G	A	G	G	A	G	A	G	A	A	A	G	G	A	G	G	G	G	G	G	A	G	A	A	A	A	A	A	A	G	G	A	G	A	A	G	A	A	G	A	A	N	G	A	A
s2_1693424	2	1693424	T	C	T	C	T	T	C	T	C	C	C	C	C	T	T	C	T	T	C	C	C	C	C	C	C	C	C	C	C	C	C	C	C	C	C	C	C	C	C	C	C	C	C	C	C	C	C
s2_1793931	2	1793931	C	T	C	C	C	C	T	C	C	C	T	T	T	C	C	T	C	C	C	C	C	C	T	C	T	T	T	T	T	T	T	C	C	T	C	T	T	C	T	T	C	T	T	C	C	T	T
s2_1843917	2	1843917	C	A	C	C	C	C	A	C	A	C	A	A	A	C	C	A	C	C	C	C	C	C	A	C	A	A	A	A	A	A	A	C	C	A	C	A	A	N	A	A	C	A	A	C	C	A	A
s2_1843923	2	1843923	G	T	G	G	G	G	T	G	T	G	T	T	T	G	G	T	G	G	G	G	G	G	T	G	T	T	T	T	T	T	T	G	G	T	G	T	T	N	T	T	G	T	T	G	G	T	T
s2_1843963	2	1843963	G	A	G	G	G	G	A	G	A	G	A	A	A	G	G	A	G	G	G	G	G	G	A	G	A	A	A	A	A	A	A	G	G	A	G	A	A	N	A	A	G	A	A	G	G	A	A
s2_1976169	2	1976169	T	C	T	T	C	C	C	T	T	C	C	C	C	T	C	C	T	T	C	T	T	T	C	C	C	C	C	C	C	C	C	T	T	C	C	C	C	C	C	C	C	C	C	C	C	C	C
s2_2041560	2	2041560	T	A	T	T	T	T	T	T	T	T	A	A	T	T	T	A	T	T	T	T	T	T	A	T	A	A	A	A	A	T	A	T	T	A	T	A	A	T	A	T	A	A	A	T	T	A	A
s2_2048871	2	2048871	G	A	G	G	G	G	G	G	G	G	A	A	G	G	G	A	G	G	G	G	G	G	A	G	A	A	A	A	A	G	A	G	G	A	G	A	A	G	A	G	A	A	A	G	G	A	A
s2_2048929	2	2048929	G	A	G	G	G	G	G	G	G	G	A	A	G	G	G	A	G	G	G	G	G	G	A	G	A	A	A	A	A	G	A	G	G	A	G	A	A	G	A	G	A	A	A	G	G	A	A
s2_2137875	2	2137875	T	C	T	C	T	T	T	T	T	T	C	C	N	T	T	C	T	T	T	T	T	T	C	T	C	C	C	T	C	T	C	T	T	C	T	C	C	T	C	T	C	C	C	T	T	C	C
s2_2137896	2	2137896	G	T	G	T	G	G	G	G	G	G	T	T	N	G	G	T	G	G	G	G	G	G	T	G	T	T	T	G	T	G	T	G	G	T	G	T	T	G	T	G	T	T	T	G	G	T	T
s2_2148315	2	2148315	G	C	C	C	G	C	C	C	C	C	C	C	C	G	C	C	C	G	C	G	C	C	C	G	C	C	C	N	C	C	C	G	G	C	C	C	C	C	C	C	C	C	C	G	C	C	C
s2_2148318	2	2148318	G	C	C	C	G	C	C	C	C	C	C	C	C	G	C	C	C	G	C	G	C	C	C	G	C	C	C	N	C	C	C	G	G	C	C	C	C	C	C	C	C	C	C	G	C	C	C
s2_2148528	2	2148528	N	C	C	C	N	C	C	C	C	C	C	C	C	G	C	C	C	G	C	G	C	C	C	G	C	C	C	N	C	C	C	G	G	C	C	C	C	C	C	C	C	C	C	G	C	C	C
s2_2233456	2	2233456	A	G	A	A	A	A	G	A	A	N	A	N	A	N	A	G	A	A	A	G	G	A	G	G	G	N	G	A	G	A	G	A	G	G	A	A	G	A	G	A	A	G	G	A	A	G	G
s2_2236863	2	2236863	G	C	N	G	G	G	G	G	G	G	G	C	G	G	G	C	G	G	G	G	G	G	C	G	C	C	C	G	C	G	C	G	G	C	G	G	C	G	C	G	G	C	C	G	G	C	C
s2_2294332	2	2294332	G	A	A	A	A	A	G	G	G	A	A	A	A	G	A	A	G	A	A	G	G	A	A	G	A	A	A	A	A	N	A	A	G	N	A	N	A	A	A	A	A	A	A	A	A	A	A
s2_2410398	2	2410398	A	G	A	A	A	A	A	A	G	A	A	G	A	A	A	G	A	A	A	A	G	A	G	A	G	G	G	A	G	A	A	A	N	A	A	A	G	A	G	A	G	G	G	A	A	G	G
s2_2433799	2	2433799	C	C	C	C	T	C	T	C	C	T	C	C	T	T	C	C	C	C	T	T	C	T	C	T	C	C	C	C	C	T	C	T	T	T	C	T	C	T	C	C	C	C	C	T	C	C	C
s2_2438010	2	2438010	G	G	G	G	G	G	G	G	G	G	C	G	G	G	G	G	G	G	G	G	C	N	G	G	G	G	G	N	G	N	C	G	G	G	C	G	G	G	G	C	G	G	G	G	C	G	G
s2_2447514	2	2447514	A	T	A	A	A	A	A	A	T	A	T	T	A	A	A	T	A	A	A	A	T	A	T	A	T	T	T	N	T	A	T	A	A	A	T	A	N	A	T	T	T	T	T	A	T	T	T
s2_2457219	2	2457219	A	N	A	A	G	A	G	N	N	G	G	A	G	G	A	A	A	A	G	G	G	G	A	G	A	A	A	G	A	G	G	G	G	G	G	G	A	G	N	G	A	A	A	G	G	A	A
s2_2457223	2	2457223	T	N	T	T	C	T	C	N	N	C	C	T	C	C	T	T	T	T	C	C	C	T	T	C	T	T	T	C	T	C	C	C	C	C	C	C	T	C	N	C	T	T	T	C	C	T	T
s2_2457469	2	2457469	G	G	G	G	T	N	T	G	N	T	T	G	T	N	G	G	G	G	T	T	T	G	G	T	G	G	G	T	G	T	T	T	T	T	T	T	G	T	N	T	G	G	G	T	T	G	G
s2_2457504	2	2457504	A	A	A	A	G	N	G	A	N	G	G	A	G	N	A	A	A	A	G	G	G	A	A	G	A	A	A	G	A	G	G	G	G	G	G	G	A	G	N	G	A	A	A	G	G	A	A
s2_2475108	2	2475108	G	G	G	G	G	G	N	N	N	G	G	G	G	A	G	G	G	G	G	A	G	G	G	A	G	N	G	G	G	N	G	G	A	G	G	G	G	G	G	G	G	G	G	G	G	G	G
s2_2499901	2	2499901	A	C	A	A	A	A	A	A	C	A	A	C	A	A	A	C	A	A	A	A	A	A	C	A	C	C	A	A	C	N	A	A	A	A	A	A	C	A	C	A	C	C	C	A	A	C	C
s2_2499903	2	2499903	C	T	C	C	T	C	T	C	T	T	T	T	T	T	C	T	C	C	T	T	T	T	T	T	T	T	T	T	T	N	T	T	T	T	T	T	T	T	T	T	T	T	T	T	T	T	T
s2_2519412	2	2519412	N	G	G	A	G	A	G	A	G	G	G	G	G	G	A	G	A	A	G	G	G	G	G	G	G	G	G	G	G	G	G	G	G	G	G	G	G	G	G	G	N	G	G	G	G	G	G
s2_2519572	2	2519572	C	C	C	C	T	C	T	C	C	T	T	C	T	T	C	C	C	C	T	T	T	C	C	T	C	C	T	T	C	T	T	T	T	T	N	T	C	T	C	T	C	C	C	T	T	C	C
s2_2580500	2	2580500	N	T	N	C	C	N	C	C	T	C	C	N	C	C	C	T	C	C	C	C	C	C	T	C	T	T	C	C	T	C	C	C	C	C	C	C	T	C	T	C	T	T	T	C	C	T	T
s2_2593869	2	2593869	T	C	T	T	T	T	T	T	C	T	T	C	T	T	T	C	T	T	T	T	T	T	C	T	C	C	T	T	C	T	T	T	T	T	T	T	C	T	C	T	C	C	C	T	T	C	C
s2_2730363	2	2730363	G	C	G	G	G	G	G	G	G	G	G	C	G	G	G	C	G	G	G	G	G	G	C	G	C	C	G	G	C	N	G	G	G	G	G	G	G	G	G	G	G	G	C	G	G	G	G
s2_2785816	2	2785816	A	A	A	A	A	A	G	A	A	A	A	A	A	A	A	A	A	A	A	A	N	G	A	G	A	A	A	A	A	A	A	G	G	A	A	A	A	A	A	A	A	A	A	G	A	A	A
s2_2813952	2	2813952	C	G	N	G	C	G	G	G	G	C	C	G	N	G	G	G	G	G	G	G	C	G	G	G	G	G	C	C	G	C	C	G	G	C	C	N	G	C	G	C	G	G	G	G	C	G	G
s2_2813969	2	2813969	G	A	N	G	G	G	A	A	A	G	G	A	N	A	G	A	A	A	A	A	G	A	A	A	A	A	G	G	A	G	G	A	A	G	G	N	A	G	A	G	A	A	A	A	G	A	A
s2_2814089	2	2814089	C	C	A	A	C	A	A	A	C	C	C	C	C	A	A	C	A	A	A	A	C	A	C	A	C	C	C	C	C	C	C	A	A	C	C	C	C	C	C	C	C	C	C	A	C	C	C
s2_2913819	2	2913819	C	G	C	C	C	C	C	C	G	C	C	G	C	C	C	G	C	C	C	C	C	C	G	C	G	G	C	C	G	C	C	C	C	C	C	C	G	C	G	C	G	G	G	C	C	G	G
s2_2945244	2	2945244	A	A	A	A	A	A	A	A	A	C	C	A	C	A	A	A	A	A	A	A	A	A	A	A	A	A	A	C	A	A	C	A	A	A	C	A	A	C	A	A	A	A	A	A	C	A	A
s2_2945334	2	2945334	T	T	T	T	T	T	T	T	T	C	C	T	C	T	T	T	T	T	T	T	T	T	T	T	T	T	T	C	T	T	C	T	T	T	C	T	T	C	T	T	T	T	T	T	C	T	T
s2_2945336	2	2945336	T	T	T	T	T	T	T	T	T	A	A	T	A	T	T	T	T	T	T	T	T	T	T	T	T	T	T	A	T	T	A	T	T	T	A	T	T	A	T	T	T	T	T	T	A	T	T
s2_2951574	2	2951574	A	G	N	A	A	A	A	A	N	A	A	G	A	N	A	G	A	A	A	A	A	A	N	A	G	G	A	A	G	A	A	A	A	N	A	G	G	A	G	A	G	G	G	N	A	G	G
s2_2987457	2	2987457	T	G	T	T	T	T	T	T	G	T	T	G	T	T	T	G	T	T	T	T	G	T	G	T	G	G	G	N	G	N	T	G	T	G	T	G	G	T	G	G	G	G	G	G	T	G	G
s2_2987481	2	2987481	T	C	T	T	T	T	T	T	C	T	T	C	T	T	T	C	T	T	T	T	C	T	C	T	C	C	C	T	C	N	T	C	T	C	T	C	C	T	C	C	C	C	C	C	T	C	C
s2_3103786	2	3103786	G	A	A	A	G	A	G	G	A	A	G	A	A	G	A	A	G	G	G	G	A	A	A	G	A	A	G	A	A	G	A	A	G	G	A	A	A	A	A	A	A	A	A	A	A	A	A
s2_3205729	2	3205729	T	C	T	C	T	C	C	T	C	T	T	C	T	T	C	C	T	T	T	T	T	C	C	C	C	C	C	T	C	C	T	C	C	C	T	C	C	T	C	T	C	C	C	C	C	C	C
s2_3205828	2	3205828	T	T	T	A	T	A	A	T	T	T	T	T	T	T	A	T	T	T	T	T	T	A	T	A	T	T	T	T	T	A	T	A	A	A	T	T	T	T	T	T	T	T	T	A	T	T	T
s2_3205858	2	3205858	T	C	T	T	T	T	T	T	C	T	T	C	T	T	T	C	T	T	T	T	T	T	C	T	C	C	C	T	C	T	T	T	T	T	T	C	C	T	C	T	C	C	C	T	C	C	C
s2_3205859	2	3205859	C	A	C	C	C	C	C	C	A	C	C	A	C	C	C	A	C	C	C	C	C	C	A	C	A	A	A	C	A	C	C	C	C	C	C	A	A	C	A	C	A	A	A	C	A	A	A
s2_3209262	2	3209262	G	A	G	G	G	N	G	G	A	G	G	A	G	N	G	A	G	G	G	G	G	G	N	G	A	A	A	G	A	G	G	G	G	G	G	A	A	G	A	G	A	A	A	G	A	A	A
s2_3242189	2	3242189	A	G	N	A	A	A	A	A	G	A	A	N	N	A	A	G	A	A	A	A	A	A	G	A	N	G	G	A	G	A	A	A	A	A	A	G	G	A	G	A	G	G	G	A	G	G	G
s2_3299100	2	3299100	A	T	A	A	A	A	T	A	T	A	A	T	A	A	A	T	A	A	A	A	A	A	T	A	T	T	T	A	T	A	A	A	A	A	A	T	T	A	T	A	T	T	T	A	T	T	T
s2_3299123	2	3299123	G	A	G	G	G	G	A	G	A	G	G	A	G	G	G	A	G	G	G	G	G	G	A	G	A	A	A	G	A	G	G	G	G	G	G	A	A	G	A	G	A	A	A	G	A	A	A
s2_3299202	2	3299202	G	A	G	A	G	A	A	G	A	A	A	A	A	G	A	A	G	G	G	G	A	A	A	A	A	A	A	A	A	A	A	A	A	A	A	A	A	A	A	A	A	A	A	A	A	A	A
s2_3299325	2	3299325	C	T	C	C	C	C	T	C	T	C	C	T	C	C	C	T	C	C	C	C	C	C	T	N	T	T	T	C	T	N	C	C	N	C	C	T	T	C	T	C	T	T	T	C	T	T	T
s2_3299330	2	3299330	T	A	T	T	T	T	A	T	A	T	T	A	T	T	T	A	T	T	T	T	T	T	A	N	A	A	A	T	A	N	T	T	N	T	T	A	A	T	A	T	A	A	A	T	A	A	A
s2_3299339	2	3299339	C	C	C	A	C	A	C	C	C	A	A	C	A	C	A	C	C	C	C	C	A	A	C	N	C	C	C	A	C	N	A	A	N	A	A	C	C	A	C	A	C	C	C	A	C	C	C
s2_3432385	2	3432385	C	C	C	A	C	A	C	C	C	A	C	C	C	C	A	C	C	C	C	C	A	C	C	A	C	C	C	A	C	C	A	A	A	A	N	C	C	A	C	A	C	C	C	A	C	C	C
s2_3448347	2	3448347	C	T	C	T	C	T	T	C	T	T	T	T	T	C	T	T	C	C	C	C	T	T	T	T	T	T	T	T	T	T	T	T	T	T	T	T	T	T	T	T	T	T	T	T	T	T	T
s2_3487214	2	3487214	A	G	A	A	A	A	G	A	N	A	G	G	G	A	A	G	A	A	A	A	A	A	G	A	G	G	G	A	G	G	A	A	A	A	A	G	G	A	G	A	G	G	G	A	G	G	G
s2_3531342	2	3531342	T	C	T	T	T	T	C	T	C	T	C	C	C	T	T	C	T	T	T	T	T	C	C	T	C	C	C	T	C	C	T	T	T	T	T	C	C	T	C	T	C	C	C	T	C	C	C
s2_3585468	2	3585468	T	C	T	N	T	T	C	T	N	N	C	C	C	N	T	C	T	T	T	T	T	C	C	T	N	N	C	T	C	C	T	T	T	T	T	C	C	T	C	T	C	C	C	T	C	C	C
s2_3585860	2	3585860	C	T	C	C	C	C	T	C	T	C	T	T	T	C	C	T	C	C	C	C	C	T	T	C	T	T	T	C	T	T	C	C	C	C	C	T	T	C	T	C	T	T	T	C	T	T	T
s2_3594136	2	3594136	T	T	C	N	C	C	N	T	N	C	T	T	T	T	C	T	C	C	C	T	C	N	T	C	T	T	T	C	T	N	C	N	C	N	C	T	T	C	T	C	T	T	T	C	T	T	T
s2_3600163	2	3600163	G	A	G	G	G	G	A	G	A	G	A	A	A	G	G	A	G	G	G	G	G	G	A	G	A	A	A	G	A	A	G	G	G	G	G	A	A	G	A	G	A	A	A	G	A	A	A
s2_3600283	2	3600283	A	A	G	G	G	G	A	A	A	G	A	A	A	A	G	A	G	G	G	A	G	G	A	G	A	A	A	G	A	A	G	G	G	G	G	A	A	G	A	G	A	A	A	G	A	A	A
s2_3600286	2	3600286	G	G	T	T	T	T	G	G	G	T	G	G	G	G	T	G	T	T	T	G	T	T	G	T	G	G	G	T	G	G	T	T	T	T	T	G	G	T	G	T	G	G	G	T	G	G	G
s2_3826588	2	3826588	A	T	A	A	A	A	T	A	T	A	N	T	T	A	A	T	A	A	A	A	A	N	T	A	N	N	T	A	T	T	A	A	A	T	A	T	T	A	T	A	T	T	T	A	T	T	T
s2_3939423	2	3939423	T	T	T	T	T	T	G	T	G	T	T	G	G	T	T	G	T	T	T	T	T	T	T	T	T	T	T	T	G	G	T	N	T	T	T	G	G	T	G	T	G	N	G	T	G	G	G
s2_3957676	2	3957676	A	A	A	A	A	A	G	A	G	A	A	G	G	A	A	G	A	A	A	A	A	A	A	A	A	A	A	A	G	G	A	A	A	A	A	A	G	N	G	A	A	G	G	A	A	G	N
s2_4048875	2	4048875	C	C	C	C	C	C	G	C	G	N	C	G	N	N	C	G	C	C	C	C	C	C	C	C	C	C	C	C	G	G	C	C	C	C	C	C	G	C	G	N	G	G	G	N	G	G	G
s2_4048902	2	4048902	T	T	T	T	T	T	G	T	G	N	T	G	N	N	T	G	T	T	T	T	T	T	T	T	T	T	T	T	G	G	T	T	T	T	T	T	G	T	G	N	G	G	G	N	G	G	G
s2_4062223	2	4062223	C	C	C	C	C	C	C	C	C	C	C	C	C	C	C	C	C	C	C	C	C	C	C	A	C	C	C	C	C	C	C	C	A	C	C	A	C	A	C	C	C	C	C	C	C	C	C
s2_4062225	2	4062225	T	T	T	T	T	T	T	T	T	T	T	T	T	T	T	T	T	T	T	T	T	T	T	G	T	T	T	T	T	T	T	T	G	T	T	G	T	G	T	T	T	T	T	T	T	T	T
s2_4131521	2	4131521	G	G	G	G	G	G	A	G	A	G	G	A	A	G	G	A	G	G	G	G	G	G	G	G	G	G	A	G	A	A	G	G	G	G	G	G	G	G	G	G	A	A	A	G	A	A	A
s2_4186689	2	4186689	T	T	T	T	T	T	C	T	C	T	T	C	T	T	T	C	T	T	T	T	T	T	T	T	T	T	C	T	C	T	T	T	T	T	T	T	T	T	T	T	C	C	C	T	C	C	C
s2_4187874	2	4187874	G	G	G	G	G	G	C	G	C	G	G	C	G	G	G	C	G	G	G	G	G	G	G	G	G	G	C	G	C	G	G	G	G	G	G	G	G	G	G	G	C	C	C	G	C	C	C
s2_4187889	2	4187889	G	G	G	G	G	G	A	G	A	G	G	A	G	G	G	A	G	G	G	G	G	G	G	G	G	G	A	G	A	G	G	G	G	G	G	G	G	G	G	G	A	A	A	G	A	A	A
s2_4362680	2	4362680	C	C	C	C	C	C	T	C	T	C	C	T	T	C	C	T	C	C	C	C	C	C	C	C	C	C	T	C	T	C	C	C	C	C	C	C	C	C	C	C	N	T	T	C	T	T	T
s2_4362698	2	4362698	A	A	A	A	A	A	G	A	G	A	A	G	G	A	A	G	A	A	A	A	A	A	A	A	A	A	G	A	G	A	A	A	A	A	A	A	A	A	A	A	N	G	G	A	G	G	G
s2_4366975	2	4366975	C	C	T	T	T	T	C	T	C	C	C	C	C	C	T	C	T	T	T	C	C	C	C	C	C	C	C	C	C	C	C	C	C	C	C	C	C	C	C	C	C	C	C	C	C	C	C
s2_4375064	2	4375064	G	G	A	A	A	A	A	A	A	G	G	A	A	A	A	A	A	A	A	A	G	G	G	G	G	G	A	G	A	G	G	G	G	G	G	G	G	G	G	G	A	A	A	G	A	A	A
s2_4375070	2	4375070	A	A	G	G	G	G	G	G	G	A	A	G	G	G	G	G	G	G	G	G	A	A	A	A	A	A	G	A	G	A	A	A	A	A	A	A	A	A	A	A	G	G	G	A	G	G	G
s2_4529701	2	4529701	A	T	T	T	T	T	A	T	A	N	T	A	A	N	T	A	T	T	T	A	A	T	A	T	T	T	A	A	A	A	A	T	N	T	A	A	A	T	A	A	A	A	A	T	A	A	A
s2_4529708	2	4529708	G	A	A	A	A	A	G	A	G	N	A	G	G	N	A	G	A	A	A	G	G	G	G	A	A	A	G	G	G	G	G	A	N	A	G	G	G	A	G	G	G	G	G	A	G	G	G
s2_4529715	2	4529715	T	A	A	A	A	A	A	A	A	N	A	A	A	N	A	A	A	A	A	T	T	A	T	A	A	A	A	T	A	T	T	A	A	A	T	T	T	A	T	T	A	A	A	A	N	A	A
s2_4529726	2	4529726	C	C	C	C	C	C	T	C	T	N	C	T	T	N	C	T	C	C	C	C	C	C	C	C	C	C	T	C	T	C	C	C	N	C	C	C	C	C	C	C	T	T	T	C	T	T	T
s2_4529896	2	4529896	C	T	T	T	T	T	C	T	C	C	T	N	N	C	T	C	T	T	T	C	C	N	C	N	T	T	C	C	C	C	C	T	N	T	C	C	C	T	C	C	C	C	C	T	C	C	C
s2_4625588	2	4625588	T	T	T	T	T	T	G	T	G	T	T	G	G	T	T	G	T	T	T	T	T	G	T	G	T	T	G	T	G	T	T	G	G	T	T	T	T	G	T	T	G	G	N	G	G	G	G
s2_4625873	2	4625873	C	C	C	C	N	C	G	C	G	C	C	G	N	N	C	G	C	C	C	C	C	C	C	C	C	C	G	N	C	C	C	C	C	C	C	C	C	C	C	C	G	C	G	C	G	C	G
s2_4625990	2	4625990	G	G	G	G	G	G	G	G	G	G	G	G	G	G	G	G	G	G	G	G	G	A	G	A	G	G	G	G	G	G	G	A	A	G	G	G	G	A	G	G	G	G	G	A	G	G	G
s2_4626146	2	4626146	C	C	C	C	C	C	C	C	C	C	C	C	C	C	C	C	C	C	C	C	C	C	C	A	C	C	C	C	C	C	C	A	A	C	C	C	C	A	C	C	C	C	C	A	C	C	C
s2_4661894	2	4661894	G	G	A	A	A	A	G	A	G	G	G	G	G	G	A	G	A	A	A	G	A	G	G	G	G	G	G	G	G	G	G	G	G	G	G	G	G	G	G	G	G	G	G	G	G	G	G
s2_4661907	2	4661907	T	T	T	T	T	T	A	T	T	T	T	A	A	T	T	A	T	T	T	T	T	T	T	T	T	T	A	T	T	T	T	T	T	T	T	T	T	T	T	T	A	T	A	T	A	T	A
s2_4712407	2	4712407	T	T	T	T	T	T	A	T	N	T	T	A	A	T	T	A	T	T	T	T	T	T	T	T	T	T	A	T	A	T	T	T	T	T	T	T	T	T	T	T	A	A	A	T	A	A	A
s2_4712546	2	4712546	A	A	G	G	G	G	G	G	G	A	A	G	N	A	G	G	G	G	G	A	G	G	A	A	A	A	G	A	G	A	A	A	A	A	A	A	A	A	A	A	G	G	G	A	G	G	G
s2_4742507	2	4742507	N	C	N	T	T	T	T	T	T	C	C	T	T	N	T	T	T	T	T	C	C	N	C	T	C	C	T	C	T	C	C	T	T	C	C	C	C	T	C	C	T	T	T	T	T	T	T
s2_4742530	2	4742530	N	C	N	T	T	T	T	T	T	C	C	T	T	N	T	T	T	T	T	C	C	N	C	T	C	C	T	C	T	C	C	T	T	C	C	C	C	T	C	C	T	T	T	T	T	T	T
s2_4907774	2	4907774	G	G	A	A	A	A	A	A	G	G	G	G	G	A	A	G	A	A	A	A	G	G	G	A	G	G	G	G	G	G	G	A	N	G	G	G	G	A	G	G	G	G	G	A	G	G	G
s2_5894205	2	5894205	T	T	T	T	T	T	T	N	T	T	T	T	A	T	T	T	T	T	T	T	T	T	T	N	T	T	A	T	T	T	T	T	T	T	T	T	T	T	T	T	T	T	T	T	A	T	T
s2_6835450	2	6835450	C	C	A	A	A	A	A	A	A	C	A	A	A	C	A	A	A	A	A	C	A	A	C	A	C	C	A	C	A	C	C	A	A	A	A	A	C	A	C	C	C	A	A	A	N	A	C
s2_6969159	2	6969159	C	C	C	N	N	C	C	C	T	C	N	N	T	C	N	T	C	C	C	C	C	C	C	C	N	C	T	C	T	C	C	C	C	C	C	C	C	C	C	C	C	T	T	C	T	T	C
s2_7030624	2	7030624	G	G	T	G	T	G	T	T	T	G	T	T	T	G	G	T	T	T	T	G	G	G	G	T	G	G	T	G	T	G	G	G	T	T	T	T	G	T	G	G	G	T	T	G	T	T	G
s2_7639744	2	7639744	T	T	T	T	T	T	T	T	C	T	T	C	C	T	T	C	T	T	T	T	T	T	T	T	T	T	C	T	C	T	T	T	T	T	T	T	T	T	T	T	T	C	C	T	C	C	T
s2_7639752	2	7639752	C	C	C	C	C	C	C	C	G	C	C	G	G	C	C	G	C	C	C	C	C	C	C	C	C	C	G	C	G	C	C	C	C	C	C	C	C	C	C	C	C	G	G	C	G	G	C
s2_8172554	2	8172554	G	G	G	G	G	G	G	G	T	G	G	T	T	G	G	T	G	G	G	G	G	G	G	G	G	G	T	G	T	G	G	G	G	G	G	G	G	G	G	G	G	T	T	G	T	T	G
s2_8172665	2	8172665	A	A	A	A	C	A	C	C	A	A	C	A	A	A	A	A	C	C	C	A	A	A	A	C	A	A	A	A	A	A	A	A	C	C	C	C	A	C	A	A	A	A	A	A	A	A	C
s2_8727217	2	8727217	T	T	T	T	T	T	T	T	A	T	T	A	A	T	T	A	T	T	T	T	T	T	T	T	T	T	A	T	A	T	T	T	T	T	N	T	T	T	T	T	T	A	A	T	A	A	T
s2_9693567	2	9693567	C	C	C	C	N	C	C	C	T	C	C	T	T	N	C	N	C	C	C	C	C	C	C	C	C	C	T	C	T	C	C	C	C	C	C	C	C	C	C	C	C	T	T	C	T	T	C
s2_10836553	2	10836553	G	N	G	G	G	G	G	G	N	G	G	T	T	G	G	T	G	N	G	G	G	G	G	G	G	G	T	G	T	G	G	G	G	G	G	G	T	G	T	G	G	T	T	G	T	T	G
s2_10982475	2	10982475	G	G	G	G	G	G	G	G	C	G	G	C	C	G	G	C	G	G	G	G	G	G	G	G	G	G	C	G	C	G	G	N	G	G	G	G	C	G	C	G	G	C	C	G	C	C	G
s2_11063209	2	11063209	T	T	T	T	T	T	C	T	C	T	T	C	C	T	T	C	C	T	C	T	T	T	T	T	T	T	C	T	C	T	T	C	T	T	T	T	C	T	N	T	T	C	C	C	C	C	T
s2_11166690	2	11166690	A	A	A	A	A	A	A	A	G	A	A	G	G	N	A	G	A	A	A	A	A	A	A	N	A	N	G	A	G	A	A	A	A	A	A	A	G	A	G	A	A	G	G	A	G	G	A
s2_11660214	2	11660214	G	G	G	G	A	G	G	A	A	G	G	A	A	G	G	A	G	G	G	G	G	G	G	G	G	G	A	G	A	G	G	A	G	G	G	G	A	G	G	G	G	A	A	A	A	A	G
s2_11890051	2	11890051	G	A	G	G	G	G	G	A	N	G	A	G	G	N	G	G	G	G	G	G	G	G	N	A	A	A	G	G	G	G	G	G	A	A	A	A	G	A	G	N	G	G	G	G	G	G	A
s2_11890165	2	11890165	G	T	G	N	G	N	G	T	G	G	T	G	N	G	G	G	G	G	G	G	G	G	G	T	T	T	G	G	G	G	G	G	T	T	T	T	G	T	G	N	G	G	G	G	G	G	T
s2_11890199	2	11890199	G	A	G	N	G	N	G	A	G	G	A	G	N	G	G	G	G	G	G	G	G	G	G	A	A	A	G	G	G	G	G	G	A	A	A	A	G	A	G	N	G	G	G	G	G	G	A
s2_11890337	2	11890337	C	T	C	C	C	C	C	T	C	C	T	C	C	C	C	C	C	C	C	C	C	C	C	T	T	T	C	C	C	C	C	C	T	T	T	T	C	T	C	C	C	C	C	C	C	C	T
s2_11950568	2	11950568	A	G	G	G	A	G	A	G	G	A	G	G	G	A	G	G	A	A	A	A	G	G	A	G	G	G	G	A	G	A	A	G	G	G	G	G	G	G	A	A	A	G	G	G	G	G	G
s2_11950601	2	11950601	C	C	C	C	C	C	C	C	G	C	C	G	G	C	C	G	C	C	C	C	C	C	C	C	C	C	G	C	G	C	C	C	C	C	C	C	G	C	C	C	C	G	G	C	G	G	C
s2_11950697	2	11950697	G	A	G	G	G	G	G	A	G	G	A	G	G	G	G	G	G	G	G	G	G	G	G	A	A	A	G	G	G	G	G	G	A	A	A	A	G	A	G	G	G	G	G	G	G	G	A
s2_12057686	2	12057686	T	C	C	C	T	C	T	C	T	T	C	T	T	T	C	T	T	T	T	T	C	C	T	C	C	C	T	T	T	T	T	C	C	C	C	C	T	C	T	T	T	T	T	C	T	T	C
s2_12062095	2	12062095	G	A	G	G	G	G	G	A	G	G	A	G	G	G	G	G	G	G	G	G	G	G	G	A	A	A	G	N	G	G	G	G	A	A	A	N	G	A	G	G	G	G	G	G	G	G	A
s2_12430043	2	12430043	C	C	C	C	C	C	C	C	T	C	C	T	T	C	C	T	C	C	C	C	C	C	C	C	C	C	T	C	T	C	C	C	C	C	C	C	T	C	C	C	C	T	T	C	T	T	C
s2_13252043	2	13252043	G	G	G	G	A	G	A	G	A	G	G	A	A	G	G	A	A	A	A	G	G	G	G	G	G	G	A	G	A	G	G	G	G	G	G	G	A	G	G	G	G	A	A	G	A	A	G
s2_13252128	2	13252128	T	T	T	T	C	T	C	T	C	T	T	C	C	T	T	C	C	C	C	T	T	T	T	T	T	T	C	T	C	T	T	T	T	T	T	T	C	T	T	T	T	C	C	T	C	C	T
s2_13567573	2	13567573	G	G	G	G	G	G	G	G	C	G	G	C	N	G	G	C	G	G	G	G	G	N	G	G	G	G	C	G	C	N	G	G	G	G	G	G	C	G	G	G	G	C	C	G	C	C	G
s2_13567598	2	13567598	C	C	C	C	C	C	C	C	T	C	C	T	N	C	C	T	C	C	C	C	C	N	C	C	C	C	T	C	T	N	C	C	C	C	C	C	T	C	C	C	C	T	T	C	T	T	C
s2_13650230	2	13650230	T	T	T	T	T	T	T	T	A	T	T	A	A	T	T	A	T	T	T	T	T	T	T	T	T	T	A	T	A	T	T	T	T	T	T	T	A	T	T	T	T	A	A	T	A	A	T
s2_13858763	2	13858763	G	T	N	T	G	G	T	G	T	G	G	T	G	G	G	T	G	G	G	G	G	G	T	G	T	T	T	T	T	T	T	G	G	T	G	T	T	G	T	T	T	T	T	G	T	T	T
s2_13858898	2	13858898	A	G	G	G	A	G	G	A	G	A	A	G	G	A	G	G	A	A	A	A	G	A	N	A	G	G	G	G	G	G	G	A	A	G	A	G	G	A	G	G	G	G	G	G	G	G	G
s2_13858919	2	13858919	G	C	G	C	G	G	C	G	C	G	G	C	G	G	G	C	G	G	G	G	G	G	N	G	C	C	C	C	C	C	C	G	G	C	G	C	C	G	C	C	C	C	C	G	C	C	C
s2_14419371	2	14419371	G	G	G	G	G	G	G	G	T	G	G	T	T	G	G	T	G	G	G	G	G	G	G	G	G	G	T	G	T	G	G	G	G	G	G	G	T	G	G	G	G	T	T	G	T	T	G
s2_16166873	2	16166873	A	A	G	G	A	G	A	G	A	G	A	A	N	G	G	A	A	A	A	G	G	A	G	A	A	N	A	G	A	G	G	A	A	A	A	A	A	A	N	G	G	A	A	A	A	A	A
s2_16166879	2	16166879	C	C	C	C	C	C	C	C	G	C	C	G	N	C	C	G	C	C	C	C	C	C	C	C	C	N	G	C	G	C	C	C	N	C	C	C	G	C	C	C	C	G	G	C	G	G	C
s2_16217319	2	16217319	G	G	A	A	G	N	N	A	G	A	G	G	G	A	A	G	G	G	G	N	A	G	A	G	G	N	G	A	G	A	A	G	G	G	G	G	G	G	A	A	A	G	G	G	G	G	G
s2_16217322	2	16217322	G	G	A	A	G	N	N	A	G	A	G	G	G	A	A	G	G	G	G	N	A	G	A	G	G	N	G	A	G	A	A	G	G	G	G	G	G	G	A	A	A	G	G	G	G	G	G
s2_17371758	2	17371758	T	T	C	C	T	C	T	C	T	C	T	T	T	C	C	T	T	T	T	C	C	C	C	T	T	T	T	C	T	C	C	T	T	T	T	T	T	T	C	C	C	T	T	T	T	T	T
s2_19012275	2	19012275	G	G	G	G	G	G	G	G	A	G	G	A	A	N	G	A	G	G	G	G	G	G	G	G	G	G	A	G	A	G	G	G	G	N	G	G	A	G	G	G	G	A	A	G	A	A	G
s2_19504747	2	19504747	N	G	G	G	N	G	G	G	T	G	G	T	T	G	G	T	G	G	G	G	N	G	G	N	G	G	T	G	T	G	G	N	G	G	G	G	T	G	G	G	G	T	T	N	T	T	G
s2_19504768	2	19504768	N	A	A	A	N	A	A	A	A	G	A	A	A	A	A	A	A	A	A	A	N	G	G	N	A	A	A	G	A	G	G	N	A	A	A	A	A	A	G	G	G	A	A	N	A	A	G
s2_19505046	2	19505046	C	C	C	C	C	C	C	C	A	C	C	A	A	C	N	N	C	C	N	C	N	C	N	N	C	C	A	C	A	C	C	N	C	C	C	C	A	C	C	C	C	A	A	N	A	A	C
s2_19723220	2	19723220	N	A	A	A	N	A	A	A	G	A	N	G	G	A	A	G	A	A	A	A	A	A	N	A	A	A	G	A	G	A	A	G	A	A	A	A	G	A	A	A	A	G	G	G	G	G	A
s2_19826369	2	19826369	T	T	T	T	T	T	T	T	A	T	T	A	A	T	T	A	T	T	T	T	T	T	T	T	T	T	A	T	A	T	T	A	T	T	T	T	A	T	T	T	T	A	A	A	A	A	T
s2_20024399	2	20024399	T	T	T	T	T	T	T	T	A	T	T	A	A	T	T	A	T	T	T	T	T	T	T	T	T	T	N	T	A	T	T	T	T	T	T	T	A	T	T	T	T	A	A	T	A	A	T
s2_20024402	2	20024402	C	C	C	C	C	C	C	C	T	C	C	T	T	C	C	T	C	C	C	C	C	C	C	C	C	C	N	C	T	C	C	C	C	C	C	C	T	C	C	C	C	T	T	C	T	T	C
s2_20100734	2	20100734	A	A	A	A	A	A	A	A	G	A	A	G	G	A	A	G	A	A	A	A	A	A	A	A	A	A	G	A	G	A	A	A	A	N	A	A	G	A	A	A	A	G	G	A	N	G	A
s2_20100775	2	20100775	G	G	G	G	G	G	G	G	A	G	G	A	A	G	G	A	G	G	G	G	G	G	G	G	G	G	A	G	A	G	G	G	G	N	G	G	A	G	G	G	G	A	A	G	N	A	G
s2_20746712	2	20746712	G	G	G	G	G	G	G	G	G	G	G	A	A	G	G	A	G	G	G	G	G	G	G	G	G	G	A	G	A	G	G	N	G	G	G	G	A	G	G	G	G	A	A	N	A	A	G
s2_21248427	2	21248427	T	T	T	T	T	T	T	T	T	T	T	C	C	T	T	C	T	T	T	T	T	T	T	T	T	T	C	T	C	T	T	T	T	T	T	T	C	T	T	T	T	C	C	T	C	C	T
s2_21501826	2	21501826	C	C	C	C	C	C	C	C	T	C	C	T	T	N	C	T	C	C	C	C	C	C	C	C	C	C	N	C	T	C	T	C	C	C	C	C	T	C	C	C	C	T	T	C	T	T	C
s2_21501868	2	21501868	C	C	C	C	C	C	C	C	T	C	C	T	T	C	C	T	C	C	C	C	C	C	C	C	C	C	N	C	T	C	T	C	C	C	C	C	T	C	C	C	C	T	T	C	T	T	C
s2_21501932	2	21501932	T	T	T	T	T	T	T	T	C	C	T	C	C	T	T	C	T	T	T	T	T	C	C	T	T	T	C	C	C	C	C	N	T	C	C	C	N	T	C	C	C	C	C	T	C	C	C
s2_21501941	2	21501941	T	T	T	T	T	T	T	T	A	A	T	A	A	T	T	A	T	T	T	T	T	A	A	T	T	T	A	A	A	A	A	N	T	A	A	A	N	T	A	A	A	A	A	T	A	A	A
s2_21501991	2	21501991	C	C	G	G	G	G	G	G	G	G	C	G	G	G	G	G	G	G	G	G	G	G	G	C	C	C	G	G	G	G	G	N	C	G	G	G	N	C	G	G	G	G	G	G	G	G	G
s2_21502028	2	21502028	T	T	T	T	T	T	T	T	C	T	T	C	C	T	T	C	T	T	T	T	T	T	T	T	T	T	C	T	C	T	C	N	T	T	T	T	N	T	T	T	T	C	C	T	C	C	T
s2_21508499	2	21508499	T	T	T	T	T	T	T	T	C	C	T	C	C	T	T	C	T	T	T	T	T	C	C	T	T	T	C	C	C	C	C	T	T	C	C	C	C	N	C	C	C	C	C	T	C	C	C
s2_21508521	2	21508521	G	G	G	G	G	G	G	G	C	G	G	C	C	G	G	C	G	G	G	G	G	G	G	G	G	G	C	G	C	G	C	G	G	G	G	G	C	G	G	G	G	C	C	G	C	C	G
s2_21524735	2	21524735	C	C	C	C	C	C	C	C	T	T	C	T	T	N	C	T	C	C	C	C	C	T	T	C	C	C	T	T	T	T	T	C	C	T	T	T	T	C	T	T	T	T	T	C	T	T	T
s2_21524736	2	21524736	T	T	T	T	T	T	T	T	T	T	T	A	A	N	T	A	T	T	T	T	T	T	T	T	T	T	A	T	A	T	A	T	T	T	T	T	A	T	T	T	T	T	A	T	A	A	T
s2_21530227	2	21530227	A	A	T	T	T	T	T	T	T	A	A	T	T	N	T	T	T	T	T	A	T	A	A	A	A	A	T	A	T	A	T	A	A	A	A	A	T	A	A	A	A	T	T	A	T	T	A
s2_21746438	2	21746438	G	G	G	G	G	G	G	G	A	G	G	A	A	G	G	A	G	G	G	G	G	G	G	G	G	G	N	G	A	G	A	G	G	G	G	G	A	G	G	G	G	A	A	G	A	A	G
s2_21746465	2	21746465	A	A	C	C	C	C	C	A	C	A	A	C	C	A	C	C	C	C	C	A	C	A	A	A	A	A	N	A	C	A	C	A	A	A	A	A	C	A	A	A	A	C	C	A	C	C	A
s2_21756368	2	21756368	T	T	T	T	T	T	T	T	C	T	T	C	C	T	T	N	T	T	T	T	T	T	T	T	T	T	C	T	C	T	C	T	T	T	T	T	C	T	T	T	T	C	C	T	C	C	T
s2_21759901	2	21759901	A	A	N	A	A	A	A	A	A	G	A	N	N	A	A	A	A	A	A	A	A	G	G	A	A	A	A	G	A	G	A	A	A	N	G	G	A	A	G	G	G	A	A	A	A	A	G
s2_22065557	2	22065557	A	A	T	T	T	T	T	A	A	A	A	N	A	A	T	A	T	A	T	A	A	A	A	A	A	A	A	A	A	A	A	A	A	A	A	A	N	A	A	A	A	N	A	N	A	A	A
s2_22080474	2	22080474	A	A	G	G	G	G	G	A	A	A	A	A	A	A	G	A	G	A	G	A	A	A	A	A	A	A	A	A	A	A	A	A	A	A	A	A	N	A	A	A	A	A	A	A	A	A	A
s2_22123347	2	22123347	G	G	T	T	T	T	T	G	G	G	G	G	N	G	T	G	T	G	T	G	G	G	G	G	G	G	G	G	G	G	G	G	G	G	G	G	G	G	G	G	G	G	G	G	G	G	G
s2_22447602	2	22447602	G	G	G	G	G	G	G	G	A	G	G	A	A	G	G	A	G	G	G	G	G	G	G	G	G	G	A	G	A	G	A	G	G	G	G	G	A	G	G	G	G	A	A	G	A	A	G
s2_22467860	2	22467860	T	T	T	T	T	T	T	T	C	T	T	C	C	T	T	C	T	T	T	T	T	T	T	T	T	T	C	T	C	T	C	T	T	T	T	T	C	T	T	T	T	N	C	T	C	C	T
s2_22711481	2	22711481	A	A	A	A	A	A	A	A	G	A	A	G	G	A	A	G	A	A	A	A	A	A	A	A	A	A	G	A	G	A	G	A	A	A	A	A	G	A	A	A	G	G	G	N	G	G	A
s2_22951162	2	22951162	N	T	N	C	T	C	T	C	N	C	T	N	N	N	C	C	T	C	T	T	C	T	C	T	T	N	C	C	C	T	C	T	T	C	C	C	C	T	C	C	C	C	C	T	C	C	C
s2_23330388	2	23330388	G	G	G	N	G	G	G	G	C	G	G	C	N	G	G	C	G	G	G	G	G	G	G	G	G	G	C	C	C	G	C	G	G	G	G	G	C	G	C	G	C	C	C	G	C	C	G
s2_23450540	2	23450540	C	C	G	G	G	G	G	G	G	G	C	G	G	C	G	G	G	G	G	C	G	C	G	C	C	C	G	G	G	C	G	C	C	N	G	G	G	C	G	G	G	G	G	C	G	G	G
s2_23450551	2	23450551	G	G	A	A	A	A	A	A	A	A	G	A	A	G	A	A	A	A	A	G	A	G	A	G	G	G	A	A	A	G	A	G	G	A	A	A	A	G	A	A	A	A	A	G	A	A	A
s2_23450566	2	23450566	A	A	A	A	A	A	A	A	G	A	A	G	G	A	A	G	A	A	A	A	A	A	A	A	A	A	G	G	G	A	G	A	A	A	A	A	G	A	G	A	G	G	G	A	G	G	A
s2_23503653	2	23503653	N	N	N	T	T	T	T	T	T	T	N	C	C	N	T	C	T	T	T	C	T	C	N	C	N	C	C	C	C	N	C	C	C	T	T	T	C	C	C	T	C	C	C	C	C	C	T
s2_23503780	2	23503780	T	T	A	A	A	A	A	A	A	A	T	A	A	N	A	A	A	A	A	T	A	T	A	N	T	T	A	A	A	N	A	T	T	A	A	A	A	T	A	A	A	A	A	T	A	A	A
s2_23504228	2	23504228	G	G	T	T	T	T	T	T	T	T	G	G	G	G	T	G	T	T	T	G	T	G	G	G	G	G	G	G	G	N	G	G	G	T	N	T	G	G	G	T	G	G	G	G	G	G	T
s2_23532667	2	23532667	C	C	T	T	T	T	T	T	T	T	C	C	N	C	T	N	T	T	T	C	T	C	C	C	C	C	C	C	C	C	C	C	C	T	T	T	C	C	C	T	C	C	C	C	C	C	T
s2_23542070	2	23542070	A	A	A	A	A	A	A	A	A	A	A	G	G	A	A	G	A	A	A	A	A	A	G	A	A	A	G	G	G	A	G	A	A	A	A	A	G	A	G	A	G	G	G	A	G	G	A
s2_23551217	2	23551217	G	G	G	G	G	G	G	G	G	G	G	C	C	G	G	C	G	G	G	G	G	G	C	G	N	G	C	C	C	G	C	G	G	G	G	G	C	G	C	G	C	C	C	G	C	C	G
s2_23691881	2	23691881	A	A	A	A	A	A	A	A	A	A	A	G	G	A	A	G	A	A	A	A	A	A	G	A	A	A	G	G	G	A	G	A	A	A	A	A	G	A	G	A	G	G	G	A	G	G	A
s2_23721161	2	23721161	A	A	N	N	A	A	N	A	A	A	A	G	A	A	A	G	A	A	A	N	A	A	A	N	A	A	G	A	A	A	A	A	A	A	A	A	A	A	A	A	A	A	G	A	A	G	A
s2_23795943	2	23795943	T	T	N	T	T	T	T	T	T	T	T	C	C	T	T	C	T	T	T	T	T	T	C	T	T	T	C	C	C	T	C	T	T	T	T	T	C	T	C	T	C	C	C	N	C	C	T
s2_23811252	2	23811252	C	C	C	C	C	C	C	C	C	C	C	A	A	C	C	A	C	C	C	C	C	C	A	N	C	C	A	A	A	C	A	C	C	C	C	C	A	C	A	C	A	A	A	C	A	A	C
s2_23904281	2	23904281	G	G	G	G	G	G	G	G	G	G	G	G	A	G	G	G	G	G	G	G	G	G	A	G	G	G	A	A	A	N	A	G	G	G	G	G	A	G	A	G	A	A	G	G	A	G	G
s2_23927336	2	23927336	G	G	T	T	T	T	T	G	T	T	T	G	G	G	T	G	T	T	T	G	T	G	G	G	G	G	G	G	G	G	G	G	G	T	T	T	G	G	G	T	G	G	G	G	G	G	T
s2_23927373	2	23927373	A	A	T	T	T	T	T	A	T	T	T	A	A	A	T	A	T	T	T	A	T	A	A	A	A	A	A	A	A	A	A	A	A	T	T	T	A	A	A	T	A	A	A	A	A	A	T
s2_23929739	2	23929739	T	T	C	C	C	C	C	T	C	C	C	T	T	T	C	T	C	C	C	T	C	T	T	T	T	T	T	T	T	T	T	T	T	C	C	C	T	T	T	C	T	T	T	T	T	T	C
s2_24124709	2	24124709	C	C	C	C	C	C	C	C	T	C	C	C	T	N	C	C	C	C	C	C	C	C	T	C	C	C	T	T	T	C	T	C	C	C	C	C	T	C	T	C	T	T	C	N	T	C	C
s2_24269386	2	24269386	C	C	C	C	C	C	C	C	T	C	C	C	T	N	C	C	C	C	C	C	C	C	T	C	C	C	T	T	T	C	T	C	C	C	C	C	N	C	T	C	T	T	C	C	T	C	N
s2_24788056	2	24788056	A	A	A	A	N	A	A	A	T	A	A	T	A	A	A	T	A	A	A	A	A	A	N	A	A	A	T	T	T	A	T	T	A	A	A	A	T	A	T	A	T	T	T	T	T	T	A
s2_24788270	2	24788270	N	N	G	G	G	G	G	G	A	N	G	A	G	N	G	A	G	G	G	G	G	N	N	G	G	G	A	A	A	G	A	A	G	G	G	G	A	G	A	G	A	A	A	A	A	A	G
s2_25022053	2	25022053	G	G	G	G	G	G	G	G	A	G	G	A	G	G	G	A	G	G	G	G	G	G	N	G	G	G	A	A	A	G	A	G	G	G	G	A	A	G	A	G	A	A	A	G	A	A	G
s2_25022130	2	25022130	G	G	G	G	G	G	G	G	T	G	G	T	G	G	G	T	G	G	G	G	G	G	T	G	G	G	T	T	T	G	T	G	G	G	G	T	T	G	T	G	T	T	T	G	T	T	G
s2_25030902	2	25030902	T	T	N	T	T	T	T	T	C	T	N	C	T	T	T	C	T	T	T	T	T	T	C	T	T	T	C	C	C	T	C	C	T	T	T	C	C	T	C	T	C	C	C	C	C	C	T
s2_25127419	2	25127419	A	T	T	T	T	T	A	A	T	T	T	T	T	T	T	T	A	A	A	T	T	T	T	T	T	T	T	T	T	T	T	T	T	T	T	T	T	T	T	T	T	T	T	T	T	T	T
s2_25127439	2	25127439	A	G	G	G	G	G	A	A	G	G	G	G	G	G	G	G	A	A	A	G	G	G	G	G	G	G	G	G	G	G	G	G	G	G	G	G	G	G	G	G	G	G	G	G	G	G	G
s2_25501195	2	25501195	N	G	G	G	G	G	C	C	C	G	G	C	G	G	G	C	C	C	C	G	G	G	C	G	G	G	C	C	C	G	C	G	G	G	G	C	C	G	C	G	C	C	C	G	C	C	G
s2_25501196	2	25501196	N	A	A	A	A	A	C	C	A	A	A	A	A	A	A	A	C	C	C	A	A	A	A	A	A	A	A	A	A	A	A	A	A	A	A	A	A	A	A	A	A	A	A	A	A	A	A
s2_25501221	2	25501221	N	A	A	A	A	A	T	T	A	A	A	A	A	A	A	A	T	T	T	A	A	A	A	A	A	A	A	A	A	A	A	N	A	A	A	A	A	A	A	A	A	A	A	A	A	A	A
s2_25501237	2	25501237	N	C	C	C	C	C	G	G	G	C	C	G	C	C	C	G	G	G	G	C	C	C	G	C	C	C	G	G	G	C	G	C	C	C	C	G	G	C	G	C	G	G	G	C	G	G	C
s2_25632357	2	25632357	C	N	A	A	A	A	C	C	C	A	N	C	A	N	A	C	C	C	C	A	A	A	C	A	A	A	C	C	C	A	C	A	A	A	A	C	C	A	C	A	C	C	C	A	C	C	A
s2_25632378	2	25632378	G	N	A	A	A	A	G	G	G	A	N	G	A	N	A	G	G	G	G	A	A	A	G	A	A	A	G	G	G	A	G	A	A	A	A	G	G	A	G	A	G	G	G	A	G	G	A
s2_25632404	2	25632404	T	N	C	C	C	C	T	T	T	C	N	T	C	N	C	T	T	T	T	C	C	C	T	C	C	C	T	T	T	C	T	C	C	C	C	T	T	C	T	C	T	T	T	C	T	T	C
s2_25654217	2	25654217	A	G	G	G	G	G	A	A	G	G	G	G	G	G	G	G	A	A	A	G	G	G	G	G	G	G	G	G	G	G	G	G	G	G	G	G	G	G	G	G	G	G	G	G	G	G	G
s2_25778676	2	25778676	T	T	T	N	T	T	T	T	T	A	A	N	A	T	T	N	T	T	T	T	A	T	T	T	T	T	T	T	T	A	T	A	T	A	A	T	T	T	T	A	T	T	T	A	T	T	T
s2_25778680	2	25778680	T	T	T	N	T	T	T	T	T	A	A	N	A	T	T	N	T	T	T	T	A	T	T	T	T	T	T	T	T	A	T	A	T	A	A	T	T	T	T	A	T	T	T	A	T	T	T
s2_25781344	2	25781344	A	G	G	N	N	G	A	A	A	G	G	A	G	N	G	N	A	A	A	G	G	G	N	G	G	G	A	A	N	N	A	G	N	G	G	A	A	G	A	G	A	A	A	N	A	A	G
s2_25835135	2	25835135	A	A	T	T	A	T	A	A	A	A	A	A	A	T	T	A	A	A	A	T	A	A	A	T	A	A	A	A	A	A	A	A	T	A	A	A	A	N	A	A	A	A	A	A	A	A	T
s2_26505583	2	26505583	C	C	T	T	C	T	C	C	T	C	C	T	C	C	T	T	C	C	C	C	C	C	T	C	C	C	T	T	T	C	C	C	C	C	C	C	N	N	T	C	T	T	T	C	T	T	C
s2_26674176	2	26674176	A	A	A	A	A	A	A	A	G	A	A	G	A	A	A	G	A	A	A	A	A	A	G	A	A	A	G	G	G	A	A	A	A	A	A	A	G	A	G	A	G	G	G	A	G	G	A
s2_26708940	2	26708940	T	T	T	N	T	T	T	N	C	T	N	C	T	N	T	C	T	T	T	T	T	T	C	N	T	T	C	C	C	N	T	T	T	T	T	T	C	T	C	T	C	C	C	T	C	C	T
s2_26709216	2	26709216	N	G	A	A	N	A	G	N	N	G	G	A	N	G	A	A	G	G	G	G	G	G	A	G	G	G	A	A	A	N	G	G	G	G	G	G	A	G	A	G	A	A	A	G	A	A	G
s2_26709221	2	26709221	N	A	A	A	N	A	A	N	N	A	A	T	N	A	A	T	A	A	A	A	A	A	T	A	A	A	T	T	T	N	A	A	A	A	A	A	T	A	T	A	T	T	T	A	T	T	A
s2_26758945	2	26758945	N	A	N	T	A	T	N	A	T	A	A	T	A	A	T	T	A	A	A	A	A	A	T	A	A	A	T	T	T	A	A	A	A	A	A	A	T	A	T	A	T	T	T	A	T	T	A
s2_26758954	2	26758954	N	T	N	T	T	T	N	T	C	T	T	C	T	T	T	C	T	T	T	T	T	T	C	T	T	T	C	C	C	T	T	T	T	T	T	T	C	T	C	T	C	C	C	T	C	C	T
s2_26789503	2	26789503	T	T	C	C	T	C	T	T	C	T	T	C	T	T	C	C	T	T	T	T	T	T	C	T	T	T	C	C	C	T	T	T	T	T	T	T	C	T	C	T	C	C	C	T	C	C	T
s2_26792142	2	26792142	T	C	N	N	T	N	T	T	C	C	C	N	C	T	N	C	T	T	T	T	C	T	C	T	C	C	C	C	C	C	C	C	T	C	C	C	C	C	C	C	C	C	C	C	C	C	T
s2_26792143	2	26792143	A	C	N	N	A	N	A	A	A	C	C	N	C	A	N	A	A	A	A	A	C	A	A	A	C	C	A	A	A	C	C	C	A	C	C	C	A	C	A	C	A	A	A	C	A	A	A
s2_26799543	2	26799543	G	G	N	N	G	N	G	G	N	G	G	N	G	G	N	A	G	G	G	G	G	G	A	G	G	G	A	A	A	G	G	G	G	G	G	N	A	G	A	G	A	A	A	G	A	A	G
s2_26842591	2	26842591	T	T	T	T	T	T	T	T	A	T	T	A	T	T	T	A	T	T	T	T	T	T	A	T	T	T	A	A	A	T	T	T	T	T	T	T	A	T	A	T	A	A	A	T	A	A	T
s2_26926809	2	26926809	A	A	N	A	A	N	A	A	A	A	A	T	A	N	A	T	A	A	A	A	A	A	N	A	A	A	T	T	T	A	A	A	A	A	A	A	T	A	T	A	T	T	T	A	T	T	A
s2_26947804	2	26947804	A	A	G	G	A	G	A	A	N	A	A	G	A	A	G	G	A	A	A	A	A	G	G	A	A	A	G	G	G	A	A	G	A	A	A	A	G	A	G	A	G	G	G	A	G	G	A
s2_26947807	2	26947807	C	C	T	T	C	T	C	C	N	C	C	T	C	C	T	T	C	C	C	C	C	C	T	C	C	C	T	T	T	C	C	C	C	C	C	C	T	C	T	C	T	T	T	C	T	T	C
s2_26947987	2	26947987	A	A	A	A	A	A	A	A	A	A	A	G	A	A	A	G	A	A	A	A	A	A	G	A	A	A	G	G	G	A	A	A	A	A	A	A	G	A	G	A	G	G	G	A	G	G	A
s2_27150020	2	27150020	A	A	A	A	A	A	A	A	T	A	A	T	A	A	A	T	A	A	A	A	A	A	T	A	A	A	T	T	T	A	A	A	A	A	A	A	T	A	T	A	T	T	T	A	T	T	A
s2_27244857	2	27244857	G	G	G	G	G	G	G	G	C	C	G	C	G	G	G	C	G	G	G	G	G	C	C	G	G	G	C	C	C	G	G	C	G	G	G	G	C	G	C	G	C	C	C	G	C	C	G
s2_27244963	2	27244963	G	G	G	G	G	G	G	G	A	A	G	A	G	G	G	A	G	G	G	G	G	A	A	G	G	G	A	A	A	G	G	A	G	G	G	G	A	G	A	G	A	A	A	G	A	A	G
s2_27423973	2	27423973	A	A	G	G	A	G	A	A	G	A	A	G	A	A	G	G	A	A	A	A	A	G	G	A	A	A	G	G	G	A	A	G	A	A	A	A	G	A	G	A	G	G	G	A	G	G	A
s2_27812599	2	27812599	A	T	T	T	A	T	A	N	A	T	T	A	T	A	T	A	A	A	A	A	T	T	A	N	T	T	A	A	A	T	T	T	A	T	T	T	A	T	A	T	A	A	A	A	T	A	T
s2_27812683	2	27812683	C	T	T	T	C	T	C	C	C	T	T	C	N	C	N	C	C	C	C	C	T	T	C	C	T	T	C	C	C	T	T	T	C	T	T	T	C	T	C	T	C	C	C	C	T	C	T
s2_27812687	2	27812687	T	T	T	T	T	T	T	T	G	T	T	G	T	T	T	G	T	T	T	T	T	T	G	T	T	T	G	G	G	T	T	T	T	T	T	T	G	T	G	T	G	G	G	T	T	G	T
s2_28125848	2	28125848	A	T	T	T	A	T	A	A	T	T	T	T	T	N	T	T	A	A	A	A	T	N	N	A	T	T	T	T	T	T	T	A	A	T	T	T	T	T	T	T	T	T	T	A	T	T	T
s2_28212492	2	28212492	T	T	T	T	T	T	T	T	C	T	T	C	T	T	T	C	T	T	T	T	T	C	C	T	T	T	C	C	C	T	N	C	T	T	T	T	C	T	C	T	C	C	C	T	N	C	T
s2_28212493	2	28212493	A	A	A	A	A	A	A	A	T	A	A	T	A	A	A	T	A	A	A	A	A	T	T	A	A	A	T	T	T	A	N	T	A	A	A	A	T	A	T	A	T	T	T	A	N	T	A
s2_28223153	2	28223153	C	G	N	G	C	G	C	C	C	G	G	C	N	C	G	C	C	C	C	C	G	C	C	C	G	G	C	C	C	G	G	C	C	G	G	G	C	G	C	G	C	C	C	C	G	C	G
s2_28399344	2	28399344	N	C	C	C	C	C	C	C	T	C	C	T	C	C	C	T	C	C	C	C	C	C	T	C	C	C	T	T	T	C	C	C	C	C	C	C	T	C	T	C	T	T	T	C	C	T	C
s2_28460578	2	28460578	C	T	T	T	C	T	C	C	T	T	T	T	T	C	T	T	C	C	C	C	T	T	T	C	T	T	T	T	T	T	T	T	C	T	T	T	T	T	T	T	T	T	T	C	N	T	T
s2_28478222	2	28478222	T	T	T	T	T	T	T	T	G	T	T	G	T	N	T	G	T	T	T	T	T	T	G	T	T	T	G	G	G	T	T	T	T	T	T	T	G	T	G	T	G	G	G	T	T	G	T
s2_28544354	2	28544354	T	T	T	T	T	T	T	T	G	T	T	G	T	T	T	G	T	T	T	T	T	T	G	T	T	T	G	G	G	T	T	T	T	T	T	T	G	T	G	T	G	G	G	T	T	G	T
s2_28808302	2	28808302	C	C	C	C	C	C	C	C	T	C	C	T	C	C	C	T	C	C	C	C	C	C	T	C	C	C	T	T	T	C	C	C	C	C	C	C	T	C	T	C	T	T	T	C	C	T	C
s2_28808314	2	28808314	A	A	A	A	A	A	A	A	C	A	A	C	A	A	A	C	A	A	A	A	A	A	C	A	A	A	C	C	C	A	A	A	A	A	A	A	C	A	C	A	C	C	C	A	A	C	A
s2_28808341	2	28808341	A	A	A	A	A	A	A	A	G	A	A	G	A	A	A	G	A	A	A	A	A	A	G	A	A	A	G	G	G	A	A	A	A	A	A	A	G	A	G	A	G	G	G	A	A	G	A
s2_28838222	2	28838222	C	T	T	T	C	T	C	C	T	T	T	T	T	C	T	T	C	C	C	C	T	T	T	C	T	T	T	T	T	T	T	N	C	T	T	T	T	T	T	T	T	T	T	C	T	T	T
s2_28838246	2	28838246	C	G	G	G	C	G	C	C	G	G	G	G	G	C	G	G	C	C	C	C	G	G	G	C	G	G	G	G	G	G	G	N	C	G	G	G	G	G	G	G	G	G	G	C	G	G	G
s2_28838320	2	28838320	T	G	G	G	T	G	T	T	G	G	G	G	G	T	G	G	T	T	T	T	G	G	G	T	G	G	G	G	G	G	G	G	T	G	G	G	G	G	G	G	G	G	G	T	G	G	G
s2_29058024	2	29058024	G	G	G	G	G	G	G	G	G	G	G	G	G	G	G	G	G	G	G	G	G	G	C	G	G	G	G	C	C	G	G	G	G	G	G	G	G	G	G	G	G	C	G	G	G	G	G
s2_29058270	2	29058270	A	A	A	A	A	A	A	A	G	A	A	G	A	A	A	G	A	A	A	A	A	A	G	A	A	A	G	G	G	A	A	A	A	A	A	A	G	A	G	A	G	N	G	A	A	G	A
s2_29108930	2	29108930	G	G	G	G	G	G	G	G	A	G	G	A	G	G	G	A	G	G	G	G	G	G	A	G	G	G	A	A	A	G	G	G	G	G	G	G	A	G	A	G	A	A	A	G	G	A	G
s2_29131665	2	29131665	T	T	T	T	T	T	T	T	A	T	T	A	T	T	T	A	T	T	T	T	T	T	A	T	T	T	A	A	A	T	T	T	T	T	T	T	A	T	A	T	A	A	A	T	T	A	T
s2_29144993	2	29144993	T	G	G	G	T	G	T	T	T	G	G	T	G	G	G	T	T	T	T	G	G	G	T	G	G	G	T	T	T	G	G	G	G	G	G	G	T	G	N	G	N	T	T	G	G	T	G
s2_29259906	2	29259906	A	T	T	T	A	T	A	A	A	T	T	A	T	T	T	A	A	A	A	T	T	T	A	T	T	T	A	A	A	T	T	T	T	T	T	T	A	T	A	T	A	A	A	T	T	A	T
s2_29518816	2	29518816	A	A	A	A	C	A	C	C	C	A	A	C	A	A	A	C	C	C	C	A	A	A	C	A	A	A	C	C	C	A	A	A	A	A	A	C	C	A	C	A	C	C	C	A	A	C	A
s2_29768374	2	29768374	A	A	A	A	A	A	T	A	N	A	A	T	A	A	A	T	A	A	A	A	A	A	N	A	A	A	T	T	T	A	A	A	A	A	A	T	T	A	N	A	T	T	T	A	A	T	A
s2_29929138	2	29929138	C	C	C	C	T	C	C	T	C	C	C	C	C	N	C	C	T	T	T	T	C	C	C	C	C	C	C	C	C	C	C	C	T	C	C	C	C	C	C	C	C	C	C	T	C	C	C
s2_29976258	2	29976258	T	T	N	T	C	T	C	C	C	T	N	C	C	C	T	C	C	C	C	C	C	T	C	T	T	N	C	C	C	T	T	T	C	T	T	C	C	T	C	T	C	C	C	C	T	C	T
s2_29985793	2	29985793	A	A	A	A	G	A	G	G	G	A	G	G	A	N	A	G	G	G	G	G	A	A	G	N	A	A	G	G	G	A	A	A	G	A	A	G	G	A	G	A	G	G	G	G	A	G	A
s2_29993584	2	29993584	A	A	A	A	T	A	T	T	T	A	T	N	N	T	A	T	T	T	T	T	N	A	T	A	A	A	T	T	T	A	A	A	T	A	A	N	T	A	T	A	T	T	T	T	A	T	A
s2_29993658	2	29993658	T	T	N	T	C	T	C	C	N	T	C	C	N	C	T	C	C	C	C	C	N	T	C	T	T	T	C	C	C	T	T	T	C	T	T	N	C	T	C	T	C	C	C	C	T	C	T
s2_30011973	2	30011973	C	C	C	C	C	C	T	C	T	C	T	T	C	C	C	T	C	C	C	C	C	T	T	C	C	C	T	T	N	C	C	T	C	C	C	T	T	C	T	C	T	T	T	C	C	T	C
s2_30012006	2	30012006	C	C	C	C	C	C	G	C	G	C	G	G	C	C	C	G	C	C	C	C	C	G	G	C	C	C	G	G	N	C	C	G	C	C	C	G	G	C	G	C	G	G	G	C	C	G	C
s2_30012033	2	30012033	C	C	C	C	C	C	A	C	A	C	A	A	C	C	C	A	C	C	C	C	C	A	A	C	C	C	A	A	N	C	C	A	C	C	C	A	A	C	A	C	A	A	A	C	C	A	C
s2_30012042	2	30012042	T	T	T	T	T	T	G	T	G	T	G	G	T	T	T	G	T	T	T	T	T	G	G	T	T	T	G	G	N	T	T	G	T	T	T	G	G	T	G	T	G	G	G	T	T	G	T
s2_30079057	2	30079057	A	A	A	A	A	A	C	A	C	A	C	C	A	A	A	C	A	A	A	A	A	C	C	A	A	A	A	C	C	A	A	A	A	A	A	C	C	A	N	A	C	C	C	A	A	C	A
s2_30234800	2	30234800	A	A	T	T	N	T	T	A	T	A	T	T	A	T	T	T	A	A	A	T	A	T	T	A	A	A	T	T	T	A	A	T	T	A	A	T	T	A	T	A	T	T	T	A	A	T	A
s2_30329469	2	30329469	C	C	C	C	C	C	T	C	T	C	T	T	C	T	C	T	C	C	C	T	C	C	T	C	C	C	T	T	T	C	C	T	T	C	C	T	T	C	T	C	T	T	T	C	C	T	C
s2_30461074	2	30461074	A	T	A	A	A	A	T	A	T	A	T	T	A	A	A	T	A	A	A	A	A	T	T	A	T	T	A	A	T	A	A	A	A	A	A	T	T	A	T	A	T	T	T	A	A	T	A
s2_30461081	2	30461081	C	T	C	C	C	C	T	C	T	C	T	T	C	C	C	T	C	C	C	C	C	C	T	C	T	T	C	C	T	C	C	C	C	C	C	T	T	C	T	C	T	T	T	C	C	T	C
s2_30490961	2	30490961	C	G	C	C	N	C	G	C	G	C	G	G	C	C	C	N	C	C	C	C	C	C	G	C	G	G	C	C	G	C	C	C	C	C	C	G	G	C	G	C	G	G	G	C	C	G	C
s2_30620481	2	30620481	A	G	N	A	A	A	G	A	G	A	G	G	A	N	A	G	A	A	A	A	A	A	G	A	G	G	A	A	G	A	A	A	A	A	A	G	G	A	G	A	G	G	G	A	A	G	A
s2_30620689	2	30620689	N	G	A	A	A	A	G	A	G	A	G	G	A	A	A	G	A	A	A	A	A	A	G	A	G	G	A	A	G	A	A	A	A	A	A	G	G	A	G	A	G	G	G	A	A	G	A
s2_30643806	2	30643806	A	T	A	A	A	A	T	A	T	A	T	T	N	A	A	T	A	A	N	A	A	A	T	A	T	T	A	A	T	A	A	A	A	A	A	T	T	A	T	A	T	T	T	A	A	T	A
s2_30825412	2	30825412	C	T	C	C	C	C	T	C	T	C	T	T	C	C	C	T	C	C	C	C	C	C	T	C	T	T	C	C	T	C	C	C	C	C	C	T	T	C	T	C	T	T	T	C	C	T	C
s2_31033920	2	31033920	C	T	C	C	C	C	T	C	T	C	T	T	C	C	C	T	C	C	C	C	C	C	T	C	T	T	C	N	T	C	C	T	C	C	C	T	T	N	T	C	T	T	T	C	T	T	C
s2_31033921	2	31033921	C	T	C	C	C	C	T	C	T	C	T	T	C	C	C	T	C	C	C	C	C	C	T	C	T	T	C	N	T	C	C	C	C	C	C	T	T	N	T	C	T	T	T	C	T	T	C
s2_31056206	2	31056206	T	A	T	T	T	T	A	T	A	T	A	A	T	T	T	A	T	T	T	T	T	T	A	T	A	A	T	A	A	T	T	A	T	T	T	A	A	T	A	T	A	A	A	T	A	A	T
s2_31504500	2	31504500	G	A	G	G	G	G	A	G	A	G	A	A	G	G	G	A	G	G	G	G	G	G	A	G	A	A	G	G	A	G	G	G	G	G	N	A	A	G	A	G	A	A	A	G	A	A	G
s2_31510772	2	31510772	N	C	T	T	T	T	C	T	N	T	C	C	T	N	T	C	T	T	T	T	T	T	C	T	C	C	T	T	C	T	T	T	T	T	T	C	C	T	C	T	C	C	C	T	C	C	T
s2_31693257	2	31693257	T	C	T	T	T	T	C	T	C	T	C	C	T	T	T	C	T	T	T	T	T	T	C	T	C	C	T	C	C	T	T	C	T	T	T	C	C	T	C	T	C	C	C	T	C	C	T
s2_31729131	2	31729131	C	G	C	C	C	C	G	C	G	C	G	G	C	N	C	G	C	N	C	C	C	C	N	N	G	N	C	G	G	C	C	G	C	C	C	G	G	C	G	C	G	G	G	C	G	G	C
s2_31743919	2	31743919	G	A	G	G	G	G	A	G	A	G	A	A	G	G	G	A	G	G	G	G	G	G	A	G	A	A	G	A	A	N	G	A	G	G	G	A	A	G	A	G	A	A	A	G	A	A	G
s2_31846926	2	31846926	C	G	C	C	C	C	G	C	G	C	G	G	C	C	C	G	C	C	C	C	C	C	G	C	G	G	C	G	G	N	C	G	C	C	C	G	G	C	G	C	G	G	G	N	G	G	C
s2_31846968	2	31846968	A	T	A	A	A	A	T	A	T	A	T	T	A	A	A	T	A	A	A	A	A	A	T	A	T	T	A	A	T	N	A	A	A	A	A	T	T	A	T	A	T	T	T	N	T	T	A
s2_31890852	2	31890852	G	N	G	G	N	G	N	G	A	G	A	N	G	G	G	A	G	G	G	G	G	G	N	N	A	A	G	G	A	G	G	G	G	G	G	A	A	G	A	G	A	A	A	G	A	A	G
s2_32038902	2	32038902	T	G	T	T	T	T	G	T	G	T	G	G	T	T	T	G	T	T	T	T	T	T	G	T	G	G	T	T	G	T	T	T	T	T	T	G	G	T	G	T	G	G	G	T	G	G	T
s2_32099171	2	32099171	G	C	G	G	N	N	C	N	C	G	C	N	G	G	G	N	G	G	G	G	G	G	C	G	N	N	G	C	C	G	G	C	G	G	G	C	C	G	C	G	C	C	C	N	C	C	G
s2_32278367	2	32278367	T	C	C	T	T	T	C	T	C	T	C	C	T	T	T	C	T	T	T	T	C	T	C	T	C	C	T	T	C	T	T	T	T	T	T	C	C	T	C	T	C	C	C	T	C	C	T
s2_32472574	2	32472574	C	A	N	C	C	C	A	C	A	C	A	A	C	N	C	A	C	C	C	N	C	C	A	C	A	A	C	C	A	C	C	C	C	C	C	A	A	C	A	C	A	A	A	C	A	A	C
s2_32699565	2	32699565	T	C	C	C	T	C	C	T	C	T	C	C	T	T	C	N	T	T	T	T	C	T	N	T	C	C	T	T	C	T	C	T	T	T	T	C	C	T	C	T	C	C	C	T	C	C	T
s2_32879380	2	32879380	T	C	C	C	C	C	C	C	C	C	C	C	C	T	C	C	T	T	T	T	C	C	C	C	C	C	C	C	C	C	C	T	T	C	C	C	C	C	C	C	C	C	C	C	C	C	C
s2_32879385	2	32879385	C	T	C	C	C	C	T	C	T	C	T	T	C	C	C	T	C	C	C	C	C	C	T	C	T	T	C	C	T	C	T	C	C	C	C	T	T	C	T	C	T	N	T	C	T	T	C
s2_32879492	2	32879492	G	A	G	G	G	G	A	G	A	G	A	A	G	G	G	A	G	G	G	G	G	G	A	G	A	A	G	G	A	G	A	G	G	G	G	A	A	G	A	G	A	N	A	G	A	A	G
s2_33033867	2	33033867	G	T	T	T	G	T	T	G	N	T	T	T	G	G	T	T	G	G	G	G	T	G	T	T	T	T	T	G	T	T	T	G	G	T	T	T	T	T	T	T	T	T	T	T	T	T	T
s2_33235058	2	33235058	T	A	T	N	T	T	A	N	A	T	A	A	T	T	T	A	T	T	T	T	T	T	A	N	A	N	T	T	A	T	A	T	T	T	T	A	A	T	A	T	A	A	A	T	A	A	T
s2_33235234	2	33235234	A	G	A	A	A	A	G	A	G	A	G	G	A	A	A	G	A	A	A	A	A	A	G	A	G	G	A	A	G	A	G	A	A	A	A	G	G	A	G	A	G	G	G	A	G	G	A
s2_33235316	2	33235316	C	A	N	C	C	C	A	C	A	C	A	A	C	N	C	A	C	C	C	C	C	C	A	C	A	A	C	C	A	C	A	C	C	C	C	A	A	C	A	C	A	A	A	C	A	A	C
s2_33439083	2	33439083	G	A	G	G	G	G	A	G	A	G	A	A	G	G	G	A	G	G	G	G	G	G	A	G	A	A	G	G	A	G	A	G	G	G	G	A	A	G	N	G	A	A	A	G	A	A	G
s2_33475051	2	33475051	G	T	G	G	G	G	T	G	T	G	T	T	G	G	G	T	G	G	G	G	G	G	T	G	T	T	G	G	T	N	T	G	G	G	G	T	T	G	T	G	T	T	T	G	T	T	G
s2_33496038	2	33496038	G	A	G	G	G	G	A	G	A	G	A	A	G	G	G	A	G	G	G	G	G	G	A	G	A	A	G	G	A	G	A	G	G	G	G	A	A	G	A	G	A	A	A	G	A	A	G
s2_33536754	2	33536754	G	A	G	G	G	G	A	G	A	G	A	A	G	G	G	A	G	G	G	G	G	G	A	G	A	A	G	G	A	G	A	G	G	G	G	A	A	G	A	G	A	A	A	G	A	A	G
s2_33641569	2	33641569	T	C	T	N	T	N	C	T	N	T	C	C	T	T	N	C	T	T	T	T	T	T	C	T	C	C	T	T	C	T	C	T	T	T	T	C	C	T	C	T	C	C	C	T	C	C	T
s2_34110322	2	34110322	C	G	N	C	G	C	G	G	G	G	G	G	C	C	C	G	G	G	G	C	C	C	G	G	G	G	G	C	G	G	G	C	C	G	G	G	G	G	G	G	G	G	G	G	G	G	G
s2_34120146	2	34120146	G	T	G	G	G	G	G	G	T	G	T	T	G	G	G	T	G	G	G	G	G	G	T	G	T	T	G	G	T	T	T	G	G	G	G	N	N	G	T	G	T	T	T	G	T	T	G
s2_34201997	2	34201997	A	T	A	A	A	A	A	A	T	A	T	T	A	A	A	T	A	A	A	A	A	A	T	A	T	N	A	A	T	T	T	A	A	A	A	T	T	A	T	A	T	T	T	A	T	T	A
s2_34738605	2	34738605	N	A	T	N	N	T	A	A	A	N	A	N	T	T	T	A	A	A	A	T	T	T	A	T	A	A	T	T	A	A	A	A	T	T	T	A	A	T	A	T	A	A	A	T	A	A	A
s2_35064165	2	35064165	A	A	A	A	G	A	A	G	A	A	A	A	A	G	A	A	G	G	A	G	A	G	A	A	A	A	A	G	A	A	A	G	G	A	A	A	A	A	A	A	A	A	A	A	A	A	A
s2_35074270	2	35074270	T	C	T	C	C	N	N	C	C	T	N	C	T	C	T	C	C	C	T	C	N	C	C	N	C	C	T	C	C	C	C	C	C	T	T	C	C	T	C	T	C	C	C	T	C	C	C
s2_35089419	2	35089419	G	T	G	T	N	G	G	G	G	G	T	T	G	N	G	T	G	G	G	G	G	G	T	G	T	T	G	G	T	N	T	G	G	G	G	T	G	G	G	G	G	T	T	G	G	T	G
s2_35089434	2	35089434	G	G	G	G	N	G	G	T	G	G	G	G	G	N	G	G	T	T	G	T	G	T	G	G	G	G	G	T	G	N	G	T	T	G	G	G	G	G	G	G	G	G	G	G	G	G	G
s2_35091874	2	35091874	C	C	C	C	C	C	G	C	C	C	C	C	C	C	C	C	C	C	C	C	C	C	C	C	C	C	C	C	C	C	C	C	C	C	C	C	G	C	G	C	G	C	C	C	G	C	G
s2_35325130	2	35325130	T	T	A	T	T	T	T	T	T	A	T	T	A	T	T	T	T	T	T	T	A	T	T	A	T	T	T	T	T	T	T	N	T	N	A	T	T	A	T	T	T	T	T	A	T	T	T
s2_35663954	2	35663954	G	A	G	A	G	G	A	G	A	G	A	A	G	G	G	A	G	G	G	G	G	G	A	G	A	A	A	G	A	A	A	G	G	G	G	A	A	G	A	A	A	A	A	G	A	A	A
s2_35786641	2	35786641	T	C	T	C	T	T	C	T	C	T	C	C	T	T	T	C	T	T	T	T	T	T	C	T	C	C	C	T	C	C	C	T	T	T	T	C	C	T	C	C	C	C	C	T	C	C	C
s2_35842489	2	35842489	C	N	C	G	C	C	N	C	C	C	G	G	C	C	C	G	C	C	C	C	C	C	G	C	G	G	G	C	C	G	C	C	C	C	C	G	C	C	C	C	C	C	C	C	C	C	C
s2_36155857	2	36155857	G	A	G	A	G	G	A	G	A	G	A	A	G	G	G	A	G	G	G	G	G	G	A	G	A	A	A	G	A	A	A	G	G	G	G	A	A	G	A	A	A	A	A	G	A	A	A
s2_36204205	2	36204205	G	G	A	G	G	G	G	G	G	A	G	G	A	G	G	G	G	G	G	G	A	A	G	A	G	G	G	N	G	G	G	G	G	A	A	G	G	A	G	G	G	G	G	A	G	G	G
s2_36261610	2	36261610	A	G	N	G	A	A	N	A	N	A	N	G	N	N	A	G	A	A	A	A	A	N	G	A	G	G	G	A	G	N	G	A	A	A	A	G	G	A	G	G	G	G	G	A	G	G	G
s2_36261614	2	36261614	G	A	N	A	G	G	N	G	N	G	N	A	N	N	G	A	G	G	G	G	G	N	A	G	A	A	A	G	A	N	A	G	G	G	G	A	A	G	A	A	A	A	A	G	A	A	A
s2_36261794	2	36261794	C	C	T	N	C	C	C	C	C	T	C	C	T	C	C	C	C	C	C	C	T	T	C	T	C	N	C	C	C	N	C	C	C	T	T	C	C	T	C	C	C	C	C	T	C	C	C
s2_36395852	2	36395852	C	T	C	T	C	C	T	C	T	C	T	T	C	C	C	T	C	C	C	C	C	C	T	C	T	T	T	C	T	T	T	C	C	C	C	T	T	C	T	T	T	T	T	C	T	T	T
s2_36649418	2	36649418	T	C	N	C	T	T	C	T	C	N	C	C	T	N	T	C	T	T	T	N	N	N	C	N	C	C	C	T	C	C	C	T	T	T	T	C	C	N	C	C	C	C	C	T	C	C	C
s2_36649429	2	36649429	C	A	N	A	C	C	A	C	A	N	A	A	C	N	C	A	C	C	C	N	N	N	A	N	A	A	A	C	A	A	A	C	C	C	C	A	A	N	A	A	A	A	A	C	A	A	A
s2_36649464	2	36649464	G	C	N	C	G	G	C	G	C	N	C	C	G	N	G	C	G	G	G	N	N	N	C	N	C	C	C	G	C	C	C	G	G	G	G	C	C	N	C	C	C	C	C	G	C	C	C
s2_36649467	2	36649467	C	T	N	T	C	C	T	C	T	N	T	T	C	N	C	T	C	C	C	N	N	N	T	N	T	T	T	C	T	T	T	C	C	C	C	T	T	N	T	T	T	T	T	C	T	T	T
s2_36692343	2	36692343	T	T	T	T	T	T	T	T	T	A	T	T	T	A	T	T	T	T	T	A	A	T	T	A	T	T	T	T	T	T	T	A	A	A	N	T	T	A	T	T	T	T	T	A	T	T	T
s2_36917430	2	36917430	T	T	G	T	T	T	T	T	T	T	T	T	T	T	T	T	T	T	T	T	T	T	T	T	T	T	T	T	T	T	T	G	T	T	T	T	T	T	T	T	T	T	T	T	T	T	T
s2_37004268	2	37004268	T	A	T	A	N	N	A	N	A	T	A	A	T	N	T	A	N	T	T	T	T	T	A	T	A	A	A	T	A	A	A	T	T	T	T	A	A	T	A	A	A	A	A	T	A	A	A
s2_37024988	2	37024988	T	A	A	A	A	T	A	A	A	T	A	A	T	T	T	A	T	T	T	T	T	A	A	T	A	A	A	T	A	A	A	A	T	T	T	A	A	T	A	A	A	A	A	T	A	A	A
s2_37025044	2	37025044	C	T	T	T	T	C	T	T	T	C	T	T	C	C	C	T	C	C	C	C	C	T	T	C	T	T	T	C	T	T	T	T	C	C	C	T	T	C	T	T	T	T	T	C	T	T	T
s2_37439123	2	37439123	G	N	G	A	G	G	A	G	A	G	A	A	G	G	G	N	G	G	G	G	G	G	A	G	A	A	A	G	A	A	A	G	G	G	G	A	A	G	A	A	A	A	A	G	A	A	A
s2_37694914	2	37694914	A	A	A	A	T	T	A	A	A	T	A	A	T	A	T	A	A	A	A	A	T	T	A	T	A	A	A	A	A	A	A	A	A	T	T	A	A	T	A	A	A	A	A	T	A	A	A
s2_37757923	2	37757923	T	T	N	C	C	C	T	T	T	C	T	T	C	T	C	T	T	T	T	T	C	C	N	C	T	T	T	T	T	T	T	T	T	C	C	T	T	C	T	T	T	T	T	C	T	T	T
s2_37757939	2	37757939	C	A	N	A	A	A	A	C	A	A	A	A	A	C	A	A	C	C	C	C	A	A	N	A	A	A	A	C	A	A	A	C	C	A	A	A	A	A	A	A	A	A	A	A	A	A	A
s2_37758092	2	37758092	G	C	G	G	G	G	C	G	C	G	C	C	G	N	G	C	G	G	G	G	G	C	C	G	C	C	C	G	C	C	C	G	G	G	G	C	C	G	C	C	C	C	C	G	C	C	C
s2_37872391	2	37872391	N	N	T	G	G	G	T	T	N	G	T	T	G	T	G	T	T	T	T	T	G	T	T	G	N	T	T	T	T	T	T	T	T	G	G	T	T	G	T	T	T	T	T	G	T	T	T
s2_37972767	2	37972767	T	T	A	T	T	T	T	N	T	T	T	T	T	A	T	T	A	A	A	A	T	T	T	T	T	T	T	A	T	T	T	T	A	T	T	T	T	T	T	T	T	T	T	N	T	T	T
s2_37972968	2	37972968	N	G	G	A	A	A	G	A	G	A	G	G	A	G	A	G	G	G	G	G	A	G	G	A	G	G	G	G	G	G	G	A	G	N	A	G	G	A	G	G	G	G	G	N	G	G	G
s2_38080164	2	38080164	N	C	T	T	T	T	C	T	C	N	C	C	T	T	T	N	T	T	T	T	T	T	C	T	C	C	C	T	C	C	C	T	T	T	T	C	C	T	C	C	C	C	C	T	C	C	C
s2_38080363	2	38080363	A	G	A	A	A	A	G	A	G	A	G	N	A	N	N	N	A	A	A	A	A	A	N	A	G	N	G	A	G	G	G	A	A	A	A	G	G	A	G	G	G	G	G	A	G	G	G
s2_38081311	2	38081311	A	G	A	A	A	A	G	A	G	A	G	G	A	A	A	G	A	A	A	A	A	A	G	A	G	G	G	A	G	G	G	A	A	A	A	G	G	N	G	G	G	G	G	A	G	G	G
s2_38089852	2	38089852	T	A	T	T	T	T	A	T	A	T	A	A	T	T	T	A	T	T	T	T	T	T	A	T	A	A	A	T	A	A	A	T	T	T	T	A	A	T	A	A	A	A	A	T	A	A	A
s2_38138468	2	38138468	G	A	G	G	G	G	A	G	A	G	A	A	G	G	G	A	G	G	G	G	G	G	N	G	A	A	A	G	A	A	A	G	G	G	G	A	A	G	A	A	A	A	A	G	A	A	A
s2_38138473	2	38138473	T	A	T	T	T	T	A	T	A	T	A	A	T	T	T	A	T	T	T	T	T	T	N	T	A	A	A	T	A	A	A	T	T	T	T	A	A	T	A	A	A	A	A	T	A	A	A
s2_38138492	2	38138492	G	A	G	G	G	G	A	G	A	G	A	A	G	G	G	A	G	G	G	G	G	G	N	G	A	A	A	G	A	A	A	G	G	G	G	A	A	G	A	A	A	A	A	G	A	A	A
s2_38546737	2	38546737	A	C	A	A	A	A	C	A	C	A	C	C	A	A	A	C	A	A	A	A	A	C	C	A	C	C	C	A	C	C	C	A	A	A	A	C	C	A	C	C	C	A	C	A	C	C	C
s2_38732334	2	38732334	C	T	N	C	C	C	T	C	N	C	T	T	C	C	C	T	C	C	C	C	C	C	T	C	T	T	C	C	T	T	T	C	C	C	C	T	C	C	C	T	C	C	C	C	C	T	C
s2_39244266	2	39244266	T	C	T	T	T	T	C	T	C	T	C	C	T	T	T	C	T	T	T	T	T	T	C	T	C	C	C	T	C	C	C	T	T	T	T	C	C	T	C	C	C	T	C	T	C	C	C
s2_39307627	2	39307627	C	C	A	C	A	A	C	A	C	A	C	C	A	A	A	C	A	A	A	A	A	C	C	A	C	C	C	A	C	C	C	A	C	A	A	C	C	A	C	C	C	A	C	C	C	C	C
s2_39311059	2	39311059	A	A	N	A	G	G	A	G	A	G	A	A	G	G	G	A	G	G	G	G	G	A	A	G	A	A	A	G	A	N	A	G	A	G	G	A	A	G	A	A	A	G	A	A	A	A	A
s2_39311164	2	39311164	A	A	T	A	T	T	A	T	A	T	A	A	T	T	T	A	T	T	T	T	T	A	A	T	A	A	A	T	A	N	A	T	A	T	T	A	A	T	A	A	A	T	A	A	A	A	A
s2_39324840	2	39324840	G	A	G	N	G	G	A	G	A	G	A	A	G	N	G	A	G	G	G	G	G	G	A	N	A	A	A	G	A	A	A	G	N	G	G	A	A	N	A	A	A	G	A	G	A	A	A
s2_39417673	2	39417673	T	A	T	T	T	T	A	T	A	T	A	A	T	N	T	A	T	T	T	T	T	T	A	T	A	A	N	T	A	A	A	T	T	T	T	A	A	T	A	A	A	T	A	T	A	A	A
s2_39417890	2	39417890	C	T	C	C	C	C	T	C	T	C	T	T	C	C	C	T	C	C	C	C	C	C	T	C	T	T	T	C	T	T	T	N	C	C	C	T	T	C	T	T	T	C	T	C	T	T	T
s2_39507832	2	39507832	T	C	N	T	T	T	C	T	C	T	C	C	T	T	T	C	T	T	T	T	T	T	C	T	C	C	C	T	C	C	C	T	T	T	T	C	C	T	C	C	C	T	C	T	C	C	C
s2_39810109	2	39810109	G	C	G	G	G	G	C	G	C	G	C	C	G	G	G	C	G	G	G	G	G	C	C	G	C	C	C	G	C	C	C	C	G	G	G	G	C	G	C	C	C	G	C	G	C	C	C
s2_39810114	2	39810114	A	G	A	A	A	A	G	A	G	A	G	G	A	A	A	G	A	A	A	A	A	A	G	A	G	G	G	A	G	G	G	A	A	A	A	A	G	A	G	G	G	A	G	A	G	G	G
s2_40010931	2	40010931	A	A	G	A	G	G	A	G	N	G	A	A	G	N	G	N	G	G	G	G	G	A	A	G	A	A	A	G	A	N	A	G	A	G	G	A	N	G	A	A	A	G	A	A	N	A	A
s2_40123221	2	40123221	G	T	G	G	G	G	T	G	T	G	T	T	G	G	G	T	G	G	G	G	G	G	T	G	T	T	T	G	T	T	T	G	G	G	G	G	T	G	T	T	T	G	T	G	T	T	T
s2_40191996	2	40191996	G	T	G	G	G	G	T	G	T	G	T	T	G	G	G	T	G	G	G	G	G	G	T	G	T	T	T	G	T	T	T	G	G	G	G	G	T	G	T	T	T	G	T	G	T	T	T
s2_40347919	2	40347919	C	T	C	T	C	C	T	C	T	C	T	T	C	C	C	T	C	C	C	C	C	C	T	C	T	T	T	C	T	T	T	C	C	C	N	C	T	C	T	T	T	C	T	C	T	T	T
s2_40711052	2	40711052	G	A	G	N	A	G	A	G	A	G	A	A	G	A	G	A	G	G	G	A	G	A	A	G	A	A	A	A	A	A	A	G	G	G	G	A	A	G	A	A	A	A	A	G	A	A	A
s2_40954879	2	40954879	G	A	G	N	G	G	N	G	A	G	A	A	G	G	G	A	G	G	G	G	G	A	N	G	A	A	A	G	A	A	A	G	G	G	G	G	A	G	A	A	A	A	A	G	A	A	A
s2_40955113	2	40955113	N	T	C	T	C	C	T	C	T	C	T	T	C	N	C	T	C	C	C	C	C	T	T	N	T	T	T	C	T	T	T	C	C	C	C	C	T	C	T	T	T	T	T	C	T	T	T
s2_41254423	2	41254423	T	C	T	C	T	T	C	N	C	T	T	C	T	T	T	C	T	T	T	T	T	T	C	T	C	C	C	T	C	C	C	T	T	T	T	T	C	T	C	C	C	C	C	T	C	C	C
s2_41275554	2	41275554	A	T	T	T	T	A	T	T	T	A	T	T	A	T	A	T	T	T	T	T	A	T	T	A	T	T	T	A	T	N	T	A	A	A	A	T	T	A	T	T	T	T	T	N	T	T	T
s2_41286394	2	41286394	T	G	G	G	G	T	G	G	G	T	G	G	T	G	T	G	G	G	G	G	T	G	G	T	G	G	G	T	G	G	G	T	T	T	T	G	G	T	G	G	G	G	G	T	G	G	G
s2_41286485	2	41286485	G	T	G	T	G	G	T	G	T	G	G	T	G	G	G	T	G	G	G	G	G	G	T	G	T	T	T	G	T	T	T	G	G	G	G	G	T	G	T	T	T	T	T	G	T	T	T
s2_41448935	2	41448935	N	A	N	N	G	G	A	G	A	G	G	A	N	N	G	A	G	G	G	G	G	G	N	N	A	A	A	G	A	N	A	G	G	N	G	G	A	G	A	A	N	A	A	G	A	A	A
s2_41448954	2	41448954	N	C	N	N	T	T	C	T	C	T	T	C	N	N	T	C	T	T	T	T	T	T	N	N	C	C	C	T	C	N	C	T	T	N	T	T	C	T	C	C	N	C	C	T	C	C	C
s2_41449085	2	41449085	C	N	C	T	C	C	T	C	T	C	C	T	C	N	C	T	C	C	C	C	C	C	T	C	T	T	T	C	T	N	T	C	C	N	C	N	T	C	T	T	N	T	T	C	T	T	T
s2_41478103	2	41478103	C	A	C	A	C	C	A	C	A	C	N	A	C	C	C	A	C	C	C	C	C	C	A	C	A	A	A	C	A	A	A	C	C	C	C	C	A	C	A	A	A	A	A	C	A	A	A
s2_41482780	2	41482780	T	G	T	G	T	T	G	T	G	T	T	G	T	T	T	G	T	T	T	T	T	G	G	T	G	G	G	T	G	N	G	G	T	T	T	T	G	T	G	G	G	G	G	G	G	G	G
s2_41487232	2	41487232	T	A	T	A	T	T	A	T	A	T	T	A	T	T	T	A	T	T	T	T	T	T	A	T	A	A	A	T	A	N	A	T	T	T	T	T	A	T	A	A	N	A	A	T	A	A	A
s2_41554158	2	41554158	A	G	A	G	A	A	G	A	G	A	A	G	A	A	A	G	A	A	A	A	A	G	G	A	G	G	G	A	G	G	G	A	A	A	A	A	G	A	G	G	G	G	G	A	G	G	G
s2_41554173	2	41554173	C	T	C	T	C	C	T	C	T	C	C	T	C	C	C	T	C	C	C	C	C	C	T	C	T	T	T	C	T	T	T	C	C	C	C	C	T	C	T	T	T	T	T	C	T	T	T
s2_41554239	2	41554239	C	T	C	T	C	C	T	C	T	C	C	T	C	C	C	T	C	C	C	C	C	C	T	C	T	T	T	C	T	T	T	C	C	C	C	C	T	C	T	T	T	T	T	C	T	T	T
s2_41736984	2	41736984	C	T	C	T	C	C	T	C	T	C	C	T	C	C	C	T	C	C	C	C	C	C	T	C	T	T	T	C	T	T	T	N	C	C	C	C	N	C	T	N	T	T	T	N	T	T	T
s2_41863979	2	41863979	A	G	N	G	A	A	G	A	G	A	A	G	A	A	A	G	A	A	A	A	A	A	G	A	G	G	G	A	G	G	G	N	A	A	A	A	G	A	G	G	G	G	G	N	G	G	G
s2_41959843	2	41959843	C	T	C	T	C	C	T	C	T	C	C	T	C	C	C	T	C	C	C	C	C	C	T	C	T	T	T	C	T	N	T	C	C	C	C	C	T	C	T	T	T	T	T	C	T	T	T
s2_41959975	2	41959975	G	G	N	A	G	G	A	G	G	G	G	A	G	G	G	A	G	G	G	G	G	G	G	G	G	G	G	G	G	N	G	G	G	G	G	G	G	G	G	G	G	G	G	G	G	G	G
s2_41960091	2	41960091	C	T	C	T	C	T	T	C	T	C	C	T	C	T	T	T	C	C	C	T	C	C	N	C	T	T	T	C	T	T	T	T	T	C	C	C	T	C	T	T	T	T	T	T	T	T	T
s2_41967941	2	41967941	T	G	T	G	T	T	G	T	G	T	T	G	T	T	T	G	T	T	T	T	T	T	G	T	G	G	G	T	G	G	G	G	T	T	T	T	G	T	G	G	G	G	G	G	N	G	G
s2_42052501	2	42052501	T	C	N	C	T	T	C	T	N	T	T	C	T	T	T	C	T	T	T	T	T	T	C	T	C	C	C	T	C	C	C	T	T	T	T	T	C	T	C	C	C	C	C	T	C	C	C
s2_42081590	2	42081590	T	C	T	C	T	T	C	T	C	T	T	C	T	T	T	C	T	T	T	T	T	T	C	T	C	C	C	T	C	T	C	T	T	T	T	T	C	T	C	C	C	C	C	T	C	C	C
s2_42268886	2	42268886	T	G	N	G	T	T	G	T	G	T	T	G	T	T	T	G	T	T	T	T	T	T	G	N	G	G	G	T	G	G	G	T	T	T	T	T	G	T	G	G	G	G	G	T	G	G	G
s2_42291427	2	42291427	T	C	T	C	T	T	C	T	C	T	T	C	T	T	T	C	T	T	T	T	T	T	C	T	C	C	C	T	C	C	C	T	T	T	T	T	C	T	C	C	C	C	C	T	C	C	C
s2_42390424	2	42390424	T	C	T	C	T	T	C	T	C	T	T	C	T	T	T	C	T	T	T	T	T	T	C	T	C	C	C	T	C	C	C	T	T	T	T	T	C	T	C	C	C	C	C	T	C	C	C
s2_42415110	2	42415110	N	N	A	C	A	A	C	A	C	A	A	N	N	A	A	C	A	A	A	A	A	A	C	A	C	C	C	A	C	C	C	A	A	A	A	A	C	A	C	C	C	C	C	A	C	C	C
s2_42438970	2	42438970	G	A	G	A	G	G	A	G	A	G	G	A	G	G	G	A	G	G	G	G	G	G	A	G	A	A	A	G	A	A	A	G	G	G	G	G	A	G	A	A	A	A	A	G	A	A	A
s2_42471210	2	42471210	C	T	C	T	C	C	T	C	T	C	C	T	C	C	C	T	C	C	C	C	C	C	T	C	T	T	T	C	T	N	T	C	C	C	C	C	N	C	T	T	T	T	T	N	T	T	T
s2_42477636	2	42477636	T	G	T	G	T	T	G	T	G	T	T	G	T	T	T	G	T	T	T	T	T	T	G	T	G	G	G	T	G	G	G	T	T	T	T	T	G	T	G	G	G	N	G	T	G	G	G
s2_42490092	2	42490092	T	C	T	C	T	T	C	T	C	T	T	C	T	T	T	C	T	T	T	T	T	T	C	T	C	C	C	T	C	C	C	T	T	T	T	T	C	T	C	C	C	N	C	T	C	C	C
s2_42490218	2	42490218	C	T	C	T	C	C	T	C	T	C	C	T	C	C	C	T	C	C	C	C	C	C	N	C	T	T	T	C	T	T	T	C	C	C	C	C	T	C	T	T	T	N	T	C	T	T	T
s2_42542047	2	42542047	T	C	T	C	T	T	C	T	C	T	T	C	T	T	T	C	T	T	T	T	T	T	C	T	C	C	C	T	N	C	C	T	T	T	T	T	C	T	C	C	C	C	C	T	C	C	C
s2_42600226	2	42600226	T	C	T	C	T	T	C	T	C	T	T	C	T	T	T	C	T	T	T	T	T	T	C	T	C	C	C	T	C	C	C	T	T	T	T	T	C	T	C	C	C	C	C	T	C	C	C
s2_42600230	2	42600230	G	A	G	A	G	G	A	G	A	G	G	A	G	G	G	A	G	G	G	G	G	G	A	G	A	A	A	G	A	A	A	G	G	G	G	G	A	G	A	A	A	A	A	G	A	A	A
s2_42600254	2	42600254	C	T	C	T	C	C	T	C	T	C	C	T	C	C	C	T	C	C	C	C	C	C	T	C	T	T	T	C	T	T	T	C	C	C	C	C	T	C	T	T	T	T	T	C	T	T	T
s2_42693690	2	42693690	C	C	C	C	C	C	C	C	C	C	C	C	C	C	C	C	C	C	C	C	C	T	C	C	C	C	C	C	C	C	C	T	C	C	C	C	C	C	C	C	C	C	C	T	C	C	C
s2_42883565	2	42883565	G	A	G	A	N	G	A	G	A	G	G	A	G	G	G	A	G	G	G	G	G	G	N	A	A	N	A	N	A	A	A	G	G	A	G	A	A	G	A	A	A	N	A	G	A	A	A
s2_42885034	2	42885034	T	C	T	C	T	T	C	T	C	T	T	C	T	T	T	C	T	T	T	T	T	T	C	C	C	C	C	T	C	C	C	T	T	C	T	C	C	T	C	C	C	C	C	T	C	C	C
s2_42888070	2	42888070	A	G	A	G	A	N	G	A	G	A	A	G	A	A	A	G	A	A	A	A	A	A	G	G	G	G	G	A	G	G	G	A	A	G	A	G	G	A	G	G	G	G	G	A	G	G	G
s2_42888098	2	42888098	T	C	T	C	T	N	C	T	C	T	T	C	T	T	T	C	T	T	T	T	T	T	C	C	C	C	C	T	C	C	C	T	T	C	T	C	C	T	C	C	C	C	C	T	C	C	C
s2_42889861	2	42889861	G	C	G	C	G	G	C	G	C	G	G	C	C	G	G	C	G	G	G	G	G	G	C	C	C	C	C	G	C	C	C	G	G	C	G	C	C	G	C	C	C	C	C	G	C	C	C
s2_43038855	2	43038855	G	C	G	C	G	G	C	G	C	G	G	C	G	G	G	C	G	G	G	G	G	G	C	C	C	C	C	C	C	C	C	G	G	C	G	C	C	N	C	C	C	C	C	G	C	C	C
s2_43038863	2	43038863	T	C	T	C	T	T	C	T	C	T	T	C	T	T	T	C	T	T	T	T	T	T	C	C	C	C	C	C	C	C	C	T	T	C	T	C	C	N	C	C	C	C	C	T	C	C	C
s2_43248224	2	43248224	A	T	N	T	A	A	T	A	T	A	A	T	A	A	A	T	A	A	A	A	A	A	T	T	T	T	T	T	T	T	T	N	A	T	A	T	T	A	T	T	T	N	T	A	T	T	T
s2_43258672	2	43258672	T	A	T	A	T	T	A	T	A	T	T	A	T	T	T	A	T	T	T	T	T	T	A	A	A	A	A	A	A	A	A	T	T	A	T	A	A	T	A	A	A	N	A	T	A	A	A
s2_43315972	2	43315972	A	G	A	G	A	A	G	A	G	A	A	G	A	A	A	G	A	A	A	A	A	A	G	G	G	G	G	G	G	G	G	A	A	G	A	A	G	A	G	G	G	G	G	A	G	G	G
s2_43315981	2	43315981	C	G	C	G	C	C	G	C	G	C	C	G	C	C	C	G	C	C	C	C	C	C	G	G	G	G	G	G	G	G	G	C	C	G	C	C	G	C	G	G	G	G	G	C	G	G	G
s2_43361146	2	43361146	T	G	T	G	T	T	G	T	G	T	T	G	T	T	T	G	T	T	T	T	T	T	G	G	G	G	G	G	G	G	G	T	T	G	T	T	N	T	G	G	G	G	G	T	G	G	G
s2_43366190	2	43366190	C	A	C	A	C	C	A	C	A	C	C	N	C	C	C	A	C	C	C	C	C	C	A	A	N	A	A	A	A	A	A	C	C	A	C	C	N	C	A	A	A	A	A	C	A	A	A
s2_43495731	2	43495731	G	C	G	C	G	G	C	G	C	G	G	C	G	G	G	C	G	G	G	G	G	G	C	C	C	C	C	C	C	C	C	G	N	C	G	G	C	G	C	C	C	C	C	G	C	C	C
s2_43591972	2	43591972	C	G	G	G	C	C	G	C	G	C	C	G	C	C	C	G	C	C	C	C	C	C	G	G	G	G	G	G	G	G	G	C	N	G	C	C	G	C	G	G	G	G	G	C	G	G	G
s2_43695298	2	43695298	T	C	T	C	T	T	T	T	C	T	C	C	T	T	T	C	T	T	T	T	T	T	C	C	C	C	C	C	C	C	C	T	T	C	T	T	C	T	C	C	C	C	C	T	C	C	C
s2_43699387	2	43699387	C	T	C	T	C	C	C	C	T	C	T	T	C	C	C	T	C	C	C	C	C	C	T	T	T	T	T	T	T	T	T	N	C	T	C	C	N	C	T	T	T	T	T	C	T	T	T
s2_43704001	2	43704001	T	C	T	C	T	T	T	T	C	T	C	C	T	T	T	C	T	T	T	T	T	T	C	C	C	C	C	C	C	C	C	T	T	C	T	T	C	T	C	C	C	C	C	T	C	C	C
s2_43704073	2	43704073	G	A	G	A	G	G	G	G	A	G	A	A	G	G	G	A	G	G	G	G	G	G	A	A	A	A	A	A	A	A	A	G	G	A	G	G	A	G	A	A	A	A	A	G	A	A	A
s2_43731774	2	43731774	C	G	N	G	C	C	C	C	N	C	G	G	C	C	C	G	C	C	C	C	C	C	G	G	G	G	G	G	G	G	C	C	C	G	C	C	G	C	G	G	G	G	G	C	G	G	G
s2_43731870	2	43731870	G	A	G	A	G	G	G	G	A	G	A	A	G	G	G	A	G	G	G	G	G	G	A	A	A	A	A	A	A	A	G	G	G	A	G	G	A	G	A	A	A	A	A	G	A	A	A
s2_43731892	2	43731892	T	C	T	C	T	T	T	T	C	T	C	C	T	T	T	C	T	T	T	T	T	T	C	C	C	C	C	C	C	C	T	T	T	C	T	T	C	T	C	C	C	C	C	T	C	C	C
s2_44048878	2	44048878	C	T	C	T	C	C	C	C	T	C	T	T	C	C	C	T	C	C	C	C	C	C	T	T	T	T	T	C	T	T	C	C	C	T	C	C	T	C	T	T	T	T	T	C	T	T	T
s2_44048900	2	44048900	C	A	C	A	C	C	C	C	A	C	A	A	C	C	C	A	C	C	C	C	C	C	A	A	A	A	A	C	A	A	C	C	C	A	C	C	A	C	A	A	A	A	A	C	A	A	A
s2_44048912	2	44048912	A	T	A	T	A	A	A	A	T	A	T	T	A	A	A	T	A	A	A	A	A	A	T	T	T	T	T	A	T	T	A	A	A	T	A	A	T	A	T	T	T	T	T	A	T	T	T
s2_44243929	2	44243929	A	G	A	G	A	A	A	A	G	A	G	G	A	A	A	G	A	A	A	A	A	A	G	G	G	G	G	A	G	G	A	A	A	G	A	A	G	N	G	G	G	G	G	A	G	G	A
s2_44263189	2	44263189	C	A	C	A	C	C	C	C	A	C	A	A	C	C	C	A	C	C	C	C	C	C	A	A	A	A	A	C	A	A	C	C	C	A	C	C	A	C	A	A	A	A	A	C	A	A	C
s2_44271981	2	44271981	N	A	C	A	C	N	N	C	A	C	A	N	C	C	C	A	C	C	C	C	C	C	A	A	A	A	A	C	A	A	C	C	C	A	C	C	A	C	A	A	N	A	A	C	A	A	C
s2_44338121	2	44338121	G	T	T	T	T	G	T	T	T	T	T	T	G	G	T	T	T	T	T	G	G	G	T	T	T	T	T	G	T	T	G	T	G	T	G	G	T	G	T	T	T	T	T	T	T	T	G
s2_44338190	2	44338190	T	C	C	C	C	T	C	C	C	C	C	C	T	T	C	C	C	C	C	T	T	T	C	C	C	C	C	T	C	C	T	C	T	C	T	T	C	T	C	C	C	C	C	C	C	C	T
s2_44338211	2	44338211	C	T	T	T	T	C	T	T	T	T	T	T	C	C	T	T	T	T	T	C	C	C	T	T	T	T	T	C	T	T	C	T	C	T	C	C	T	C	T	T	T	T	T	T	T	T	C
s2_44338271	2	44338271	A	G	G	G	G	A	G	G	G	G	G	G	A	A	G	G	G	G	G	A	A	A	G	G	G	G	G	A	G	G	A	G	A	G	A	A	N	A	G	G	G	G	G	G	G	G	A
s2_44338282	2	44338282	T	G	G	G	G	T	G	G	G	G	G	G	T	T	G	G	G	G	G	T	T	T	G	G	G	G	G	T	G	G	T	G	T	G	T	T	N	T	G	G	G	G	G	G	G	G	T
s2_44374152	2	44374152	C	C	T	C	T	C	T	T	C	T	C	C	C	C	T	C	T	T	T	C	C	C	C	C	C	C	C	C	C	C	C	T	C	C	C	C	C	C	C	C	C	C	C	T	C	C	C
s2_44387333	2	44387333	C	G	C	N	N	C	C	C	G	C	G	G	C	C	C	N	C	C	C	C	N	C	G	G	G	G	G	C	G	G	C	C	C	G	C	C	G	C	G	G	G	G	G	N	G	G	C
s2_44387339	2	44387339	T	C	T	N	N	T	T	T	C	T	C	C	T	T	T	N	T	T	T	T	N	T	C	C	C	C	C	T	C	C	T	T	T	C	T	T	C	T	C	C	C	C	C	T	C	C	T
s2_44434291	2	44434291	G	T	T	T	T	G	T	T	T	T	N	T	G	T	T	T	T	T	T	T	G	T	T	T	T	T	T	G	T	T	T	T	T	T	G	G	T	G	T	T	T	T	T	T	T	T	G
s2_44434295	2	44434295	T	C	C	C	C	T	C	C	C	C	N	C	T	C	C	C	C	C	C	C	T	C	C	C	C	C	C	T	C	C	C	C	C	C	T	T	C	T	C	C	C	C	C	C	C	C	T
s2_44439264	2	44439264	T	T	T	T	T	T	T	T	T	T	T	T	A	T	T	T	T	T	T	T	A	T	T	T	T	T	T	A	T	N	T	T	T	T	A	A	T	A	T	T	T	T	T	T	T	T	A
s2_44439267	2	44439267	C	C	C	C	C	C	C	C	C	C	C	C	G	C	C	C	C	C	C	C	G	C	C	C	C	C	C	G	C	N	C	C	C	C	G	G	C	G	C	C	C	C	C	C	C	C	G
s2_44439281	2	44439281	G	G	G	G	G	G	G	G	G	G	G	G	C	G	G	G	G	G	G	G	C	G	G	G	G	G	G	C	G	N	G	G	G	G	C	C	G	C	G	G	G	G	G	G	G	G	C
s2_44487218	2	44487218	T	C	N	C	T	T	T	T	C	T	C	C	T	N	T	N	T	T	T	T	T	T	C	C	C	C	C	T	C	C	T	T	T	C	T	T	C	T	C	N	C	C	C	T	C	C	T
s2_44605620	2	44605620	C	T	C	T	C	C	C	C	T	C	T	T	C	C	C	T	C	C	C	C	C	C	T	T	N	T	T	C	T	T	C	C	C	T	C	C	T	C	T	T	T	T	T	C	T	T	C
s2_44894343	2	44894343	G	C	N	C	G	G	G	G	C	G	C	C	G	G	G	C	G	G	G	G	G	G	C	C	C	C	C	G	C	C	G	G	G	C	G	G	C	G	C	C	C	C	C	G	C	C	G
s2_45130010	2	45130010	T	T	C	T	C	T	C	T	T	T	T	T	T	T	T	T	T	T	C	T	C	T	T	T	T	T	N	T	T	T	T	T	T	T	T	T	T	T	T	T	T	T	T	T	T	T	T
s2_45130016	2	45130016	A	A	A	A	A	A	A	A	A	A	A	A	C	C	A	A	A	A	A	C	A	A	A	A	A	A	A	A	A	A	C	A	A	A	A	A	A	A	A	A	A	A	A	A	A	A	C
s2_45130128	2	45130128	G	G	A	G	A	G	A	G	G	G	G	G	G	G	G	G	G	G	A	G	A	G	G	G	G	G	N	G	G	G	G	G	G	G	G	G	G	G	G	G	G	G	G	G	G	G	G
s2_45130139	2	45130139	G	G	G	G	G	G	G	G	G	G	G	G	A	A	G	G	G	G	G	A	G	G	G	G	G	G	G	G	G	G	A	G	G	G	G	G	G	G	G	G	G	G	G	G	G	G	A
s2_45161828	2	45161828	T	C	N	C	C	C	T	T	C	N	C	C	T	T	T	C	C	C	T	T	T	C	C	C	C	C	C	T	C	C	T	T	T	C	N	T	C	T	C	C	N	C	C	N	C	C	T
s2_45161840	2	45161840	G	A	N	A	A	A	G	G	A	N	A	A	G	G	G	A	A	A	G	G	G	A	A	A	A	A	A	G	A	A	G	G	G	A	G	G	A	G	A	A	N	A	A	N	A	A	G
s2_45301023	2	45301023	C	G	C	G	C	C	C	N	G	C	N	G	C	N	C	G	C	C	C	C	C	G	G	G	G	G	G	C	G	G	C	C	C	G	C	C	G	C	G	G	G	G	G	C	G	G	C
s2_45317377	2	45317377	C	T	C	T	C	C	C	C	T	C	T	T	C	C	C	T	C	C	C	C	C	C	T	T	T	T	T	C	T	T	C	C	C	T	C	C	T	C	T	T	T	T	T	C	T	T	C
s2_45339435	2	45339435	N	T	C	T	C	C	C	C	T	C	T	T	C	C	C	T	C	C	C	C	C	C	T	C	T	T	C	C	C	C	C	C	C	C	C	C	C	C	C	C	C	T	T	C	C	T	C
s2_45339509	2	45339509	C	C	C	C	C	C	C	C	C	A	C	C	C	C	A	C	C	C	C	C	C	A	C	C	C	C	C	A	C	C	C	A	A	C	A	A	C	A	C	C	C	C	C	A	C	C	C
s2_45346661	2	45346661	C	C	C	C	C	C	C	C	C	C	C	C	C	C	C	C	C	C	C	C	C	C	C	T	C	C	T	C	T	T	C	C	C	T	C	C	T	C	T	T	T	N	C	C	T	C	C
s2_45422622	2	45422622	N	C	T	C	T	T	T	T	C	T	C	C	T	T	T	C	T	T	T	T	T	T	C	C	C	C	C	T	C	C	T	T	T	C	T	T	C	T	C	C	C	N	C	T	C	C	T
s2_45423669	2	45423669	G	C	G	C	G	G	G	G	C	G	C	C	G	G	G	C	G	G	G	G	G	G	C	C	C	C	C	G	C	C	G	G	G	C	G	G	N	G	C	C	N	C	C	G	C	C	G
s2_45423738	2	45423738	T	A	T	A	T	T	T	T	A	T	A	A	T	T	T	A	T	T	T	T	T	T	A	A	A	A	A	T	A	A	T	T	T	A	T	T	N	T	A	A	N	A	A	T	A	A	T
s2_45423744	2	45423744	A	G	A	G	A	A	A	A	G	A	G	G	A	A	A	G	A	A	A	A	A	A	G	G	G	G	G	A	G	G	A	A	A	G	A	A	N	A	G	G	N	G	G	A	G	G	A
s2_45424014	2	45424014	G	A	G	A	G	G	G	G	A	G	A	A	G	G	G	A	G	G	G	G	G	G	A	A	A	A	A	G	A	A	G	G	N	A	N	G	A	G	A	A	A	A	A	G	A	A	G
s2_45429079	2	45429079	N	N	C	T	C	C	C	C	T	C	N	T	N	C	C	T	C	C	C	C	C	C	N	T	T	T	T	C	T	T	C	C	C	T	C	C	T	C	T	T	T	T	T	C	N	T	C
s2_45461020	2	45461020	T	A	T	A	T	T	T	T	A	T	A	A	T	T	T	A	T	T	T	T	T	T	A	A	A	A	A	T	A	A	T	T	T	A	T	T	A	N	A	A	A	A	A	N	A	A	T
s2_45544722	2	45544722	A	N	N	A	A	A	A	A	G	A	G	G	N	A	A	G	A	A	A	A	A	N	N	N	G	G	G	A	G	N	A	A	A	G	A	A	G	A	G	G	G	N	G	A	G	G	A
s2_45801032	2	45801032	G	A	G	G	G	A	G	G	A	A	A	A	A	G	A	A	A	A	G	G	A	A	A	G	A	N	A	A	A	G	G	G	A	A	G	A	A	G	A	A	A	A	A	G	A	A	A
s2_45864699	2	45864699	C	T	C	C	C	C	C	C	T	C	T	T	C	C	C	T	C	C	C	C	C	C	T	C	T	T	T	C	T	C	C	C	N	T	C	C	T	C	T	T	T	T	T	C	T	T	C
s2_45966137	2	45966137	C	A	C	C	C	C	C	C	C	C	A	A	C	C	C	A	C	C	C	C	C	C	A	C	A	A	A	C	A	C	C	C	C	A	N	C	A	C	A	A	A	A	A	C	A	A	C
s2_45978297	2	45978297	C	T	C	C	C	C	C	C	C	C	T	T	C	C	C	T	C	C	C	C	C	C	T	C	T	T	T	C	T	C	C	C	C	T	C	C	T	C	T	T	T	T	T	C	T	T	C
s2_46097754	2	46097754	C	C	C	C	C	C	C	C	N	C	G	G	C	C	C	N	C	C	C	C	C	C	N	N	N	C	G	C	G	C	C	C	C	G	C	C	G	G	G	G	G	G	G	C	G	G	C
s2_46109470	2	46109470	A	A	C	C	C	A	C	C	C	C	C	C	C	A	C	C	A	A	C	A	C	A	C	A	A	A	C	A	C	A	C	C	N	C	C	A	C	C	C	C	C	C	C	C	C	C	A
s2_46109495	2	46109495	A	A	C	C	C	A	C	C	A	C	A	A	C	A	C	A	A	A	C	A	C	A	A	A	A	A	A	A	A	A	C	C	A	A	C	A	A	A	A	A	A	A	A	C	A	A	A
s2_46109534	2	46109534	C	C	A	A	A	C	A	A	C	A	C	C	A	C	A	C	C	C	A	C	A	C	C	C	C	C	C	C	C	C	A	A	C	C	A	C	C	C	C	C	C	C	C	A	C	C	C
s2_46109571	2	46109571	C	C	C	C	C	C	C	C	A	C	A	A	C	C	C	A	C	C	C	C	C	C	A	C	C	C	A	C	A	C	C	C	C	A	C	C	A	A	A	A	A	A	A	C	A	A	C
s2_46114314	2	46114314	T	T	N	T	T	C	T	T	C	T	C	C	T	T	T	C	C	C	T	T	T	T	C	T	T	T	C	N	C	T	T	T	T	C	T	T	C	N	C	C	C	C	C	T	C	C	T
s2_46142489	2	46142489	T	T	C	C	C	C	C	C	C	C	C	C	C	T	C	C	C	C	C	T	C	T	C	T	T	T	C	C	C	T	C	C	T	C	C	T	C	C	C	C	C	C	C	C	C	C	T
s2_46142623	2	46142623	C	C	T	T	T	T	T	T	T	T	T	T	T	C	T	T	T	T	T	C	T	C	T	C	C	C	T	T	T	C	T	T	C	T	T	C	T	T	T	T	T	T	T	T	T	T	C
s2_46142710	2	46142710	T	T	G	G	G	G	G	G	G	G	G	G	G	T	G	G	G	G	G	T	G	T	G	T	T	T	G	G	G	T	G	G	T	G	G	T	G	G	G	G	G	G	G	G	G	G	T
s2_46219116	2	46219116	C	C	T	T	T	T	T	T	T	T	T	T	T	C	T	T	T	T	T	C	T	C	T	C	C	C	T	T	T	C	T	T	C	T	T	C	T	T	T	T	T	T	T	T	T	T	C
s2_46219176	2	46219176	T	T	A	T	A	A	A	A	T	T	T	T	T	T	A	T	A	A	A	T	T	T	T	T	T	T	T	A	T	T	T	A	T	T	T	T	T	T	T	T	T	T	T	T	T	T	T
s2_46260077	2	46260077	G	G	G	A	G	A	G	G	G	A	G	G	A	G	A	G	A	A	G	G	A	G	G	G	G	G	G	A	G	G	A	G	G	G	A	G	G	G	G	G	G	G	G	A	G	G	G
s2_46327707	2	46327707	G	G	A	A	A	A	A	A	A	A	A	A	A	G	A	A	A	A	A	G	A	G	A	G	G	G	A	A	A	G	A	A	G	A	A	A	A	A	A	A	A	A	A	G	A	A	G
s2_46346554	2	46346554	T	T	T	T	T	T	T	T	C	T	C	C	T	T	T	C	T	T	T	T	T	T	C	T	T	T	C	T	C	C	T	T	T	C	T	T	C	C	C	C	C	C	C	T	C	C	T
s2_46348500	2	46348500	G	G	A	A	A	A	A	A	A	A	A	A	N	N	A	A	A	A	A	G	A	G	A	N	G	G	A	A	A	A	A	N	G	A	A	A	A	A	A	A	A	A	A	G	A	A	G
s2_46427643	2	46427643	C	C	C	C	C	C	C	C	A	C	A	A	C	C	C	A	C	C	C	C	C	C	A	C	C	C	A	A	A	A	C	C	C	A	C	C	A	A	A	A	A	A	A	C	A	A	C
s2_46436448	2	46436448	C	C	C	A	C	C	C	C	C	A	C	C	N	N	C	C	C	C	C	C	C	C	N	C	C	C	C	C	C	C	A	C	C	C	A	A	N	C	C	C	C	C	C	C	C	C	C
s2_46502839	2	46502839	C	C	C	T	C	C	C	C	C	T	C	C	C	C	C	C	C	C	C	C	C	C	C	C	C	C	C	C	C	C	T	C	C	C	T	T	N	C	C	C	C	C	C	C	C	C	C
s2_46502848	2	46502848	T	T	T	C	T	T	T	T	T	C	T	T	T	T	T	T	T	T	T	T	T	T	T	T	T	T	T	T	T	T	C	T	T	T	C	C	N	T	T	T	T	T	T	T	T	T	T
s2_46512240	2	46512240	A	C	N	C	A	A	A	A	C	C	C	C	C	C	A	C	A	A	A	C	C	C	C	C	C	C	C	A	C	C	C	N	C	C	C	C	C	C	C	C	C	C	C	C	C	C	C
s2_46512345	2	46512345	T	C	T	C	T	T	N	T	C	C	C	C	N	C	T	C	T	T	T	C	T	C	C	C	C	C	C	T	C	C	C	N	C	C	C	C	C	C	C	C	C	C	C	C	C	C	C
s2_46596569	2	46596569	A	A	A	G	A	A	A	A	G	G	G	G	G	A	A	G	A	A	A	A	G	A	G	A	A	A	G	A	G	N	G	A	A	G	G	G	G	G	G	G	G	G	G	A	G	G	A
s2_46596586	2	46596586	T	T	T	C	T	T	T	T	C	C	C	C	C	T	T	C	T	T	T	T	C	T	C	T	T	T	C	T	C	N	C	T	T	C	C	C	C	C	C	C	C	C	C	T	C	C	T
s2_46602595	2	46602595	G	C	N	G	N	G	G	G	G	N	G	G	G	C	G	N	N	G	G	C	G	G	N	N	C	C	G	G	G	G	G	G	C	G	G	G	G	G	G	G	G	G	G	C	G	G	C
s2_46802655	2	46802655	C	C	C	T	C	C	C	C	T	C	T	T	C	C	C	T	C	C	C	C	C	C	T	C	C	C	T	C	T	T	C	C	C	T	C	C	T	T	T	C	T	T	T	C	T	T	C
s2_46802757	2	46802757	G	G	A	A	G	G	A	A	A	G	A	A	G	G	G	A	A	A	A	G	G	G	A	G	G	G	A	G	A	A	A	A	G	A	A	A	A	A	A	A	A	A	A	G	A	A	G
s2_46809432	2	46809432	T	T	A	N	T	T	A	A	T	T	T	N	N	N	T	T	A	A	A	T	T	T	T	T	T	T	T	T	T	T	A	A	T	T	A	A	T	T	T	A	T	T	T	T	T	T	T
s2_46809458	2	46809458	C	C	T	N	C	C	T	T	C	C	C	N	N	N	C	C	T	T	T	C	C	C	C	C	C	C	C	C	C	C	T	T	C	C	T	T	C	N	C	T	C	C	C	C	C	C	C
s2_46811929	2	46811929	G	G	A	A	G	A	A	A	A	A	A	A	A	G	A	A	A	A	A	G	A	A	A	G	G	G	A	A	A	A	A	A	G	A	A	A	A	A	A	A	A	A	A	G	A	A	G
s2_46811944	2	46811944	G	G	A	G	G	A	A	A	G	A	G	G	A	G	A	G	A	A	A	G	A	A	G	G	G	G	G	A	G	G	A	N	G	G	A	A	G	G	G	A	G	G	G	G	G	G	G
s2_46812051	2	46812051	G	G	N	A	G	G	N	N	A	G	A	A	G	G	G	A	N	N	N	G	G	N	A	G	G	G	A	A	A	A	A	A	G	A	A	A	A	A	A	A	A	A	A	G	A	A	G
s2_46853303	2	46853303	G	G	N	A	G	G	G	G	A	G	N	A	A	G	G	A	G	G	G	N	A	A	A	G	G	G	A	A	A	A	G	G	G	A	G	G	A	A	A	G	A	A	A	G	A	A	G
s2_46982972	2	46982972	A	A	A	T	A	T	A	N	T	A	T	T	A	A	A	T	A	A	A	A	A	T	T	A	A	A	T	T	T	T	A	A	A	T	A	A	T	T	T	T	T	T	T	N	T	T	A
s2_47173033	2	47173033	G	G	G	G	G	G	G	G	G	G	A	A	G	G	G	G	G	G	G	G	G	G	G	G	G	G	A	G	G	N	G	G	G	A	G	G	A	G	A	G	G	G	G	G	A	G	G
s2_47238653	2	47238653	C	C	C	C	C	C	C	C	T	C	T	T	C	C	C	T	C	C	C	C	C	T	T	C	C	C	T	C	T	T	C	C	C	T	C	N	T	T	T	T	T	T	T	C	T	T	C
s2_47238694	2	47238694	C	C	C	C	C	C	C	C	T	C	T	T	C	C	C	T	C	C	C	C	C	C	T	C	C	C	T	C	T	T	C	C	C	T	C	N	T	T	T	T	T	T	T	C	T	T	C
s2_47264226	2	47264226	A	A	A	A	A	A	A	A	G	A	G	G	A	A	A	G	A	A	A	A	A	G	G	A	A	A	G	A	G	G	A	A	A	G	A	A	G	G	G	G	G	G	G	A	G	G	A
s2_47280367	2	47280367	N	A	A	A	A	A	A	A	T	A	T	T	A	A	A	T	A	A	A	A	A	A	T	A	A	A	T	A	T	T	A	N	A	T	A	A	T	T	T	T	T	T	T	A	T	T	A
s2_47298840	2	47298840	G	G	G	G	G	G	G	G	A	G	A	A	G	G	G	A	G	G	G	G	G	G	A	N	G	G	A	G	A	A	G	G	G	A	G	G	A	A	A	A	A	A	A	G	A	A	G
s2_47309395	2	47309395	C	C	C	C	C	C	C	C	C	C	C	C	C	C	C	T	C	C	C	C	C	C	T	C	C	C	C	C	C	C	C	C	C	C	C	C	C	T	C	T	C	T	T	C	C	T	C
s2_47310038	2	47310038	N	C	C	C	C	C	C	N	T	C	T	N	C	C	N	C	C	C	C	C	C	N	C	C	C	C	T	C	T	T	C	C	C	T	C	C	T	C	T	C	T	C	C	C	T	C	C
s2_47385469	2	47385469	T	T	T	T	T	T	T	T	C	T	C	C	T	T	T	C	T	T	T	T	T	T	C	T	T	T	C	T	C	T	T	T	T	C	T	T	C	C	C	C	C	T	C	T	C	C	T
s2_47385571	2	47385571	A	A	A	A	A	A	A	A	C	A	C	C	A	A	A	C	A	A	A	A	A	C	C	A	A	A	C	A	C	A	A	A	A	C	A	A	C	C	C	C	C	A	C	A	C	C	A
s2_47385592	2	47385592	G	G	G	G	G	G	G	G	A	G	A	A	G	G	G	A	G	G	G	G	G	G	A	G	G	G	A	G	A	G	G	G	G	A	G	G	A	N	A	A	A	G	A	G	A	A	G
s2_47385628	2	47385628	A	A	A	A	A	A	A	A	T	A	T	T	A	A	A	T	A	A	A	A	A	T	T	A	A	A	T	A	T	A	A	A	A	T	A	A	T	N	T	T	T	A	T	A	T	T	A
s2_47433065	2	47433065	T	N	T	T	T	T	T	T	N	T	A	A	T	T	T	A	T	T	T	T	T	T	A	T	T	T	A	T	A	T	T	T	T	A	T	T	A	A	A	A	A	T	A	T	A	A	T
s2_47433066	2	47433066	C	N	C	C	C	C	C	C	N	C	A	A	C	C	C	A	C	C	C	C	C	C	A	C	C	C	A	C	A	C	C	C	C	A	C	C	A	A	A	A	A	C	A	C	A	A	C
s2_47436371	2	47436371	C	C	C	C	N	C	C	C	C	N	A	A	C	C	C	A	C	C	C	C	C	C	A	C	C	C	A	C	A	C	C	C	C	A	C	C	A	A	N	A	A	C	A	C	A	A	C
s2_47436718	2	47436718	A	N	A	A	A	A	A	A	A	A	C	C	A	A	A	C	A	A	A	A	A	N	C	A	A	A	C	A	C	N	A	A	A	C	A	A	C	C	C	C	C	N	C	A	C	C	A
s2_47436913	2	47436913	C	C	C	C	C	C	C	C	G	C	G	G	C	C	C	G	C	C	C	C	C	C	G	C	C	C	G	C	G	C	C	C	C	G	C	C	N	G	G	G	G	C	T	C	G	G	C
s2_47441670	2	47441670	A	A	A	A	A	A	A	A	G	A	G	G	A	A	A	G	A	A	A	A	A	G	G	A	A	A	G	A	G	A	A	A	A	G	A	A	G	G	G	G	G	A	G	A	G	G	A
s2_47550802	2	47550802	A	A	N	A	A	A	A	A	G	A	G	G	A	N	A	G	A	A	A	A	A	A	G	A	A	A	G	A	G	A	A	A	A	G	A	A	G	G	G	A	G	A	G	A	G	G	A
s2_47593245	2	47593245	C	C	C	C	C	C	C	C	G	C	G	G	C	C	C	G	C	C	C	C	C	C	G	C	C	C	G	C	G	C	C	C	C	G	C	C	G	G	G	C	G	C	G	C	G	G	C
s2_47620307	2	47620307	G	N	G	N	G	G	G	G	T	G	T	T	N	G	G	T	G	G	N	G	G	G	T	N	G	N	T	G	T	G	G	G	G	T	G	G	T	T	T	G	T	G	T	G	T	T	G
s2_47683331	2	47683331	G	G	G	G	G	G	G	G	C	G	C	C	G	G	G	C	G	G	G	G	G	G	C	G	G	G	C	G	C	G	G	G	G	C	G	G	C	C	C	G	C	G	C	G	C	C	G
s2_47683418	2	47683418	G	T	G	T	T	T	G	G	T	T	T	T	T	G	T	T	G	G	G	G	T	T	N	T	T	T	T	T	T	T	G	G	G	T	T	G	T	T	T	T	T	G	T	G	T	T	G
s2_47683434	2	47683434	T	T	T	T	T	T	T	T	C	T	C	C	T	T	T	C	T	T	T	T	T	T	N	T	T	T	C	T	C	T	T	T	T	C	T	T	C	C	C	T	C	T	C	T	C	C	T
s2_47683442	2	47683442	A	A	A	A	A	A	A	A	T	A	T	T	A	A	A	T	A	A	A	A	A	A	N	A	A	A	T	A	T	A	A	A	A	T	A	A	T	T	T	A	T	A	T	A	T	T	A
s2_47693083	2	47693083	A	G	A	G	G	G	A	A	G	G	G	G	A	A	G	G	A	A	A	A	A	G	G	A	G	G	N	A	G	A	A	A	A	G	G	A	G	G	G	G	G	A	G	A	G	G	A
s2_47712993	2	47712993	T	T	T	T	T	T	T	T	C	T	C	C	T	T	T	C	T	T	T	T	T	T	C	T	T	T	C	T	C	T	T	T	T	C	T	T	C	C	C	T	C	T	C	T	T	C	T
s2_47727315	2	47727315	C	T	C	C	C	C	C	C	C	T	C	C	C	C	C	C	C	C	C	C	C	C	C	C	T	T	C	C	C	C	C	C	C	C	N	C	C	C	C	T	C	C	C	C	T	C	C
s2_47727339	2	47727339	T	C	T	T	T	T	T	T	T	C	T	T	T	T	T	T	T	T	T	T	T	T	T	T	C	C	T	T	N	T	T	T	T	T	N	T	T	T	T	C	T	T	T	T	C	T	T
s2_47727387	2	47727387	C	A	C	C	C	C	C	C	C	A	C	C	C	C	C	C	C	C	C	C	C	C	C	C	A	A	C	C	N	C	C	C	C	C	N	C	C	C	C	A	C	C	C	C	A	C	C
s2_47745775	2	47745775	A	N	A	A	A	A	A	A	A	T	A	A	A	A	T	A	A	A	A	A	A	T	A	A	T	T	A	A	A	A	A	A	A	A	T	A	A	A	A	T	A	A	A	A	T	A	A
s2_47745797	2	47745797	G	N	G	G	G	G	G	G	G	A	G	G	G	G	A	G	G	G	G	G	G	A	G	G	A	A	G	G	G	N	G	G	G	G	A	G	G	G	G	A	G	G	G	G	A	G	G
s2_47864407	2	47864407	G	C	G	G	G	G	G	G	N	C	G	G	G	G	C	G	G	G	G	G	G	G	G	G	C	C	G	G	G	G	G	G	G	G	C	G	G	G	G	G	G	N	G	G	N	G	G
s2_47864415	2	47864415	T	C	T	T	T	T	T	T	N	C	T	T	T	T	C	T	T	T	T	T	T	T	T	T	C	C	T	T	T	T	T	T	T	T	C	T	T	T	T	T	T	N	T	T	N	T	T
s2_47864458	2	47864458	C	T	C	C	C	C	C	C	N	T	T	T	C	C	T	T	C	C	C	C	C	C	T	C	T	T	T	C	T	C	C	C	C	T	T	C	T	T	T	C	T	T	C	C	N	T	C
s2_47864629	2	47864629	G	A	G	G	G	G	G	G	A	A	A	A	G	G	A	A	G	G	G	G	G	G	A	G	A	A	A	G	A	G	G	G	G	A	A	G	A	A	A	G	A	A	G	G	N	A	G
s2_47949087	2	47949087	C	G	C	C	C	C	C	C	C	G	G	G	C	C	C	G	C	C	C	C	C	G	G	C	C	G	C	C	G	C	C	C	C	C	G	C	C	G	C	C	G	C	C	C	N	G	C
s2_47949098	2	47949098	A	C	A	A	A	A	A	A	A	C	C	C	A	A	A	C	A	A	A	A	A	C	C	A	A	C	A	A	C	A	A	A	A	A	C	A	A	C	A	A	C	A	A	A	N	C	A
s2_47949110	2	47949110	A	C	A	A	A	A	A	A	A	C	A	A	A	A	A	A	A	A	A	A	A	A	A	A	A	C	A	A	A	A	A	A	A	A	C	A	A	A	A	A	A	A	A	A	N	A	A
s2_48044155	2	48044155	A	G	A	A	A	A	A	A	A	G	G	G	A	A	G	G	A	A	A	A	A	G	G	A	A	G	A	A	G	A	A	A	A	A	G	A	G	G	G	A	G	A	A	A	G	G	A
s2_48044161	2	48044161	A	T	A	A	A	A	A	A	A	T	T	T	A	A	T	T	A	A	A	A	A	T	T	A	A	T	A	A	T	A	A	A	A	A	T	A	T	T	T	A	T	A	A	A	T	T	A
s2_48044174	2	48044174	A	G	A	A	A	A	A	A	A	G	G	G	A	A	G	G	A	A	A	A	A	G	G	A	A	G	A	A	G	A	A	A	A	A	G	A	G	G	G	A	G	A	A	A	G	G	A
s2_48044194	2	48044194	C	G	C	C	C	C	C	C	C	G	G	G	C	C	G	G	C	C	C	C	C	G	G	C	C	G	C	C	G	C	C	C	C	C	G	C	G	G	G	C	G	C	C	C	G	G	C
s2_48063193	2	48063193	A	A	A	A	A	A	A	A	A	A	C	C	A	A	A	C	A	A	A	A	A	A	C	A	A	A	A	A	C	A	A	A	A	A	A	A	C	C	C	A	C	A	A	A	A	C	A
s2_48151204	2	48151204	T	C	T	T	T	T	T	T	T	C	T	T	T	C	T	T	T	T	T	C	T	T	C	T	T	C	T	T	T	T	C	T	C	T	C	C	T	T	T	C	T	T	C	T	C	T	C
s2_48333151	2	48333151	A	A	A	A	A	A	A	A	G	A	G	G	A	A	G	G	A	A	A	A	A	A	G	A	A	A	A	A	G	A	A	A	A	A	A	A	G	G	G	G	G	A	G	A	A	G	A
s2_48333159	2	48333159	T	T	T	T	T	T	T	T	T	T	T	T	T	A	T	T	T	T	T	T	T	T	T	T	T	T	T	T	T	T	A	T	A	T	T	A	T	T	T	T	T	T	T	T	T	T	T
s2_48333286	2	48333286	C	C	C	C	C	C	C	C	T	C	T	T	C	C	T	T	C	C	C	C	C	C	T	C	C	C	C	C	T	C	C	C	C	C	C	C	T	T	T	T	T	C	T	C	C	T	C
s2_48333294	2	48333294	A	A	A	A	A	A	A	A	C	A	C	C	A	A	C	C	A	A	A	A	A	A	C	A	A	A	A	A	C	A	A	A	A	A	A	A	C	C	C	A	C	A	C	A	A	C	A
s2_48390970	2	48390970	T	T	T	C	T	C	T	T	N	T	C	C	N	T	C	C	T	T	T	T	T	T	T	T	T	T	T	T	C	T	T	T	T	T	T	T	C	C	C	C	C	T	T	T	T	C	T
s2_48391020	2	48391020	G	G	G	N	G	T	G	G	T	G	T	T	G	G	T	T	G	G	G	G	G	G	N	G	N	G	G	G	T	G	G	G	G	G	G	G	T	T	T	N	T	G	G	G	G	T	G
s2_48391061	2	48391061	T	G	T	N	G	T	T	T	T	G	T	T	T	G	T	T	T	T	T	G	T	G	N	T	N	G	T	T	T	T	G	T	G	T	G	G	T	T	T	N	T	T	G	T	G	T	G
s2_48391169	2	48391169	G	T	G	G	T	G	G	G	G	T	G	G	G	T	G	G	G	G	G	T	G	T	G	G	G	T	G	G	G	G	T	G	T	G	N	T	G	G	G	G	G	G	G	G	T	G	T
s2_48447017	2	48447017	C	G	C	G	G	G	C	C	G	G	G	G	N	N	C	N	C	C	C	G	C	N	G	C	C	N	C	C	G	C	G	C	G	C	G	G	G	G	G	G	G	N	G	C	N	G	G
s2_48447020	2	48447020	G	C	G	C	C	C	G	G	C	C	C	C	N	N	G	N	G	G	G	C	G	N	C	G	G	N	G	G	C	G	C	G	C	G	C	C	C	C	C	C	C	N	C	G	N	C	C
s2_48533537	2	48533537	A	G	A	G	G	G	A	A	G	G	G	G	A	G	G	G	A	A	A	G	A	G	G	A	A	G	A	A	G	A	G	A	G	A	G	G	G	G	G	G	G	A	G	A	G	G	G
s2_48577608	2	48577608	G	G	N	N	C	C	N	G	C	C	N	C	G	C	C	N	G	G	G	C	G	C	N	G	G	N	G	G	C	G	C	G	C	G	C	C	C	C	C	C	C	G	C	G	C	C	C
s2_48591204	2	48591204	T	T	T	T	T	T	T	T	C	T	C	C	T	T	T	C	T	T	T	T	T	T	T	T	T	T	T	T	C	T	T	T	T	T	T	T	C	T	C	T	C	T	T	T	T	C	T
s2_48597997	2	48597997	T	C	T	C	C	C	T	T	T	C	T	T	T	C	C	T	T	T	T	C	T	C	C	T	T	C	T	T	T	T	C	T	C	T	C	C	T	C	T	C	T	T	C	T	C	T	C
s2_48743074	2	48743074	T	T	T	T	T	T	T	T	C	T	C	C	T	T	T	C	T	T	T	T	T	T	C	T	T	T	C	T	C	C	T	T	T	C	T	T	C	C	C	C	C	C	C	T	C	C	T
s2_48805840	2	48805840	C	T	N	N	T	T	T	C	C	T	C	C	C	T	T	C	C	C	T	T	C	T	C	C	C	T	C	C	C	C	C	C	T	C	T	T	C	T	C	T	C	C	C	C	T	C	T
s2_48857242	2	48857242	G	G	G	G	G	G	G	G	A	G	A	A	G	G	G	A	G	G	G	G	G	G	A	G	G	G	G	G	A	G	A	G	G	G	G	G	A	G	A	G	A	G	A	G	G	A	G
s2_48859162	2	48859162	C	C	C	T	T	T	C	C	C	N	C	C	C	N	N	C	C	C	C	C	C	C	C	C	C	C	C	C	C	C	C	C	C	C	C	C	C	C	C	C	C	C	C	C	N	C	C
s2_48861842	2	48861842	G	G	G	C	G	C	G	G	G	C	G	G	G	G	C	G	G	G	G	G	G	G	G	G	G	G	G	G	G	G	G	G	G	G	C	G	G	C	G	C	G	G	G	G	C	G	C
s2_48861850	2	48861850	G	G	G	C	G	C	G	G	G	C	G	G	G	G	C	G	G	G	G	G	G	G	G	G	G	G	G	G	G	G	G	G	G	G	C	G	G	C	G	C	G	G	G	G	C	G	C
s2_48862132	2	48862132	C	C	N	N	T	T	C	C	N	N	N	C	C	C	T	N	C	C	C	C	C	C	C	C	C	C	C	C	C	C	C	C	C	C	T	C	C	T	C	T	C	C	C	C	T	C	T
s2_48883322	2	48883322	C	T	T	T	T	T	T	C	T	T	T	T	N	T	T	T	C	C	T	T	C	T	N	C	C	T	C	C	T	N	T	C	T	C	T	T	T	T	T	T	T	C	T	N	T	T	T
s2_48890366	2	48890366	G	C	C	C	C	C	C	G	C	C	C	C	G	C	C	C	G	G	C	C	G	C	C	G	G	C	G	G	C	G	C	G	C	G	C	C	C	C	C	C	C	G	C	G	C	C	C
s2_48900780	2	48900780	C	T	C	C	C	C	C	C	C	C	C	C	C	T	C	C	C	C	C	T	C	T	C	C	C	T	C	C	C	C	C	C	T	C	C	T	C	C	C	C	C	C	C	C	C	C	C
s2_48903599	2	48903599	T	T	G	T	T	T	G	T	G	T	G	G	T	T	T	G	T	T	G	T	T	T	G	T	T	T	T	T	G	N	G	T	T	T	T	T	G	T	G	T	G	T	G	T	T	G	T
s2_48920241	2	48920241	G	A	A	A	A	A	A	G	A	A	A	A	G	A	A	N	G	G	A	A	G	A	N	G	G	A	G	G	A	G	A	G	A	G	A	A	A	A	A	A	A	G	A	G	A	A	A
s2_48920242	2	48920242	C	A	C	C	C	C	C	C	C	C	C	C	C	A	C	N	C	C	C	A	C	A	N	C	C	A	C	C	C	C	C	C	A	C	C	A	C	C	C	C	C	C	C	C	C	C	C
s2_48969580	2	48969580	G	A	A	G	G	G	A	G	A	A	A	A	G	A	G	A	A	A	A	A	G	A	A	G	A	A	G	G	A	G	A	G	A	G	A	A	A	A	A	A	A	G	A	G	A	A	A
s3_3275	3	3275	N	A	N	N	N	C	A	C	A	C	A	A	A	C	C	A	C	C	C	C	A	C	N	N	N	A	C	C	A	C	C	C	C	A	C	C	A	C	A	C	A	A	A	C	A	A	A
s3_59085	3	59085	A	N	N	N	A	N	C	A	C	N	C	C	N	A	A	C	A	A	A	A	C	N	C	A	C	C	A	A	C	A	A	A	A	C	A	A	C	A	C	A	A	C	C	A	C	C	C
s3_59094	3	59094	G	N	N	N	G	N	A	G	A	N	A	A	N	G	G	A	G	G	G	G	A	N	A	G	A	A	G	G	A	G	G	G	G	A	G	G	A	G	A	G	G	A	A	G	A	A	A
s3_59099	3	59099	G	N	N	N	G	N	G	G	G	N	A	A	N	G	G	A	G	G	G	G	G	N	A	G	A	A	G	G	G	G	G	G	G	G	G	G	G	G	G	G	G	G	G	G	G	G	G
s3_161272	3	161272	A	A	N	G	N	G	A	G	N	G	N	A	A	G	G	A	G	G	G	G	A	G	N	G	A	A	G	G	A	G	G	G	G	A	G	G	A	G	A	G	G	A	A	G	A	A	A
s3_371624	3	371624	T	T	N	G	G	G	T	G	N	G	T	T	T	G	G	T	G	G	G	G	G	G	T	G	T	T	G	G	T	G	G	G	G	T	G	N	T	G	T	G	G	T	T	G	T	T	T
s3_413793	3	413793	A	A	G	G	G	G	A	G	A	G	A	A	A	G	G	A	G	G	G	G	G	G	A	G	A	A	G	G	A	G	G	G	G	A	G	G	N	G	A	G	G	A	A	G	A	A	A
s3_474532	3	474532	G	T	T	T	T	T	G	T	G	T	G	G	G	T	T	G	T	T	T	T	T	T	G	T	G	G	T	T	G	T	T	T	T	G	T	T	G	N	G	T	T	G	G	T	G	G	G
s3_484937	3	484937	A	G	A	G	G	G	A	G	A	G	A	A	A	A	G	A	G	G	A	A	G	G	A	A	A	A	G	G	A	A	G	G	A	A	G	A	A	G	A	G	G	A	A	G	A	A	A
s3_514524	3	514524	A	T	T	T	A	T	A	T	A	T	A	A	A	T	T	A	T	A	T	T	T	T	A	T	A	A	T	T	A	T	T	T	T	A	T	T	A	T	A	T	T	A	A	T	A	A	A
s3_514564	3	514564	T	A	T	A	T	A	T	A	T	A	T	T	T	T	A	T	A	T	T	T	A	A	T	T	T	T	A	A	T	T	A	A	T	T	A	T	T	A	T	A	A	T	T	A	T	T	T
s3_514659	3	514659	N	C	T	C	T	C	T	C	T	C	T	T	T	T	C	T	C	T	T	T	C	C	T	T	T	T	C	C	T	T	C	C	T	T	C	T	T	C	T	C	C	T	T	C	T	T	T
s3_539182	3	539182	T	T	T	T	T	T	T	T	C	T	T	T	C	T	T	T	T	T	T	T	T	T	T	T	T	T	T	T	C	T	T	T	T	C	T	T	T	T	T	T	T	T	T	N	T	T	T
s3_539279	3	539279	T	G	T	G	T	G	T	G	T	G	T	T	T	G	G	T	G	T	T	G	G	G	T	G	T	T	G	G	T	G	G	G	G	T	G	T	T	G	T	G	G	T	T	N	T	T	T
s3_544455	3	544455	G	A	A	G	G	G	G	G	G	A	G	G	G	A	A	G	G	A	A	A	A	A	G	A	G	G	A	A	G	A	A	G	A	G	A	A	G	A	G	A	A	G	G	A	G	G	G
s3_544828	3	544828	T	T	T	T	N	T	T	N	C	T	T	T	N	T	T	T	T	T	T	T	T	T	T	N	T	T	T	T	C	T	T	T	T	C	T	T	T	T	T	T	T	T	T	T	T	T	T
s3_555280	3	555280	C	C	C	C	G	C	C	C	G	C	C	C	G	C	C	C	C	C	C	C	C	C	C	C	C	C	C	C	G	C	C	C	C	G	C	C	C	C	C	C	C	C	C	C	C	C	C
s3_623132	3	623132	A	A	A	A	N	A	A	A	N	A	A	A	C	A	A	A	A	A	A	A	A	A	N	A	N	A	A	A	C	A	A	A	A	C	A	A	A	A	A	A	A	A	A	A	A	A	A
s3_640469	3	640469	A	C	A	C	A	C	A	C	A	C	A	A	A	C	C	A	A	A	C	C	C	C	A	C	A	A	C	C	A	C	C	A	C	A	C	C	A	C	A	C	C	A	A	C	A	A	A
s3_640512	3	640512	G	G	G	G	G	G	T	G	G	G	T	T	T	G	G	T	G	G	G	G	G	G	T	G	T	T	G	G	T	G	G	G	G	T	G	G	G	G	G	G	G	G	G	G	G	G	G
s3_674427	3	674427	T	C	C	C	C	C	T	C	T	C	T	T	T	C	C	T	C	C	C	C	C	C	T	C	T	T	C	C	T	C	C	C	C	T	C	C	T	C	T	C	C	T	T	C	T	T	T
s3_674546	3	674546	A	G	G	G	G	G	A	G	A	G	A	A	A	G	G	A	G	G	G	G	G	G	A	G	A	A	G	G	A	G	G	G	G	A	G	G	A	G	A	G	G	A	A	G	A	A	A
s3_674567	3	674567	A	G	G	G	G	G	A	G	A	G	A	A	A	G	G	A	G	G	G	G	G	G	A	G	A	A	G	G	A	G	G	G	G	A	G	G	A	G	A	G	G	N	A	G	A	A	A
s3_674601	3	674601	T	G	G	G	G	G	T	G	T	G	T	T	T	G	G	T	G	G	T	G	G	G	T	G	T	T	G	G	T	G	G	G	G	T	G	G	T	G	T	G	G	N	T	G	T	T	T
s3_678342	3	678342	C	T	N	T	C	T	N	T	C	T	C	N	C	T	T	N	T	T	C	T	T	T	C	T	C	C	T	T	C	T	T	T	T	C	T	T	C	T	C	T	T	C	C	T	C	C	C
s3_678359	3	678359	C	T	N	T	C	T	N	T	C	T	C	N	C	T	T	N	T	T	C	T	T	T	C	T	C	C	T	T	C	T	T	T	T	C	T	T	C	T	C	T	T	C	C	T	C	C	C
s3_678360	3	678360	G	A	N	A	G	A	N	A	G	A	G	N	G	A	A	N	A	A	G	A	A	A	G	A	G	G	A	A	G	A	A	A	A	G	A	A	G	A	G	A	A	G	G	A	G	G	G
s3_729285	3	729285	G	G	G	G	G	G	A	G	G	G	A	A	G	G	G	A	G	G	G	G	G	G	A	G	A	A	G	G	G	G	G	G	G	G	G	G	G	G	G	G	G	G	G	G	G	G	G
s3_729296	3	729296	T	C	C	C	T	C	T	C	T	C	T	T	T	C	C	T	C	C	T	C	C	C	T	C	T	T	C	C	T	C	C	C	N	T	C	C	T	C	T	C	T	T	T	C	T	T	T
s3_858763	3	858763	G	C	C	C	C	C	G	C	G	C	G	G	G	C	C	G	C	C	C	C	C	C	G	C	G	G	C	C	G	C	C	C	C	G	C	C	G	C	G	C	C	G	G	C	G	G	G
s3_858859	3	858859	C	G	G	C	C	C	C	C	C	C	C	C	C	G	C	C	G	C	C	G	C	C	C	C	C	C	G	C	C	C	C	G	G	C	C	G	C	C	C	C	C	C	C	G	C	C	C
s3_863155	3	863155	C	C	C	T	T	T	C	T	C	T	C	C	C	C	T	C	C	T	T	C	T	T	C	T	C	C	C	T	C	T	T	C	C	C	T	C	C	T	C	T	T	C	C	C	C	C	C
s3_872303	3	872303	T	T	T	A	T	A	T	T	T	A	T	T	T	T	T	T	T	T	T	T	A	A	T	T	T	T	T	A	T	N	A	T	T	T	A	T	T	A	T	A	A	T	T	T	T	T	T
s3_919508	3	919508	N	G	A	A	N	A	A	A	A	A	A	A	A	G	A	N	A	G	A	G	G	G	A	A	A	A	G	G	A	A	A	A	G	A	A	N	A	A	A	A	G	A	A	G	A	A	A
s3_919626	3	919626	N	C	G	G	N	G	G	G	G	G	G	G	G	C	G	G	G	C	G	C	C	C	G	G	G	G	C	C	G	G	G	G	C	G	G	N	G	G	G	G	C	G	G	C	G	G	G
s3_947347	3	947347	C	C	C	T	C	T	C	T	C	T	C	C	C	C	T	C	T	C	C	C	C	C	C	N	C	C	C	C	C	T	T	T	C	C	T	C	C	T	C	T	C	C	C	C	C	C	C
s3_1024487	3	1024487	C	T	T	T	C	T	C	T	C	T	C	C	C	T	T	C	T	T	N	T	T	T	C	T	C	C	T	T	C	N	T	T	T	T	T	T	C	T	C	T	T	C	C	T	C	C	C
s3_1122525	3	1122525	C	T	T	T	C	T	C	T	C	T	C	C	C	T	T	C	T	T	T	T	T	T	N	T	C	C	T	T	C	T	C	T	T	T	T	T	C	T	C	C	T	C	C	T	C	C	C
s3_1143936	3	1143936	A	T	T	T	A	T	A	T	A	T	A	A	A	T	T	A	T	T	T	T	T	T	A	T	A	A	T	T	A	T	A	T	T	T	T	T	A	T	A	A	T	A	A	T	A	A	A
s3_1143951	3	1143951	T	G	G	G	T	G	T	G	T	G	T	T	T	G	G	T	G	G	G	G	G	G	T	G	T	T	G	G	T	G	T	G	G	G	G	G	T	G	T	T	G	T	T	G	T	T	T
s3_1177029	3	1177029	A	A	A	A	A	A	A	A	A	A	A	A	C	A	A	A	A	A	A	A	A	A	A	A	A	A	A	A	C	N	A	A	A	A	A	A	A	A	A	A	A	A	A	A	A	A	A
s3_1261812	3	1261812	A	A	A	A	A	A	T	A	T	A	T	T	T	A	A	T	A	A	A	A	A	A	A	A	A	A	A	A	T	A	T	A	A	A	A	A	N	T	A	T	A	A	T	A	A	T	T
s3_1261819	3	1261819	G	G	G	G	G	G	A	G	A	G	A	A	A	G	G	A	G	G	G	G	G	G	G	G	G	G	G	G	A	G	A	G	G	G	G	G	N	A	G	A	G	G	A	G	G	A	A
s3_1304915	3	1304915	A	A	A	A	A	A	T	A	T	A	T	T	T	A	A	T	A	A	A	A	A	A	A	A	A	A	A	A	T	A	T	A	A	A	A	T	N	N	T	T	A	N	T	A	N	T	T
s3_1455326	3	1455326	C	C	C	C	C	C	T	C	T	C	T	T	T	C	C	T	C	C	C	C	C	C	C	C	C	C	C	C	T	C	T	C	C	T	C	T	T	T	T	T	C	T	T	C	T	T	T
s3_1506615	3	1506615	T	G	T	T	T	T	G	T	G	T	G	G	G	G	G	G	T	T	T	G	T	G	G	G	G	G	G	T	G	G	G	T	G	G	T	G	N	G	G	G	T	G	G	G	G	G	G
s3_1520745	3	1520745	A	T	A	A	A	A	T	A	T	A	T	T	N	T	A	T	A	A	A	T	A	T	T	T	T	T	T	A	T	T	T	A	T	T	A	T	T	T	T	T	A	A	T	T	T	T	T
s3_1521815	3	1521815	N	G	G	G	G	N	A	N	A	G	A	N	G	G	G	A	G	G	G	G	G	A	G	G	G	G	G	G	A	G	A	G	G	A	G	A	A	A	A	A	G	G	A	G	A	A	A
s3_1607461	3	1607461	G	G	G	G	G	G	A	G	A	G	A	A	G	G	G	A	G	G	G	G	G	A	G	G	G	G	G	G	A	G	A	G	G	A	G	A	A	A	A	A	G	G	A	G	A	A	A
s3_1735048	3	1735048	C	C	N	C	N	C	A	C	A	C	A	A	C	N	N	A	C	C	C	C	C	A	C	N	C	C	C	C	A	C	A	C	C	A	C	A	A	A	A	A	C	C	A	C	A	A	A
s3_1735195	3	1735195	C	C	C	C	C	C	T	C	T	C	T	T	C	C	C	T	C	C	C	C	C	T	C	C	C	C	C	C	T	C	T	C	C	T	C	T	T	T	T	T	C	C	T	C	T	T	T
s3_1735282	3	1735282	A	A	A	A	A	A	C	A	C	A	C	C	A	A	A	C	A	A	A	A	A	C	A	A	A	A	A	A	C	N	C	A	A	C	A	C	N	C	C	C	A	A	C	A	C	C	C
s3_1795880	3	1795880	T	G	T	T	T	T	G	T	G	T	G	G	G	G	T	G	T	G	G	G	T	G	G	G	G	G	G	T	G	G	G	T	G	G	T	G	G	G	G	G	G	T	G	G	T	G	G
s3_1812029	3	1812029	A	C	A	A	A	A	A	A	N	A	A	A	C	C	A	A	A	A	A	C	A	A	C	C	C	C	C	A	A	C	A	A	C	A	A	A	A	A	A	A	A	A	A	N	A	A	A
s3_1812042	3	1812042	C	T	C	C	C	C	T	C	N	C	T	T	T	T	C	T	C	C	C	T	C	T	T	T	T	T	T	C	T	T	T	C	T	T	C	T	T	T	T	N	T	C	T	N	C	T	T
s3_1812050	3	1812050	C	T	C	C	C	C	T	C	N	C	T	T	T	T	C	T	C	T	T	T	C	T	T	T	T	T	T	C	T	T	T	C	T	T	C	T	T	T	T	N	T	C	T	N	C	T	T
s3_1812051	3	1812051	T	T	T	T	T	T	G	T	N	T	G	G	T	T	T	G	T	T	T	T	T	G	T	T	T	T	T	T	G	T	G	T	T	G	T	G	G	G	G	N	G	T	G	T	T	G	G
s3_1812171	3	1812171	C	C	C	C	C	C	T	C	T	C	T	T	C	C	C	T	C	C	C	C	C	T	C	C	C	C	C	C	T	C	T	C	C	T	C	T	T	T	T	N	T	C	T	C	C	T	T
s3_1812276	3	1812276	G	G	G	G	G	G	A	G	A	G	A	A	G	G	G	A	G	G	G	G	G	A	G	G	G	G	G	G	A	G	A	G	G	A	G	A	A	A	A	A	A	G	A	G	N	A	A
s3_1929386	3	1929386	T	T	T	T	T	T	A	T	A	T	A	A	T	T	T	A	A	N	T	T	T	T	T	T	T	T	A	T	A	A	A	N	T	A	T	A	A	A	A	A	T	T	A	N	T	A	A
s3_1929418	3	1929418	G	G	G	G	G	G	A	G	A	G	A	A	G	G	G	A	G	N	G	G	G	G	G	G	G	G	A	G	A	A	A	N	G	A	G	A	A	A	A	A	G	G	A	N	G	A	A
s3_1929428	3	1929428	G	G	G	G	G	G	A	G	A	G	A	A	G	G	G	A	G	N	G	G	G	G	G	G	G	G	A	G	A	A	A	N	G	A	G	A	A	A	A	A	G	G	A	N	G	A	A
s3_1978782	3	1978782	G	G	G	G	G	G	T	G	T	G	T	T	G	G	G	T	G	T	G	G	G	G	G	G	G	G	T	G	T	G	T	G	G	T	G	T	T	T	T	T	G	G	T	G	G	T	T
s3_2026969	3	2026969	A	A	A	A	A	A	A	A	A	A	A	A	A	A	A	A	G	G	A	A	A	A	A	A	A	A	N	A	A	A	A	G	A	A	A	A	N	A	A	A	A	A	A	A	A	A	A
s3_2060954	3	2060954	G	G	G	G	G	G	G	A	G	G	G	G	G	G	G	G	A	A	A	G	G	G	G	G	G	G	G	G	G	G	G	A	G	G	G	G	G	G	G	G	G	G	G	G	G	G	G
s3_2288737	3	2288737	A	C	A	C	A	C	C	A	A	C	C	C	A	A	C	C	A	A	A	A	C	A	C	C	C	C	C	A	C	C	C	A	C	C	C	A	A	A	A	C	C	A	C	C	A	A	C
s3_2288809	3	2288809	T	T	N	A	T	A	A	T	T	A	N	T	T	N	A	T	T	T	T	T	A	T	T	N	T	T	T	T	T	A	T	T	T	T	A	T	T	T	T	A	A	T	T	A	T	T	T
s3_2289102	3	2289102	T	G	T	T	T	N	T	N	T	T	G	G	T	N	T	G	T	T	T	T	T	T	G	T	G	G	G	T	G	T	G	T	G	G	T	T	T	T	T	T	T	T	G	T	T	T	G
s3_2340126	3	2340126	G	A	A	A	G	A	A	G	A	A	A	A	G	G	A	A	G	A	A	G	A	G	A	A	A	A	A	G	A	A	A	N	A	A	A	A	A	A	A	A	N	A	A	A	A	A	A
s3_2340155	3	2340155	G	G	A	A	G	A	A	G	G	A	G	G	G	G	A	G	G	G	A	G	A	G	G	A	G	G	G	G	G	A	G	N	G	G	A	G	G	G	G	A	N	G	G	A	G	G	G
s3_2340281	3	2340281	A	A	G	G	A	G	G	A	N	G	A	A	A	A	G	A	A	A	G	A	G	A	A	G	A	A	A	A	A	N	A	N	A	A	G	A	A	A	A	G	N	A	A	G	A	A	A
s3_2357559	3	2357559	G	N	N	G	G	N	G	G	T	G	T	T	G	G	G	T	G	G	G	G	G	G	T	G	T	T	T	G	T	G	T	G	T	G	G	T	T	T	T	G	G	T	T	G	T	T	T
s3_2387136	3	2387136	C	A	C	C	A	C	C	A	A	C	A	A	A	C	C	A	A	C	C	C	C	C	A	C	A	A	A	A	A	C	A	C	A	N	C	A	A	A	A	C	C	A	A	C	A	A	A
s3_2432498	3	2432498	T	A	A	A	T	A	T	T	A	A	A	A	T	T	A	A	T	T	A	T	A	T	A	A	A	A	A	T	A	A	A	N	A	A	A	A	A	A	A	A	A	A	A	N	A	A	A
s3_2434174	3	2434174	G	T	G	G	G	G	G	G	T	G	T	T	G	G	G	T	G	G	G	G	G	G	T	G	T	T	T	G	T	G	T	G	N	G	N	T	T	T	T	G	T	T	T	G	T	T	T
s3_2434191	3	2434191	C	G	G	G	C	G	C	C	G	G	G	G	C	C	G	G	C	C	G	C	G	C	G	G	G	G	G	C	G	G	G	C	N	G	G	G	G	G	G	G	G	G	G	C	G	G	G
s3_2804086	3	2804086	C	C	C	G	C	G	G	C	C	G	C	C	C	G	G	C	C	C	G	G	G	G	C	G	C	C	C	G	C	G	C	C	G	G	G	C	C	C	C	G	C	C	C	G	C	C	C
s3_2804097	3	2804097	A	G	A	A	A	A	A	A	G	A	G	G	A	A	A	G	A	A	A	A	A	A	G	A	G	G	G	A	G	A	G	A	A	A	A	G	G	G	G	A	G	G	G	A	G	G	G
s3_2804180	3	2804180	G	G	G	A	G	A	A	G	G	A	G	G	G	A	A	G	G	G	A	A	A	A	G	A	G	G	G	A	G	A	G	G	A	A	A	N	G	G	G	A	G	G	G	A	G	G	G
s3_3005511	3	3005511	T	A	T	T	T	T	A	T	A	T	A	A	T	T	T	A	T	T	T	T	T	T	A	T	A	A	A	T	A	T	A	T	T	T	T	A	A	A	A	T	A	A	A	T	A	A	A
s3_3199403	3	3199403	G	A	N	G	G	G	G	G	A	G	G	G	G	G	G	N	G	G	G	G	G	G	N	G	A	A	G	G	G	G	A	G	G	G	G	A	G	A	G	G	G	A	A	G	A	A	A
s3_3199619	3	3199619	C	N	C	C	C	C	N	C	N	C	T	T	C	C	C	T	C	C	C	C	C	C	C	C	C	C	T	C	T	N	C	C	C	T	C	C	T	C	T	C	T	C	C	C	C	C	C
s3_3470583	3	3470583	C	N	N	T	T	T	C	C	C	N	C	N	T	N	T	C	C	T	T	T	T	T	C	T	C	C	C	T	C	T	C	T	T	C	C	C	C	C	C	T	C	C	C	T	C	C	C
s3_3510490	3	3510490	T	C	T	C	T	C	C	T	C	C	C	C	C	C	C	C	T	C	C	C	T	C	C	C	C	C	C	C	C	C	C	T	C	N	C	C	C	C	C	C	C	C	C	C	C	C	C
s3_3510504	3	3510504	T	C	T	C	T	C	C	T	C	C	C	C	C	C	C	C	T	C	C	C	T	C	C	C	C	C	C	C	C	C	C	T	C	N	C	C	C	C	C	C	C	C	C	C	C	C	C
s3_3510507	3	3510507	G	G	G	A	G	A	G	G	G	A	G	G	A	A	A	G	G	A	A	A	G	A	G	A	G	G	G	A	G	G	G	G	A	N	G	G	G	G	G	G	G	G	G	A	G	G	G
s3_3510514	3	3510514	G	G	G	T	G	T	G	G	G	T	G	G	T	T	T	G	G	T	T	T	G	T	G	T	G	G	G	T	G	G	G	G	T	N	G	G	G	G	G	G	G	G	G	T	G	G	G
s3_3537311	3	3537311	T	C	T	T	T	T	C	T	C	T	C	C	T	T	T	C	T	T	T	T	T	T	C	T	C	C	C	T	C	C	C	T	T	C	C	C	C	C	C	C	C	C	C	T	C	C	C
s3_3620529	3	3620529	A	G	N	A	A	A	G	A	G	A	G	G	A	A	A	G	A	A	A	A	A	A	G	A	G	N	G	A	G	N	G	G	A	G	G	G	G	G	G	G	G	G	G	A	G	G	G
s3_3620541	3	3620541	G	T	N	G	G	G	T	G	T	G	T	T	G	G	G	T	G	G	G	G	G	G	T	G	T	N	T	G	T	N	T	T	G	T	T	T	T	T	T	T	T	T	T	G	T	T	T
s3_3710333	3	3710333	T	A	T	T	T	T	A	T	A	T	A	A	T	T	T	A	T	T	T	T	T	A	A	T	A	A	A	T	A	A	A	A	T	A	A	A	A	A	A	A	A	A	A	T	A	A	A
s3_3723545	3	3723545	A	G	A	A	A	A	G	A	G	A	G	G	A	A	A	G	A	A	A	A	A	G	G	A	G	G	G	A	G	N	G	G	N	G	G	G	G	G	G	G	G	G	G	A	G	G	G
s3_3723578	3	3723578	T	C	T	T	T	T	C	T	C	T	C	C	T	T	T	C	T	T	T	T	T	C	C	T	C	C	C	T	C	N	C	C	N	C	C	C	C	C	C	C	C	C	C	T	C	C	C
s3_3723593	3	3723593	T	C	T	T	T	T	C	T	C	T	C	C	T	T	T	C	T	T	T	T	T	C	C	T	C	C	C	T	C	N	C	C	N	C	C	C	C	C	C	C	C	C	C	T	C	C	C
s3_3723597	3	3723597	G	C	G	G	G	G	C	G	C	G	C	C	G	G	G	C	G	G	G	G	G	C	C	G	C	C	C	G	C	N	C	C	N	C	C	C	C	C	C	C	C	C	C	G	C	C	C
s3_3723891	3	3723891	G	A	G	G	G	G	N	G	G	G	G	G	N	N	G	G	G	G	G	G	G	G	N	G	N	A	G	G	G	N	A	A	G	G	G	A	G	G	G	G	G	G	A	G	A	A	A
s3_3737709	3	3737709	C	T	C	C	C	C	T	C	T	C	T	T	C	C	C	T	C	C	C	C	C	T	T	C	T	T	T	C	T	T	T	N	C	T	T	T	T	T	T	T	T	T	T	C	T	T	T
s3_3871846	3	3871846	A	T	A	A	A	N	T	A	T	A	T	T	A	N	A	T	A	A	A	A	A	T	T	N	T	T	T	A	T	T	T	T	A	T	T	T	T	T	T	T	T	T	T	A	T	T	T
s3_4080010	3	4080010	T	T	T	G	N	G	T	T	T	G	T	T	N	N	N	T	T	T	N	G	N	T	T	G	T	T	T	G	T	T	T	T	G	T	G	T	T	T	T	T	T	T	T	N	T	T	T
s3_4082430	3	4082430	T	C	T	C	T	C	C	T	C	C	C	C	C	C	C	C	T	T	C	C	C	C	C	C	C	C	C	C	C	C	C	C	C	C	C	C	C	C	C	C	N	C	C	C	C	C	C
s3_4082463	3	4082463	A	G	A	A	A	A	G	A	G	A	G	G	A	A	A	G	A	A	A	A	A	G	G	A	G	G	G	A	G	G	G	G	A	G	N	G	G	G	G	G	N	G	G	A	G	G	G
s3_4157752	3	4157752	G	G	G	A	G	A	G	G	G	A	G	G	G	G	G	G	G	G	G	G	A	G	G	A	G	G	G	A	G	G	G	G	G	G	A	G	G	G	G	G	G	G	G	A	G	G	G
s3_4320940	3	4320940	C	T	C	N	C	C	T	N	N	C	N	T	T	C	T	T	C	C	T	C	N	T	N	C	T	T	N	C	T	T	T	T	C	T	C	T	T	T	T	T	T	T	T	C	T	T	T
s3_4621256	3	4621256	G	A	G	G	G	G	A	G	A	G	A	A	G	G	G	A	G	G	G	G	A	A	A	G	A	A	A	G	A	A	A	G	G	A	G	A	A	A	A	A	A	A	A	G	A	A	A
s3_4621282	3	4621282	A	T	T	A	A	A	T	A	T	A	T	T	T	A	T	T	A	A	T	A	T	T	T	A	T	T	T	A	T	T	T	A	A	T	A	T	T	T	T	T	T	T	T	A	T	T	T
s3_4720727	3	4720727	A	C	A	A	A	A	C	A	C	A	C	C	A	A	A	C	A	A	A	A	A	C	C	A	C	C	C	A	C	C	C	A	A	C	A	C	C	C	C	C	C	C	C	A	C	C	C
s3_4731870	3	4731870	T	A	T	T	T	T	T	T	T	T	T	T	T	T	T	T	T	T	T	T	T	T	A	T	A	A	T	T	T	T	A	T	T	T	T	T	T	T	T	T	T	T	T	T	T	A	A
s3_4742832	3	4742832	T	A	N	T	T	T	A	T	N	T	A	A	T	N	T	A	T	T	T	T	T	A	A	T	N	A	A	T	A	A	A	T	T	A	T	A	A	A	A	A	A	A	A	T	A	A	A
s3_4953772	3	4953772	C	C	C	C	C	C	C	T	C	C	C	C	T	T	C	C	C	C	C	T	T	C	C	C	C	C	C	C	C	C	C	N	T	C	N	C	C	C	C	C	C	C	C	C	C	C	C
s3_5567331	3	5567331	A	G	A	A	A	A	G	A	G	A	G	G	N	A	A	N	A	A	A	A	A	G	G	A	G	G	G	A	G	G	G	A	A	G	A	G	G	G	G	G	G	G	G	A	G	G	G
s3_5851634	3	5851634	A	T	A	A	A	A	A	A	T	A	T	T	A	A	A	T	A	A	A	A	A	T	T	A	T	T	T	A	A	T	T	A	A	T	A	T	A	T	A	T	A	N	T	A	T	T	T
s3_5851637	3	5851637	T	G	T	T	T	T	T	T	G	T	G	G	T	T	T	G	T	T	T	T	T	G	G	T	G	G	G	T	T	G	G	T	T	G	T	G	T	G	T	G	T	N	G	T	G	G	G
s3_5851651	3	5851651	A	A	A	A	A	A	G	A	A	A	A	A	A	A	A	A	A	A	A	A	A	A	A	A	A	A	A	A	G	A	A	A	A	A	A	A	G	A	G	A	G	N	A	A	A	A	A
s3_5948440	3	5948440	C	A	C	C	C	C	A	C	N	C	A	A	C	C	C	A	C	C	C	C	C	A	A	C	A	A	A	C	A	A	A	C	C	A	C	A	A	A	A	A	A	A	A	C	A	A	A
s3_5981294	3	5981294	A	C	A	A	A	A	C	A	N	A	C	C	A	N	A	C	A	A	A	A	A	C	N	A	C	C	C	A	C	C	C	A	A	C	A	C	C	C	C	C	C	C	C	A	C	C	C
s3_5981367	3	5981367	T	G	T	T	T	T	G	T	N	T	G	G	T	N	T	G	T	T	T	T	T	G	G	T	G	G	G	T	G	G	G	T	T	G	T	G	G	G	G	G	G	G	G	T	G	G	G
s3_5981368	3	5981368	G	T	G	G	G	G	T	G	N	G	T	T	G	N	G	T	G	G	G	G	G	T	T	G	T	T	T	G	T	T	T	G	G	T	G	T	T	T	T	T	T	T	T	G	T	T	T
s3_5981374	3	5981374	G	T	G	G	G	G	T	G	N	G	T	T	G	N	G	T	G	G	G	G	G	T	T	G	T	T	T	G	T	T	T	G	G	T	G	T	T	T	T	T	T	T	T	G	T	T	T
s3_5981380	3	5981380	A	G	A	A	A	A	G	A	N	A	G	G	A	N	A	G	A	A	A	A	A	G	G	A	G	G	G	A	G	G	G	A	A	G	A	G	G	G	G	G	G	G	G	A	G	G	G
s3_6739173	3	6739173	G	T	G	G	G	G	T	G	T	G	T	T	G	G	G	T	G	G	G	G	G	T	T	G	T	T	T	G	T	T	T	G	G	T	G	T	T	T	T	T	T	T	T	G	T	T	T
s3_6802027	3	6802027	G	A	A	G	G	G	A	G	A	A	A	A	A	A	A	A	A	G	A	A	A	A	A	A	A	A	A	A	A	A	A	G	A	A	A	A	A	A	A	A	A	A	A	A	A	A	A
s3_6802040	3	6802040	T	T	A	T	T	T	T	T	T	A	T	T	A	A	A	T	A	T	A	A	A	T	T	A	T	T	T	A	T	T	T	T	A	T	A	T	T	T	T	T	T	T	T	A	T	T	T
s3_7064296	3	7064296	G	A	N	G	G	G	A	G	A	A	A	A	A	A	A	A	A	G	A	A	A	A	A	A	A	A	A	A	A	A	A	G	A	A	A	A	A	A	A	A	A	A	A	A	A	A	A
s3_7225515	3	7225515	N	C	T	C	C	C	C	C	C	T	C	C	T	T	T	C	T	C	C	T	T	C	C	T	C	C	C	T	C	C	C	C	T	C	T	C	C	C	C	C	C	C	C	T	C	C	C
s3_7275457	3	7275457	N	T	C	C	C	C	T	C	T	C	T	T	C	C	C	T	C	C	N	C	C	T	T	C	T	T	T	C	T	T	T	C	C	T	N	T	T	T	T	T	T	T	T	C	T	T	T
s3_7539554	3	7539554	G	T	N	N	G	G	T	G	N	G	T	N	G	G	G	T	G	G	G	G	G	T	N	G	T	T	T	G	T	T	T	G	G	T	G	T	T	T	T	T	T	T	T	G	T	T	T
s3_7739542	3	7739542	A	G	N	A	A	A	G	A	G	A	G	G	N	A	A	G	A	A	A	A	N	G	G	A	G	G	G	A	G	G	G	A	A	G	A	G	G	G	G	G	G	G	G	A	G	G	G
s3_7739543	3	7739543	T	C	N	T	T	T	C	T	C	T	C	C	N	T	T	C	T	T	T	T	N	C	C	T	C	C	C	T	C	C	C	T	T	C	T	C	C	C	C	C	C	C	C	T	C	C	C
s3_7751474	3	7751474	T	T	G	T	T	T	T	T	T	G	T	T	G	G	G	T	G	T	G	G	G	T	T	G	T	T	T	G	T	T	T	T	G	T	G	T	T	T	T	T	T	T	T	N	T	T	T
s3_7751478	3	7751478	G	G	A	G	G	G	G	G	G	A	G	G	A	A	A	G	A	G	A	A	A	G	G	A	G	G	G	A	G	G	G	G	A	G	A	G	G	G	G	G	G	G	G	N	G	G	G
s3_8273626	3	8273626	A	G	A	N	A	A	A	A	N	A	G	G	A	A	A	N	A	N	A	A	A	G	G	N	G	G	G	A	G	G	G	A	A	G	A	G	G	G	G	G	G	G	G	A	G	G	G
s3_8273864	3	8273864	C	N	C	C	C	C	C	N	A	C	A	A	C	N	C	A	C	C	C	C	C	A	A	C	A	A	A	C	A	A	A	C	C	A	C	A	A	A	A	A	A	A	A	C	A	A	A
s3_8432181	3	8432181	T	A	T	T	T	T	T	T	A	T	A	A	T	T	T	A	T	T	T	T	T	A	A	T	A	A	A	T	A	A	A	T	T	A	T	A	A	A	A	A	A	A	A	T	A	A	A
s3_8432196	3	8432196	A	G	A	A	A	N	A	A	G	A	G	G	A	A	A	G	A	A	A	A	A	G	G	A	G	G	G	A	G	G	G	A	A	G	A	G	G	G	G	G	G	G	G	A	G	G	G
s3_8804696	3	8804696	A	A	A	A	A	A	G	A	G	A	G	G	A	A	A	G	A	A	A	A	A	A	G	A	G	A	G	A	G	A	A	A	A	A	A	N	G	A	G	G	G	G	G	A	G	G	G
s3_8910369	3	8910369	G	C	C	G	G	G	G	G	C	G	C	C	C	G	G	C	G	G	N	G	C	C	C	G	C	C	C	G	C	G	C	G	G	C	G	C	C	C	C	C	C	C	C	G	C	C	C
s3_9203208	3	9203208	C	T	T	C	T	C	T	C	N	T	T	T	N	C	C	T	T	T	C	C	T	T	T	C	T	T	T	T	T	C	T	C	T	T	T	T	T	T	T	T	T	T	T	C	T	T	T
s3_9203414	3	9203414	A	C	C	A	C	A	C	A	C	C	C	C	C	N	A	C	C	C	A	A	C	C	C	A	C	C	C	C	C	A	C	A	C	C	C	C	C	C	C	C	C	C	C	A	C	C	C
s3_9208221	3	9208221	T	T	A	T	A	T	A	T	T	A	T	T	A	T	T	T	A	A	T	T	A	T	T	T	T	T	T	A	T	T	T	T	A	T	A	T	N	T	T	T	T	T	T	T	T	T	T
s3_9546758	3	9546758	C	T	N	C	C	C	C	C	N	C	N	T	C	C	C	N	C	C	C	C	C	N	T	C	T	T	T	C	T	C	T	C	C	T	C	T	T	T	T	T	T	T	T	N	T	T	T
s3_9945335	3	9945335	G	A	G	G	G	G	A	N	A	A	A	A	G	G	G	A	G	G	G	G	G	A	A	G	A	A	A	A	A	G	A	G	A	A	A	A	A	A	A	A	A	A	A	G	A	A	A
s3_9945399	3	9945399	A	A	A	A	A	A	C	A	N	C	A	A	A	A	A	A	A	A	A	A	A	A	A	A	A	A	A	C	A	A	A	A	C	A	C	A	A	A	A	A	A	A	A	A	A	A	A
s3_9962914	3	9962914	A	T	T	A	T	A	A	A	T	A	T	T	T	A	A	T	T	T	T	A	T	T	T	A	T	T	T	A	T	A	T	A	N	T	A	T	T	T	T	T	T	T	T	A	T	T	T
s3_9962932	3	9962932	G	A	A	G	A	G	G	G	A	G	A	A	A	G	G	A	A	A	A	G	A	A	A	G	A	A	A	G	A	G	A	G	N	A	G	A	A	A	A	A	A	A	A	G	A	A	A
s3_10342174	3	10342174	C	T	C	C	N	C	C	C	T	C	T	T	N	C	C	T	C	C	C	C	C	T	N	N	T	T	T	T	T	C	T	C	C	T	C	T	T	T	T	T	T	T	T	N	T	T	T
s3_10624598	3	10624598	N	N	N	C	C	C	T	C	N	T	C	C	T	C	C	C	T	C	T	C	T	C	N	C	C	C	C	C	C	C	C	C	T	C	T	C	C	C	C	C	C	C	C	C	C	C	C
s3_10724542	3	10724542	T	N	T	C	C	C	T	C	T	T	T	T	T	C	C	N	T	C	T	C	T	T	T	C	T	T	T	T	T	C	T	C	T	T	T	T	T	T	T	T	T	T	T	C	T	T	T
s3_10771035	3	10771035	G	G	G	A	A	A	G	A	G	G	G	G	G	A	A	N	G	A	G	A	G	G	N	A	G	G	G	G	G	A	G	A	G	G	G	G	G	G	G	G	G	G	G	A	G	G	G
s3_10771062	3	10771062	G	A	A	A	A	A	G	A	A	G	A	A	A	A	A	N	G	A	G	A	A	A	N	A	A	A	A	A	A	A	A	A	G	A	G	A	A	A	A	A	A	A	A	A	A	A	A
s3_11044139	3	11044139	A	T	T	T	T	T	A	T	T	A	T	T	T	T	T	T	A	T	A	T	T	T	T	T	T	T	T	T	T	T	T	T	A	T	A	T	T	T	T	T	T	T	T	T	T	T	T
s3_11432246	3	11432246	G	A	G	A	A	A	G	A	A	G	A	A	G	A	A	A	G	A	G	A	G	A	A	A	A	A	A	A	A	N	A	A	G	A	G	A	A	A	A	A	A	A	A	A	A	A	A
s3_11432251	3	11432251	G	G	G	T	T	T	G	T	G	G	G	G	G	T	T	G	G	T	G	T	G	G	G	T	G	G	G	G	G	N	G	T	G	G	G	G	G	G	G	G	G	G	G	T	G	G	G
s3_11519342	3	11519342	A	T	A	A	A	A	A	A	N	A	T	T	A	A	A	T	A	A	A	A	A	N	T	A	T	T	T	T	T	A	T	A	A	T	A	T	T	T	T	T	T	T	T	A	T	T	T
s3_11519468	3	11519468	T	A	T	T	T	T	T	T	A	T	A	A	T	T	T	A	T	T	T	T	T	A	A	T	N	A	A	A	A	T	A	T	T	A	T	A	A	A	A	A	A	A	A	T	A	A	A
s3_11574190	3	11574190	C	T	N	C	C	C	C	N	N	C	T	T	T	C	C	T	C	C	C	C	T	T	T	C	T	T	T	T	T	C	T	C	C	T	C	T	T	T	T	T	T	T	T	C	T	T	T
s3_11619072	3	11619072	C	T	C	C	C	C	C	C	T	C	T	T	C	C	C	T	C	C	C	C	C	T	T	C	T	T	T	T	T	C	T	C	C	T	C	T	T	T	T	T	T	T	T	N	T	T	T
s3_11619220	3	11619220	T	A	A	T	T	T	T	T	N	T	A	A	A	T	T	A	T	T	T	T	A	A	A	T	A	A	A	A	A	T	A	T	T	A	T	A	A	A	A	A	A	A	A	T	A	A	A
s3_11668170	3	11668170	G	A	G	G	G	G	G	G	A	G	A	A	G	G	G	A	G	G	G	G	G	A	A	G	A	A	A	A	A	G	A	G	G	A	G	A	A	A	A	A	A	A	A	G	A	A	A
s3_11668194	3	11668194	G	A	G	G	G	G	G	G	A	G	A	A	G	G	G	A	G	G	G	G	G	A	A	G	A	A	A	A	A	G	A	G	G	A	G	A	A	A	A	A	A	A	A	G	A	A	A
s3_11689121	3	11689121	C	N	C	C	C	C	C	C	T	C	T	N	C	N	N	T	C	C	C	C	C	T	N	C	T	T	T	T	T	C	T	C	C	T	C	T	T	T	T	T	T	T	T	C	T	T	T
s3_11895572	3	11895572	T	G	N	G	G	G	T	G	G	T	G	G	T	G	G	G	T	G	T	G	T	G	G	G	G	G	G	G	G	N	G	G	T	G	T	N	G	G	G	G	G	G	G	G	G	G	G
s3_11895693	3	11895693	A	T	A	T	T	T	A	T	T	A	T	T	A	T	T	T	A	T	A	T	A	T	T	T	T	T	T	T	T	N	T	T	A	T	A	N	T	T	T	T	T	T	T	T	T	T	T
s3_11907443	3	11907443	A	G	N	N	G	G	A	N	G	A	N	G	A	N	G	G	A	G	A	G	A	N	G	G	G	G	G	G	G	G	G	G	A	G	A	G	G	G	G	G	G	G	G	G	G	G	G
s3_11957074	3	11957074	T	N	T	N	C	C	N	N	N	T	C	C	T	C	C	C	T	C	T	C	T	C	C	C	C	C	C	C	C	C	C	C	T	C	T	C	C	C	C	C	C	C	C	C	C	C	C
s3_11979811	3	11979811	A	C	N	C	C	C	A	C	C	A	C	C	A	C	C	C	A	C	A	C	A	C	C	C	C	C	C	C	C	C	C	C	A	C	A	C	C	C	C	C	C	C	C	C	C	C	C
s3_11979818	3	11979818	C	T	N	T	T	T	C	T	T	C	T	T	C	T	T	T	C	T	C	T	C	T	T	T	T	T	T	T	T	T	T	T	C	T	C	T	T	T	T	T	T	T	T	T	T	T	T
s3_12069299	3	12069299	T	T	T	N	T	T	A	N	T	A	N	N	T	T	N	T	A	T	A	T	T	T	N	T	N	T	T	T	T	T	T	T	A	T	A	T	T	T	T	T	T	T	T	T	T	T	T
s3_12286122	3	12286122	C	G	G	C	C	C	G	C	G	G	G	G	G	C	C	G	G	C	G	C	G	G	G	C	G	G	G	G	G	C	G	C	G	G	G	G	G	G	G	G	G	G	G	C	G	G	G
s3_12361642	3	12361642	T	C	C	T	T	T	C	T	C	C	C	C	C	T	T	C	C	T	C	T	C	C	C	T	C	C	C	C	C	C	C	T	C	C	C	C	C	C	C	C	C	C	C	T	C	C	C
s3_12435035	3	12435035	G	G	G	G	G	G	A	G	G	A	G	G	G	G	G	G	A	G	A	G	G	G	G	G	G	G	G	A	G	A	G	G	A	G	A	G	G	G	G	G	G	G	G	G	G	G	G
s3_12646985	3	12646985	C	C	N	C	C	C	T	C	C	T	C	C	C	C	C	C	T	C	T	C	C	C	C	C	C	N	C	T	C	T	C	C	T	C	T	C	C	C	C	C	C	C	C	C	C	C	C
s3_13626709	3	13626709	G	A	G	G	G	G	N	G	A	G	N	A	G	G	N	A	G	G	G	N	G	A	A	N	A	A	A	G	A	G	A	G	G	A	G	A	A	A	A	A	A	A	A	G	A	A	A
s3_13703988	3	13703988	G	A	G	G	G	G	G	G	A	G	A	A	G	G	G	A	G	G	G	G	G	A	A	G	A	A	A	G	A	G	A	G	G	A	G	A	A	A	A	A	A	A	A	G	A	A	A
s3_14614516	3	14614516	G	C	G	G	C	G	G	G	C	G	C	C	G	G	G	C	G	G	G	G	G	C	C	G	C	C	C	N	C	N	C	G	G	C	G	C	C	C	C	C	C	C	C	N	C	C	C
s3_14743705	3	14743705	A	G	A	A	G	A	A	A	G	A	G	G	A	A	A	G	A	A	A	A	A	G	G	A	G	G	G	A	G	A	G	A	A	G	A	G	G	G	G	N	G	G	G	A	G	G	G
s3_17320547	3	17320547	G	C	G	G	G	G	G	G	C	G	C	C	G	G	G	C	G	G	G	G	G	C	C	G	C	C	C	G	C	G	C	G	G	C	G	C	C	C	C	C	C	C	C	G	C	C	C
s3_17722263	3	17722263	T	C	T	T	T	T	T	T	C	T	C	C	T	T	T	C	T	T	T	T	T	C	C	T	C	C	C	T	C	T	C	N	T	C	T	C	C	C	C	C	C	C	C	T	C	C	C
s3_17869947	3	17869947	T	C	T	T	T	T	T	T	C	T	N	C	T	N	T	C	T	T	T	T	T	N	C	T	C	N	C	T	C	T	C	T	T	C	T	C	C	C	C	C	C	C	C	T	C	C	C
s3_18204847	3	18204847	C	T	C	C	C	C	C	C	T	C	T	T	C	C	C	N	C	C	C	C	C	T	T	C	T	T	T	C	T	C	T	C	C	T	C	T	T	T	T	T	T	T	T	C	T	T	T
s3_18436189	3	18436189	G	A	N	G	G	G	G	G	N	G	A	A	G	G	G	A	G	G	G	G	G	A	A	G	A	N	A	G	A	G	A	G	G	A	G	A	A	A	A	A	A	A	A	G	A	A	A
s3_18436255	3	18436255	G	T	G	G	G	G	G	G	T	G	T	T	G	G	G	T	G	G	G	G	G	T	T	G	T	T	T	G	T	G	T	G	G	T	G	T	T	T	T	T	T	T	T	G	T	T	T
s3_18436276	3	18436276	T	C	T	T	T	T	T	T	C	T	C	C	T	T	T	C	T	T	T	T	T	C	C	T	C	C	C	T	C	T	C	T	T	C	T	C	C	C	C	C	C	C	C	T	C	C	C
s3_19094669	3	19094669	T	A	T	T	T	T	T	T	A	T	A	A	T	T	T	A	T	T	T	T	T	A	A	T	A	A	A	T	A	T	A	T	T	A	T	A	A	A	N	A	A	A	A	T	N	A	A
s3_19097594	3	19097594	G	C	G	G	G	G	G	G	C	G	C	C	G	G	G	C	G	G	G	G	G	C	C	G	C	C	C	G	C	G	C	G	G	C	G	C	C	C	C	C	C	C	C	G	C	C	C
s3_19513536	3	19513536	G	G	A	A	A	A	G	A	G	A	G	G	G	A	A	G	G	G	G	A	G	A	G	A	G	G	G	G	G	N	G	A	G	G	A	G	G	A	G	G	N	G	G	A	G	G	G
s3_19556025	3	19556025	T	C	T	T	T	T	T	T	C	N	C	C	T	T	T	C	T	T	T	T	T	C	C	T	C	C	C	T	C	T	C	N	T	C	T	C	C	C	C	C	C	C	C	T	C	C	C
s3_22073025	3	22073025	A	G	N	A	A	A	A	A	N	A	G	G	A	A	A	G	A	A	A	A	A	N	N	N	G	G	G	A	G	A	G	A	A	G	A	G	G	G	G	G	G	G	G	A	G	G	G
s3_22073085	3	22073085	N	A	C	N	C	C	C	C	A	C	A	A	N	C	C	A	N	C	C	N	C	A	A	N	A	A	A	C	A	C	A	C	C	A	C	A	A	A	A	A	A	A	A	C	A	A	A
s3_22323527	3	22323527	N	A	G	N	G	N	G	N	A	G	A	A	G	A	G	A	G	G	G	A	G	A	A	A	A	A	A	G	A	G	A	G	A	A	G	A	A	A	A	A	A	A	A	A	A	A	A
s3_22323543	3	22323543	N	T	G	N	G	N	G	N	T	G	T	T	G	T	G	T	G	G	G	T	G	T	T	T	T	T	T	G	T	G	T	G	T	T	G	T	T	T	T	T	T	T	T	T	T	T	T
s3_22404083	3	22404083	C	C	C	C	C	C	C	C	C	C	C	C	C	T	C	C	C	C	C	T	C	C	C	T	C	C	C	C	C	C	C	C	T	C	C	C	C	C	C	C	C	C	C	T	C	C	C
s3_22404163	3	22404163	T	C	T	T	T	T	T	T	N	N	C	C	T	C	T	C	T	T	T	C	T	C	C	C	C	C	C	T	C	T	C	T	C	C	T	C	C	C	C	C	C	C	C	C	C	C	C
s3_23432530	3	23432530	C	T	C	C	C	C	C	C	T	C	T	T	C	T	C	T	C	C	C	T	C	T	T	T	T	T	T	C	T	C	T	C	C	T	C	T	T	T	T	T	T	T	T	C	T	T	T
s3_23705354	3	23705354	G	C	G	G	G	G	N	G	C	G	C	C	G	C	G	C	G	G	G	C	G	C	C	C	C	C	C	G	C	G	C	G	G	C	G	C	C	C	C	C	C	C	C	G	C	C	C
s3_23705356	3	23705356	T	C	T	T	T	T	N	T	C	T	C	C	T	C	T	C	T	T	T	C	T	C	C	C	C	C	C	T	C	T	C	T	T	C	T	C	C	C	C	C	C	C	C	T	C	C	C
s3_24264718	3	24264718	G	G	T	G	G	G	T	N	G	N	G	G	N	N	G	G	G	G	G	G	T	G	G	G	G	N	G	T	G	T	G	G	T	G	T	G	G	G	G	G	G	G	G	G	G	G	G
s3_24442295	3	24442295	G	A	A	G	G	G	A	G	A	A	A	A	A	G	G	A	G	G	G	G	A	A	A	A	A	A	A	N	A	A	A	G	A	A	A	A	A	A	A	A	A	A	A	G	A	A	A
s3_24456471	3	24456471	G	G	A	G	G	G	A	G	G	A	G	G	A	G	G	G	G	G	G	G	A	G	G	G	G	G	G	A	G	A	G	G	A	G	A	G	G	G	G	G	G	G	G	G	G	G	G
s3_24492033	3	24492033	C	T	T	C	C	C	N	C	T	T	N	T	T	C	C	T	C	C	C	C	T	T	T	T	T	N	T	T	T	T	T	C	T	T	T	T	T	T	T	T	T	T	T	C	T	T	T
s3_24609754	3	24609754	T	A	T	T	T	T	T	T	A	T	A	A	T	T	T	A	T	T	T	T	T	A	A	A	A	A	A	T	A	T	A	T	T	A	T	A	A	A	A	A	A	A	A	T	A	A	A
s3_24971441	3	24971441	T	G	T	N	T	T	T	T	G	T	G	G	T	T	T	G	T	T	T	T	T	G	G	T	G	G	G	T	G	T	G	T	T	G	T	G	G	G	G	G	G	G	G	T	G	G	G
s3_24971442	3	24971442	A	T	A	N	A	A	A	A	T	A	T	T	A	A	A	T	A	A	A	A	A	T	T	A	T	T	T	A	T	A	T	A	A	T	A	T	T	T	T	T	T	T	T	A	T	T	T
s3_24971500	3	24971500	G	A	G	G	G	G	G	G	A	G	A	A	G	G	G	A	G	G	G	G	G	A	A	G	A	A	A	G	A	G	A	G	G	A	G	A	A	A	A	A	A	A	A	G	A	A	A
s3_26971180	3	26971180	T	C	T	T	T	T	T	T	C	T	T	C	T	T	T	C	T	T	T	T	T	C	C	C	C	C	T	T	C	N	C	T	T	C	T	C	C	N	C	C	C	C	C	N	C	C	C
s3_27523889	3	27523889	C	C	C	C	C	C	C	N	N	C	C	N	C	T	C	C	C	C	C	T	C	C	C	N	N	C	C	C	C	T	C	C	C	C	C	C	C	C	C	C	C	C	C	C	C	C	C
s3_27720339	3	27720339	T	C	T	T	T	T	T	T	C	T	T	C	T	T	T	C	T	T	T	T	T	C	C	C	C	C	T	T	C	T	C	T	T	C	T	C	C	C	C	C	C	C	C	T	C	C	C
s3_27760493	3	27760493	A	T	A	A	A	A	A	A	T	A	A	T	A	A	A	T	A	A	A	A	A	T	T	T	T	T	A	A	T	A	T	A	A	T	A	T	T	T	T	T	T	T	T	A	T	T	T
s3_28149182	3	28149182	G	C	G	G	G	G	G	G	C	G	C	C	G	G	G	C	G	G	G	G	G	G	C	G	C	C	C	G	C	G	C	G	C	G	G	C	C	C	C	G	C	C	C	G	C	C	C
s3_28179854	3	28179854	G	T	G	G	G	G	G	G	G	G	G	G	G	G	G	G	G	G	G	G	G	G	T	G	T	T	G	G	G	G	T	G	T	G	G	G	G	G	G	G	G	G	T	G	G	G	T
s3_28179862	3	28179862	G	A	G	G	G	G	G	G	A	G	A	A	G	G	G	A	G	G	G	G	G	G	A	G	A	A	A	G	A	G	A	G	A	G	G	A	A	A	A	G	A	A	A	G	A	A	A
s3_28180105	3	28180105	C	T	C	C	C	C	C	C	C	C	C	C	C	C	C	C	C	C	C	C	C	C	T	C	T	T	C	C	C	C	T	C	T	C	C	T	T	T	T	C	T	T	T	C	T	T	T
s3_28180117	3	28180117	C	T	C	C	C	C	C	C	T	C	T	T	C	C	C	T	C	C	C	C	C	C	T	C	T	T	T	C	T	C	T	C	T	C	C	T	T	T	T	C	T	T	T	C	T	T	T
s3_28180243	3	28180243	G	A	G	G	G	G	G	G	A	G	A	A	G	G	G	A	G	G	G	G	G	G	A	G	A	A	A	G	A	G	A	G	A	G	G	A	A	A	A	G	A	A	A	G	A	A	A
s3_28249254	3	28249254	T	A	T	T	T	T	T	T	A	T	T	A	T	T	T	A	T	T	T	T	T	A	A	A	A	A	T	T	A	T	A	T	T	A	T	A	A	A	A	A	A	A	A	T	A	A	A
s3_28615718	3	28615718	T	A	T	T	T	T	T	T	A	T	A	A	T	T	T	A	T	T	T	T	T	A	N	A	A	A	A	T	A	T	A	N	T	A	T	A	A	A	A	A	A	A	A	T	A	A	A
s3_28615747	3	28615747	G	A	G	G	G	G	G	G	A	G	A	A	G	G	G	A	G	G	G	G	G	N	A	A	A	A	A	G	A	G	A	N	G	A	G	A	A	A	A	A	A	A	A	G	A	A	A
s3_29152004	3	29152004	A	G	A	A	A	A	A	A	G	A	G	G	N	N	A	G	A	A	A	A	A	G	N	G	G	G	G	A	G	A	G	A	A	G	A	G	G	G	G	G	G	G	G	A	G	G	G
s3_29374750	3	29374750	T	C	T	T	T	T	T	T	C	T	C	C	T	T	T	C	T	T	T	T	T	C	C	C	C	C	C	T	C	T	C	T	T	C	T	C	C	C	C	C	C	C	C	T	C	C	C
s3_29581491	3	29581491	C	G	C	C	C	C	C	C	G	C	G	G	C	G	G	G	C	G	G	G	C	G	G	G	G	G	G	C	G	C	G	G	C	G	C	G	G	G	G	G	G	G	G	C	G	G	G
s3_29795098	3	29795098	A	G	A	N	G	G	A	G	G	A	G	G	A	G	G	G	G	G	G	G	A	G	G	G	G	G	G	A	G	G	G	G	A	G	A	G	G	G	G	G	G	G	G	N	G	G	G
s3_29795306	3	29795306	T	T	T	A	A	A	T	A	T	T	T	T	T	T	T	T	A	T	T	T	T	T	T	T	T	T	T	T	T	A	T	T	T	T	T	T	T	T	T	T	T	T	T	T	T	T	T
s3_29821881	3	29821881	C	T	C	C	C	C	C	C	T	C	T	T	C	C	C	T	C	C	C	C	C	T	T	T	T	T	T	C	T	C	T	C	C	T	C	T	T	T	T	T	T	T	T	C	T	T	T
s3_29846399	3	29846399	A	A	A	G	G	G	A	G	A	A	A	A	A	A	A	A	G	A	A	A	A	A	A	A	A	A	A	A	A	G	A	A	A	A	A	A	A	A	A	A	A	A	A	A	A	A	A
s3_29846453	3	29846453	T	T	T	A	A	A	T	A	T	T	T	T	T	A	A	T	A	A	A	A	T	T	T	T	T	T	T	T	T	A	T	A	T	T	T	T	T	T	T	T	T	T	T	T	T	T	T
s3_29860630	3	29860630	T	C	T	T	T	T	T	T	C	T	C	C	T	T	T	C	T	T	T	T	T	C	C	C	C	C	C	T	C	T	C	T	T	C	T	C	C	C	C	C	C	C	C	T	C	C	C
s3_29860795	3	29860795	G	A	G	G	G	G	G	G	A	G	A	A	G	A	A	A	G	A	A	A	G	A	A	A	A	A	A	G	A	G	A	A	G	A	G	A	A	A	A	A	A	A	A	G	A	A	A
s3_29953485	3	29953485	A	G	N	A	A	A	N	A	G	A	G	G	A	A	A	G	A	N	A	A	A	G	G	G	G	G	G	A	G	A	G	A	A	G	A	G	G	G	G	G	G	G	G	A	G	G	G
s3_29998637	3	29998637	C	A	C	C	C	C	C	C	A	C	A	A	C	C	C	A	C	C	C	C	C	A	A	A	A	A	A	C	A	C	A	C	C	A	C	A	A	A	A	A	A	A	A	C	N	A	A
s3_30186535	3	30186535	T	C	T	C	T	C	T	C	C	T	C	C	T	T	T	C	T	C	C	T	T	C	C	C	C	C	C	T	C	T	C	T	T	C	T	C	C	C	C	C	C	C	C	T	C	C	C
s3_30188496	3	30188496	T	G	T	G	T	G	T	G	G	T	G	G	T	T	T	G	T	G	G	T	T	G	G	G	G	G	G	T	G	N	G	T	T	G	T	G	G	G	G	G	G	G	G	T	G	G	G
s3_30188509	3	30188509	A	C	A	C	A	C	A	C	C	A	C	C	A	A	A	C	A	C	C	A	A	C	C	C	C	C	C	A	C	N	C	A	A	C	A	C	C	C	C	C	C	C	C	A	C	C	C
s3_30188535	3	30188535	G	A	G	A	G	A	G	A	A	G	A	A	G	G	G	A	G	A	A	G	G	A	A	A	A	A	A	G	A	N	A	G	G	A	G	A	A	A	A	A	A	A	A	G	A	A	A
s3_30188540	3	30188540	C	G	C	G	C	G	C	G	G	C	G	G	C	C	C	G	C	G	G	C	C	G	G	G	G	G	N	C	G	N	G	C	C	G	C	G	G	G	G	G	G	G	G	C	G	G	G
s3_30199598	3	30199598	A	A	A	A	N	A	A	A	A	A	A	A	A	G	A	A	A	A	A	G	A	A	A	A	A	A	A	A	A	G	A	G	A	A	A	A	A	N	A	A	A	A	A	A	A	A	A
s3_30235100	3	30235100	G	A	G	N	G	N	G	G	A	N	N	A	G	N	G	A	G	G	G	G	G	A	A	A	A	A	A	G	A	G	A	G	G	A	G	A	A	A	A	A	A	A	A	G	A	A	A
s3_30242921	3	30242921	A	N	A	G	G	G	A	G	G	A	G	G	A	G	A	G	A	G	G	G	A	G	G	G	G	G	G	A	G	G	G	G	A	G	A	G	G	G	G	G	G	G	G	A	G	G	G
s3_30242932	3	30242932	A	N	A	T	T	T	A	T	T	A	T	T	A	T	A	T	A	T	T	T	A	T	T	T	T	T	T	A	T	T	T	T	A	T	A	T	T	T	T	T	T	T	T	A	T	T	T
s3_30252217	3	30252217	C	A	C	C	A	C	C	C	A	C	A	A	C	A	C	A	C	C	C	A	C	A	A	A	A	A	A	C	A	A	A	A	C	A	C	A	A	A	A	A	A	A	A	C	A	A	A
s3_30256956	3	30256956	C	T	N	C	T	C	C	C	T	C	T	T	C	T	C	T	C	C	C	T	C	T	T	T	T	T	T	C	T	T	T	T	C	T	C	T	T	T	T	T	T	T	T	C	T	T	T
s3_30257085	3	30257085	C	T	C	C	T	C	C	C	T	C	T	T	C	T	C	T	C	C	T	T	C	T	T	T	T	T	T	C	T	T	T	T	C	T	C	T	T	T	T	T	T	T	T	C	T	T	T
s3_30310506	3	30310506	N	T	N	G	T	G	G	G	N	N	T	N	G	T	G	T	G	G	G	T	G	T	T	T	T	T	T	G	T	T	T	T	G	T	G	T	T	T	T	T	T	T	T	G	T	T	T
s3_30528451	3	30528451	G	G	G	A	A	A	G	A	G	G	G	G	G	A	A	G	G	A	G	A	G	G	G	G	G	G	G	G	G	A	G	A	G	G	G	G	G	G	G	G	G	G	G	G	G	G	G
s3_30528551	3	30528551	T	T	T	C	C	C	T	C	T	T	T	T	T	C	C	T	T	C	T	C	T	T	T	T	T	T	T	T	T	N	T	C	T	T	T	T	T	T	T	T	T	T	T	T	T	T	T
s3_30757882	3	30757882	G	A	G	G	N	G	G	G	N	G	A	A	G	G	G	A	G	G	G	G	G	A	N	N	A	A	A	A	A	G	A	G	G	A	G	A	A	A	A	A	A	A	A	G	A	A	A
s3_30808235	3	30808235	C	T	C	C	C	C	C	C	T	C	T	T	C	C	C	T	C	C	C	C	C	T	T	T	T	T	T	T	T	C	T	C	C	T	C	T	T	T	T	T	T	T	T	C	T	T	T
s3_30818715	3	30818715	N	C	A	A	A	A	A	A	C	N	N	C	A	A	A	C	A	A	C	A	A	C	C	C	C	C	C	C	C	A	C	A	A	C	A	C	C	C	C	C	C	C	C	A	C	C	C
s3_30818719	3	30818719	N	G	A	A	A	A	A	A	G	N	N	G	A	A	A	G	A	A	G	A	A	G	G	G	G	G	G	G	G	A	G	A	A	G	A	G	G	G	G	G	G	G	G	A	G	G	G
s3_30818733	3	30818733	N	A	G	G	G	G	G	G	A	N	N	A	G	G	G	A	G	G	A	G	G	A	A	A	A	A	A	A	A	G	A	G	G	A	G	A	A	A	A	A	A	A	A	G	A	A	A
s3_30861199	3	30861199	A	G	N	A	A	A	A	A	G	A	G	G	A	A	A	G	A	A	A	A	A	G	G	G	N	G	G	G	N	A	G	A	A	G	A	G	G	G	G	G	G	G	G	A	G	G	G
s3_30965228	3	30965228	T	A	T	T	T	T	T	T	A	T	A	A	T	T	T	A	T	T	T	T	T	A	N	A	A	A	A	A	A	N	A	T	T	A	T	A	A	A	A	A	A	A	A	T	A	A	A
s3_31244660	3	31244660	G	G	G	G	G	G	G	G	G	G	G	G	G	T	T	G	N	G	G	T	G	G	G	G	G	G	G	G	G	G	G	T	G	G	G	G	G	G	G	G	G	G	G	G	G	G	G
s3_31932855	3	31932855	G	T	G	G	G	G	T	G	T	G	T	T	N	G	G	T	G	G	T	G	G	T	T	N	N	T	T	T	T	G	T	N	G	T	G	T	T	T	T	T	T	T	T	G	T	T	T
s3_32093992	3	32093992	A	T	A	T	T	T	T	T	T	A	T	T	A	T	T	T	T	T	T	T	A	T	T	T	T	T	T	T	T	T	T	T	A	T	A	T	T	T	T	T	T	T	T	T	T	T	T
s3_32103015	3	32103015	T	A	T	T	T	T	A	T	A	T	A	A	T	T	T	A	T	T	T	T	T	A	A	A	A	A	A	A	A	T	A	T	T	A	T	A	A	A	A	A	A	A	A	T	A	A	A
s3_32168422	3	32168422	T	C	T	C	C	C	C	C	C	T	C	C	T	C	C	C	C	C	C	C	T	C	C	C	C	C	C	C	C	T	C	C	T	C	T	C	C	C	C	C	C	C	C	T	C	C	C
s3_32355838	3	32355838	G	A	G	G	A	G	A	G	A	G	A	A	G	G	A	A	G	G	G	G	G	A	A	A	A	A	A	A	A	A	A	G	G	A	G	A	A	A	A	A	A	A	A	G	A	A	A
s3_32405226	3	32405226	T	C	T	C	C	C	C	C	C	T	C	C	T	T	T	C	T	C	T	T	T	C	C	C	C	C	C	C	C	C	C	C	T	C	T	C	C	C	C	C	C	C	C	T	C	C	C
s3_32423115	3	32423115	T	G	T	T	T	T	G	T	G	T	G	G	T	N	T	G	T	T	T	T	T	G	G	G	G	G	G	G	G	G	G	T	T	G	T	G	G	G	G	G	G	G	G	T	G	G	G
s3_32473749	3	32473749	G	A	G	A	A	A	A	A	A	G	A	A	G	G	G	N	G	A	G	G	G	A	A	A	A	A	A	A	A	N	A	A	G	A	G	A	A	A	A	A	A	A	A	G	A	A	A
s3_32738654	3	32738654	T	A	T	A	N	A	A	A	A	T	A	A	T	T	A	A	A	A	A	N	T	A	N	A	A	A	A	A	A	A	A	A	T	A	T	A	A	A	A	A	A	A	A	A	A	A	A
s3_32738765	3	32738765	C	A	C	N	A	A	A	A	N	C	A	A	N	C	A	N	A	A	A	C	C	A	A	A	N	A	A	A	A	A	A	A	C	A	C	A	A	A	A	A	A	A	A	A	A	A	A
s3_32745462	3	32745462	C	T	C	T	T	T	T	T	T	C	T	T	C	C	T	T	T	T	T	C	C	T	T	T	T	T	T	T	T	T	T	T	C	T	C	T	T	T	T	T	T	T	T	T	T	T	T
s3_32966237	3	32966237	A	A	G	G	G	G	A	G	A	A	A	A	G	A	G	A	G	G	G	A	G	A	A	A	A	A	A	A	A	A	A	G	A	A	A	A	A	A	A	A	A	A	A	A	A	A	A
s3_33101936	3	33101936	T	G	G	G	G	G	G	G	G	T	G	G	G	T	T	G	G	G	G	T	G	G	G	G	G	G	G	G	G	G	G	G	T	G	T	G	G	T	G	G	G	G	G	T	G	G	G
s3_33166740	3	33166740	T	C	C	C	C	C	C	C	C	T	C	C	C	T	C	C	C	C	C	T	C	C	C	C	C	N	C	C	C	C	C	C	T	C	T	C	C	T	C	C	C	C	C	T	C	C	C
s3_33167095	3	33167095	C	C	T	T	T	T	C	T	C	C	C	C	T	N	C	C	T	T	T	C	T	C	C	T	C	C	C	C	C	C	C	T	C	C	C	C	C	C	C	C	C	C	C	N	C	C	C
s3_33167491	3	33167491	A	A	T	T	T	T	A	T	A	A	A	A	T	A	A	A	T	T	T	A	T	A	A	T	A	A	A	A	A	N	A	T	A	A	A	A	A	A	A	A	A	A	A	A	A	A	A
s3_33464172	3	33464172	T	G	T	G	N	N	G	T	G	N	N	G	T	T	G	G	T	T	G	T	T	G	G	T	G	G	G	G	G	G	G	T	T	G	G	G	G	T	G	G	G	G	G	T	G	G	G
s3_33464192	3	33464192	C	T	C	T	N	N	T	C	T	N	N	T	C	C	T	T	C	C	T	C	C	T	T	C	T	T	T	T	T	T	T	C	C	T	T	T	T	C	T	T	T	T	T	C	T	T	T
s3_33464219	3	33464219	G	T	G	T	N	N	T	G	T	N	N	T	G	G	T	T	G	G	T	G	G	T	T	G	T	T	T	T	T	T	T	G	G	T	T	T	T	G	T	T	T	T	T	G	T	T	T
s3_33585110	3	33585110	G	A	G	A	G	G	A	G	N	G	A	A	G	N	A	A	G	G	A	G	N	A	N	G	N	A	A	A	A	A	A	G	G	A	A	A	A	G	A	A	A	A	A	G	A	A	A
s3_33585145	3	33585145	T	A	T	A	T	T	A	T	N	T	A	A	T	N	A	A	T	T	A	T	N	A	N	T	N	A	A	A	A	A	A	T	T	A	A	A	A	T	A	A	A	A	A	T	A	A	A
s3_33806936	3	33806936	C	G	C	G	C	C	G	C	G	C	G	G	C	C	C	G	C	C	C	C	C	G	G	C	G	G	G	G	G	G	N	C	C	G	G	G	G	N	G	G	G	G	G	C	G	G	G
s3_33990971	3	33990971	G	A	G	A	G	G	A	G	A	G	A	A	G	G	A	A	G	G	A	G	G	A	A	G	A	A	A	A	A	A	A	N	G	A	A	A	A	G	A	A	A	A	A	G	A	A	A
s3_33991347	3	33991347	C	T	C	T	C	C	T	C	T	C	T	T	C	C	T	T	C	C	T	C	C	T	T	C	T	T	T	T	T	T	T	C	C	T	T	T	T	C	T	T	T	T	T	N	T	T	T
s3_33991365	3	33991365	G	T	G	T	G	G	T	G	T	G	T	T	G	G	T	T	G	G	T	G	G	T	T	G	T	T	T	T	T	T	T	G	G	T	T	T	T	G	T	T	T	T	T	N	T	T	T
s3_34217811	3	34217811	A	A	G	A	A	A	A	G	A	A	A	A	A	G	A	A	G	G	G	G	A	A	A	A	A	A	A	A	A	N	A	A	A	A	A	A	A	A	A	A	A	A	A	A	A	A	A
s3_34217865	3	34217865	G	G	A	G	G	G	G	A	G	G	G	G	G	A	G	G	A	A	A	A	G	G	G	G	G	G	G	G	G	N	G	G	G	G	G	G	G	G	G	G	G	G	G	G	G	G	G
s3_34217894	3	34217894	G	C	G	C	G	G	C	G	G	G	C	C	G	G	G	C	G	G	G	G	G	G	C	C	C	C	C	G	C	N	C	G	G	C	G	C	C	G	C	C	C	C	C	G	C	C	G
s3_34219370	3	34219370	G	G	G	G	G	G	G	G	G	C	G	G	G	G	G	G	G	G	G	G	G	G	G	G	G	G	G	G	G	G	G	G	G	G	C	G	G	G	G	G	G	G	G	C	G	G	C
s3_34243377	3	34243377	A	N	N	A	G	N	A	G	A	A	A	N	A	G	A	A	G	G	G	G	A	A	A	A	A	A	A	A	A	A	A	A	A	A	A	A	A	A	A	A	A	A	A	A	A	A	A
s3_35332755	3	35332755	G	A	G	A	G	G	A	G	A	G	A	A	G	G	A	A	G	G	G	G	A	A	A	G	A	A	A	A	A	A	A	G	G	A	A	A	A	G	A	A	A	A	A	G	A	A	A
s3_35332766	3	35332766	G	T	G	T	G	G	T	G	T	G	T	T	G	G	T	T	G	G	G	G	T	T	T	G	T	T	T	T	T	T	T	G	G	T	T	T	T	G	T	T	T	T	T	G	T	T	T
s3_35367114	3	35367114	A	G	G	G	G	A	G	G	G	G	G	G	G	A	G	G	G	A	G	A	G	G	G	G	G	G	G	G	G	G	G	A	G	G	G	G	G	G	G	G	G	G	G	G	G	G	G
s3_35630458	3	35630458	T	A	A	A	T	T	A	A	A	A	A	A	A	T	A	A	T	T	T	T	T	A	A	A	A	A	A	A	A	A	A	T	A	A	A	A	A	N	A	A	A	A	A	A	A	A	A
s3_35630472	3	35630472	G	C	C	C	G	G	C	C	C	C	C	C	C	G	C	C	G	G	G	G	G	C	C	C	C	C	C	C	C	C	C	G	C	C	C	C	C	N	C	C	C	C	C	C	C	C	C
s3_35705802	3	35705802	A	G	A	G	A	A	G	G	G	G	G	G	G	A	G	G	A	A	A	A	A	G	G	G	G	G	G	G	G	G	G	A	G	G	G	G	G	G	G	G	G	G	G	G	G	G	G
s3_35705821	3	35705821	C	T	C	C	C	C	T	C	T	C	T	T	C	C	C	T	C	C	C	C	C	T	T	C	T	T	T	N	T	T	T	C	C	T	T	T	T	C	T	T	T	T	T	C	T	T	T
s3_35733832	3	35733832	G	T	G	T	G	G	T	T	T	T	T	T	T	G	T	T	G	G	G	G	T	T	T	T	T	T	T	T	T	T	T	G	T	T	T	T	T	T	T	T	T	T	T	T	T	T	T
s3_35733836	3	35733836	G	A	G	A	G	G	A	A	A	A	A	A	A	G	A	A	G	G	G	G	A	A	A	A	A	A	A	A	A	A	A	G	A	A	A	A	A	A	A	A	A	A	A	A	A	A	A
s3_35785517	3	35785517	C	T	C	C	C	C	T	C	T	C	T	T	C	C	C	T	C	C	C	C	C	T	T	C	T	T	T	T	T	T	T	C	C	T	T	T	T	C	T	T	T	T	T	C	T	T	T
s3_35801427	3	35801427	T	T	N	N	T	T	T	T	N	A	T	T	T	N	T	T	T	T	A	T	T	N	T	A	N	T	T	T	T	T	T	T	A	T	T	T	T	N	T	T	T	T	T	A	T	T	T
s3_35876940	3	35876940	C	T	C	C	C	C	T	C	T	C	T	T	C	C	C	T	C	C	C	C	C	T	T	C	T	T	T	T	T	T	T	C	C	T	T	T	T	C	T	T	T	T	T	C	T	T	T
s3_36057757	3	36057757	G	A	A	G	G	G	A	G	A	A	A	A	A	G	A	A	G	G	A	G	A	A	A	A	A	A	A	A	A	A	A	G	A	A	A	A	A	A	A	A	A	A	A	G	A	A	A
s3_36057847	3	36057847	C	T	C	C	C	C	C	C	C	C	T	T	C	C	C	T	C	C	C	C	C	T	T	C	T	T	T	T	T	T	T	C	C	T	C	T	C	C	C	T	C	T	C	C	C	T	T
s3_36324833	3	36324833	C	A	C	C	N	C	A	C	A	C	A	A	C	C	C	N	C	C	C	C	C	A	A	C	A	A	A	A	A	A	A	C	C	A	C	A	A	N	A	A	A	A	A	C	A	A	A
s3_36324866	3	36324866	A	C	C	A	N	A	C	A	C	C	C	C	C	A	C	N	A	A	C	A	A	C	C	C	C	C	C	C	C	C	C	A	A	C	C	C	C	C	C	C	C	C	C	A	C	C	C
s3_36324883	3	36324883	A	G	G	A	N	A	G	A	G	G	G	G	G	A	G	N	A	A	G	A	A	G	G	G	G	G	G	G	G	G	G	A	A	G	G	G	G	G	G	G	G	G	G	A	G	G	G
s3_36324932	3	36324932	G	A	N	G	G	G	A	G	A	G	N	A	G	G	G	A	G	G	G	G	G	A	A	G	A	A	A	A	A	A	A	G	G	A	G	A	A	N	A	A	A	A	A	G	A	A	A
s3_36325207	3	36325207	G	A	A	G	G	G	A	G	N	A	A	A	A	G	A	A	G	G	A	G	G	A	A	A	A	A	A	A	A	N	A	G	G	A	A	A	A	A	A	A	A	A	A	G	A	A	A
s3_36649061	3	36649061	G	A	G	G	G	G	A	G	A	G	A	A	G	G	G	A	G	G	G	G	G	A	A	G	A	A	A	A	A	A	A	G	G	A	G	A	A	G	A	A	A	A	A	G	A	A	A
s3_36649091	3	36649091	A	G	A	A	A	A	G	A	G	A	G	G	A	A	A	G	A	A	A	A	A	G	G	A	G	G	G	G	G	G	G	A	A	G	A	G	G	A	G	G	G	G	G	A	G	G	G
s3_36649109	3	36649109	A	G	A	A	A	A	G	A	G	A	G	G	A	A	A	G	A	A	A	A	A	G	G	A	G	G	G	G	G	G	G	A	A	G	A	G	G	A	G	G	G	G	G	A	G	G	G
s3_36682515	3	36682515	G	A	G	G	G	G	A	G	A	G	A	A	G	G	G	A	G	G	G	G	G	A	A	N	A	A	A	A	A	A	A	G	G	A	G	A	A	G	A	A	A	A	A	G	A	A	A
s3_36783941	3	36783941	C	T	C	C	C	C	T	C	T	C	T	T	C	C	C	T	C	C	C	C	C	T	T	C	T	T	T	T	T	T	T	C	C	T	C	T	T	C	T	T	N	T	T	C	T	T	T
s3_36832005	3	36832005	C	G	N	C	N	C	G	C	G	N	N	G	N	C	C	G	C	C	G	C	N	G	G	N	G	G	G	G	G	G	G	C	C	G	C	G	G	C	G	G	G	G	G	C	G	G	G
s3_36913262	3	36913262	G	A	G	G	G	G	A	G	G	G	A	A	G	G	G	A	G	G	G	G	G	A	A	G	A	A	A	A	A	A	A	G	G	A	G	A	A	N	A	A	N	G	A	G	A	G	A
s3_37134158	3	37134158	T	C	T	T	T	T	C	T	C	T	C	C	T	T	T	C	T	T	T	T	T	C	C	T	C	C	C	C	C	C	C	T	T	C	T	C	C	T	C	C	C	C	C	T	C	C	C
s3_37414677	3	37414677	T	N	T	T	T	N	C	T	C	T	C	C	T	T	T	C	T	T	T	T	T	C	C	T	C	C	C	C	C	C	C	T	T	C	T	C	C	T	C	C	C	C	C	T	C	C	C
s3_37635646	3	37635646	A	G	A	A	A	A	G	A	G	A	G	G	A	A	A	G	A	A	A	A	A	G	G	A	G	G	G	G	G	G	G	A	A	G	N	G	G	N	G	G	G	G	G	A	G	G	G
s3_37656979	3	37656979	A	G	G	A	A	A	G	A	N	A	G	G	A	N	A	G	A	A	N	A	A	G	G	A	G	G	G	G	G	G	G	A	A	G	A	G	G	A	G	G	G	G	G	A	G	G	G
s3_37758508	3	37758508	T	G	G	T	T	G	G	T	G	G	G	G	T	T	G	G	T	T	T	T	G	G	G	T	G	G	G	G	G	N	G	T	T	G	G	G	G	G	G	G	G	G	G	T	G	G	G
s3_37758639	3	37758639	A	T	T	A	A	T	T	A	T	T	T	T	A	A	T	T	A	A	A	A	T	T	T	A	T	T	T	T	T	N	T	N	A	T	T	T	T	T	T	T	T	T	T	A	T	T	T
s3_37758641	3	37758641	G	G	G	G	G	G	C	G	G	G	G	G	G	G	G	G	G	G	G	G	G	G	G	G	G	G	G	G	G	N	G	G	G	G	G	G	C	G	C	G	C	C	G	G	C	C	G
s3_37904558	3	37904558	T	C	T	T	T	C	C	T	C	C	C	C	T	T	T	C	T	T	C	T	C	C	C	T	C	C	C	C	C	C	C	T	T	C	C	C	C	C	C	C	C	C	C	T	C	C	C
s3_37904564	3	37904564	T	A	T	T	T	A	A	T	A	A	A	A	T	T	T	A	T	T	A	T	A	A	A	T	A	A	A	A	A	A	A	T	T	A	A	A	A	A	A	A	A	A	A	T	A	A	A
s3_37904651	3	37904651	G	C	G	G	G	C	C	G	C	C	C	C	G	G	G	C	G	G	C	G	C	C	C	G	C	C	C	C	C	C	C	G	G	C	C	C	C	C	C	C	C	C	C	G	C	C	C
s3_37904953	3	37904953	G	T	G	G	N	T	T	N	T	T	T	T	G	N	G	T	G	G	T	G	T	T	T	G	T	T	T	T	T	T	N	G	G	T	T	T	T	T	T	T	T	T	T	G	T	T	T
s3_37904954	3	37904954	C	A	C	C	N	A	A	N	A	A	A	A	C	N	C	A	C	C	A	C	A	A	A	C	A	A	A	A	A	A	N	C	C	A	A	A	A	A	A	A	A	A	A	C	A	A	A
s3_37905005	3	37905005	G	T	G	G	N	T	T	N	T	T	T	T	G	N	G	T	G	G	T	G	T	T	T	G	T	T	T	T	T	T	N	G	G	T	T	T	T	T	T	T	T	T	T	G	T	T	T
s3_37905090	3	37905090	A	G	N	A	A	G	G	A	N	G	G	G	N	N	A	G	A	A	G	A	G	G	G	A	G	G	G	G	G	G	N	A	A	G	G	G	G	G	G	G	G	G	G	A	G	G	G
s3_37950439	3	37950439	C	G	G	C	C	G	G	C	G	G	G	G	C	C	G	G	C	C	G	C	G	G	G	C	G	G	G	G	G	G	G	C	C	G	G	G	G	G	G	G	G	G	G	C	G	G	G
s3_38009857	3	38009857	C	T	T	C	C	T	T	C	T	T	T	T	C	C	T	T	C	C	T	C	T	T	T	C	T	T	T	T	T	T	T	C	C	T	T	T	T	T	T	T	T	T	T	C	T	T	T
s3_38171619	3	38171619	T	C	T	T	T	T	C	T	C	T	C	C	T	T	T	C	T	T	T	T	T	C	C	T	C	C	C	C	C	N	C	T	T	C	T	C	C	T	C	N	N	C	C	T	C	C	C
s3_38171634	3	38171634	G	C	G	G	G	G	C	G	C	G	C	C	G	G	G	C	G	G	G	G	G	C	C	G	C	C	C	C	C	N	C	G	G	C	G	C	C	G	C	N	N	C	C	G	C	C	C
s3_38171735	3	38171735	A	G	A	A	A	A	G	A	G	A	G	G	A	A	A	G	A	A	A	A	A	G	G	A	G	G	G	G	G	N	G	A	A	G	A	G	G	A	G	G	N	G	G	A	G	G	G
s3_38171868	3	38171868	C	T	C	C	C	C	T	C	T	C	T	T	C	C	C	T	C	C	T	C	C	T	T	C	T	T	T	T	T	T	T	C	C	T	C	T	T	N	T	T	T	T	T	C	T	T	T
s3_38171874	3	38171874	G	A	G	G	G	G	A	G	A	G	A	A	G	G	G	A	G	G	G	G	G	A	A	G	A	A	A	A	A	A	A	G	G	A	G	A	A	N	A	A	A	A	A	G	A	A	A
s3_38295290	3	38295290	G	G	A	G	G	G	G	G	G	A	G	G	A	G	A	G	G	G	G	G	A	G	G	G	G	G	G	G	G	G	G	G	G	G	A	G	G	N	G	G	G	G	G	G	G	G	G
s3_38295311	3	38295311	T	T	A	T	T	T	T	T	T	A	T	T	A	T	A	T	T	T	T	T	A	T	T	T	T	T	T	T	T	T	T	T	T	T	A	T	T	N	T	T	T	T	T	T	T	T	T
s3_38404053	3	38404053	C	T	C	C	C	C	T	C	T	C	T	T	C	C	C	T	C	C	C	C	C	T	T	C	T	T	T	T	T	T	T	C	C	T	C	T	T	N	T	T	T	T	T	N	T	T	T
s3_38470025	3	38470025	N	A	T	T	T	T	N	T	A	T	A	A	T	N	T	T	T	T	T	T	T	A	A	N	A	N	A	A	A	A	A	T	T	A	T	A	A	T	A	A	A	A	A	T	A	A	A
s3_38473553	3	38473553	A	C	A	A	A	A	C	A	C	A	C	C	A	A	A	C	A	A	A	A	A	C	C	A	C	C	C	C	C	C	C	A	A	C	A	C	C	A	C	C	C	C	C	A	C	C	C
s3_39235538	3	39235538	C	T	T	C	C	C	T	T	T	T	T	T	T	C	T	T	C	C	T	C	T	T	T	C	T	T	T	T	T	T	T	C	C	T	T	T	T	T	T	T	T	T	T	T	T	T	T
s3_39309583	3	39309583	C	T	C	C	C	C	T	N	T	C	T	T	C	N	C	N	C	C	N	C	N	T	N	C	T	T	T	T	T	T	T	C	C	T	C	T	T	C	T	T	T	T	T	C	T	T	T
s3_39440403	3	39440403	G	A	N	G	G	G	A	G	A	G	A	A	G	G	G	A	G	G	G	G	G	A	N	N	A	A	A	A	A	A	A	G	G	A	G	A	A	G	A	A	A	A	A	G	A	A	A
s3_39440433	3	39440433	C	T	N	C	C	C	T	C	T	C	T	T	C	C	C	T	C	C	C	C	C	T	N	N	T	T	T	T	T	T	T	C	C	T	C	T	T	C	T	T	T	T	T	C	T	T	T
s3_39833335	3	39833335	C	C	C	C	C	C	A	C	C	C	A	A	C	C	C	A	A	C	A	C	C	A	A	C	C	C	A	A	A	A	A	C	C	A	C	A	A	C	A	A	A	A	A	C	A	A	A
s3_39951398	3	39951398	T	T	T	G	T	T	G	T	T	G	G	G	G	T	T	G	T	T	T	T	G	G	G	T	T	T	G	G	G	G	G	G	T	G	G	G	G	G	G	G	G	G	G	G	N	G	G
s3_40167096	3	40167096	G	G	G	N	N	G	G	G	G	C	N	N	G	N	G	N	G	G	C	G	G	G	G	G	G	G	G	G	G	G	G	C	G	G	C	G	C	C	C	G	G	G	G	C	G	G	G
s3_40187460	3	40187460	N	G	N	N	G	G	G	N	N	A	G	G	N	G	G	G	G	G	A	G	G	G	G	G	G	G	G	G	G	G	G	A	G	G	A	G	A	A	A	G	G	G	G	A	G	G	G
s3_40273138	3	40273138	A	A	A	A	A	A	G	A	G	G	G	G	A	A	A	G	A	A	G	A	A	G	G	A	A	A	G	G	G	G	G	G	A	G	G	G	G	G	G	G	G	G	G	G	G	G	G
s3_40279717	3	40279717	C	C	C	N	C	C	T	C	T	C	T	T	C	C	C	T	C	C	C	C	C	T	T	C	C	C	T	T	T	T	T	C	C	T	C	T	C	C	C	T	T	T	T	C	T	T	T
s3_40279985	3	40279985	A	A	A	A	A	A	C	A	C	N	C	C	A	A	A	C	A	A	C	A	A	C	C	A	A	A	C	C	C	C	C	C	A	C	C	C	C	C	C	C	C	C	C	C	C	C	C
s3_40401028	3	40401028	T	T	T	T	T	T	C	T	T	C	T	T	T	T	T	T	T	T	T	T	T	T	T	T	T	T	T	T	T	T	T	C	T	T	C	T	N	C	C	T	T	T	T	C	T	T	T
s3_40500175	3	40500175	T	T	T	T	T	T	T	T	C	T	C	C	T	T	T	C	T	T	T	T	T	C	C	T	T	T	C	C	C	C	C	T	T	C	T	C	T	T	T	N	C	C	C	T	C	C	C
s3_40500430	3	40500430	T	T	T	T	T	T	T	T	C	T	C	C	T	T	T	C	T	T	T	T	T	C	C	T	T	T	C	C	C	C	C	N	N	C	T	C	T	T	T	C	C	C	C	T	C	C	C
s3_40664684	3	40664684	G	G	A	G	G	G	A	G	N	A	G	G	A	N	A	G	A	G	A	G	A	G	G	A	G	G	G	G	G	G	G	A	G	G	A	G	N	A	G	G	G	G	G	A	G	G	G
s3_40869691	3	40869691	T	A	A	T	T	T	A	T	A	A	A	A	A	T	A	A	A	T	A	T	A	A	A	A	A	A	A	A	A	A	A	A	T	A	A	A	T	A	T	A	A	A	A	A	N	A	A
s3_40933970	3	40933970	C	C	C	C	C	C	C	C	T	C	T	T	C	C	C	T	C	C	C	C	C	T	T	C	C	C	T	T	T	T	T	C	C	T	C	T	C	C	C	T	T	T	T	C	T	T	T
s3_40960640	3	40960640	T	T	T	T	T	T	T	T	C	T	C	C	T	T	T	C	T	T	T	T	T	C	C	T	T	T	C	C	C	C	C	T	T	C	T	C	T	T	T	C	C	C	C	T	C	C	C
s3_40981265	3	40981265	C	C	C	C	C	C	C	C	A	C	A	A	C	C	C	A	C	C	C	C	C	A	A	C	C	C	A	A	A	A	A	C	C	A	C	A	C	C	C	A	A	A	A	C	A	A	A
s3_41220255	3	41220255	G	G	G	G	G	G	G	G	G	G	T	T	G	G	G	T	G	G	G	G	G	T	T	G	G	G	T	T	T	T	T	G	G	T	G	T	G	G	G	T	T	T	T	G	T	T	T
s3_41363074	3	41363074	A	A	A	A	A	A	A	A	G	A	G	G	A	A	A	G	A	A	A	A	A	G	G	A	A	A	G	G	G	G	G	A	A	G	A	G	A	A	A	G	G	G	G	A	G	G	G
s3_41363187	3	41363187	G	G	G	G	G	G	G	G	C	G	C	C	G	G	G	C	G	G	G	G	G	C	C	G	G	G	C	C	C	C	C	G	G	C	G	C	G	G	G	C	C	C	C	G	C	C	C
s3_41363191	3	41363191	A	A	A	A	A	A	A	A	T	A	T	T	A	A	A	T	A	A	A	A	A	T	T	A	A	A	T	T	T	T	T	A	A	T	A	T	A	A	A	T	T	T	T	A	T	T	T
s3_41363328	3	41363328	G	G	G	G	G	G	G	G	A	G	A	A	G	G	G	A	G	G	G	G	G	A	A	G	G	G	A	A	A	A	A	G	G	A	G	A	G	G	G	A	A	A	A	G	A	A	A
s3_41363435	3	41363435	G	G	G	G	G	G	G	G	A	G	A	A	G	G	G	A	G	G	G	G	G	A	A	G	G	G	A	A	A	A	A	G	G	A	G	A	G	G	G	A	N	A	A	G	A	A	A
s3_41416226	3	41416226	C	C	C	C	C	C	C	C	T	C	T	T	C	C	C	T	C	C	C	C	C	T	T	C	C	C	T	T	T	N	T	C	C	T	C	T	C	C	C	T	T	T	T	C	T	T	T
s3_41537521	3	41537521	C	C	C	C	C	C	C	C	A	C	A	A	C	C	C	A	C	C	C	C	C	A	A	C	C	C	A	A	A	A	A	C	C	A	N	A	C	C	C	A	A	A	A	C	A	A	A
s3_41627413	3	41627413	A	A	A	A	A	A	A	A	A	A	G	G	A	A	A	G	A	A	A	A	A	G	G	A	A	A	A	G	A	N	G	A	A	G	A	A	A	A	A	G	A	G	G	A	A	G	G
s3_41844138	3	41844138	C	C	C	C	C	C	C	C	T	C	T	T	C	C	C	T	C	C	C	C	C	T	T	C	C	C	T	T	T	T	T	C	C	T	C	T	C	C	C	T	T	T	T	N	T	T	T
s3_42084220	3	42084220	G	G	G	G	G	G	G	G	A	G	A	A	G	G	G	A	G	G	G	G	G	G	A	G	G	G	A	A	A	A	A	G	G	A	G	A	G	G	G	A	A	A	A	G	A	A	A
s3_42084221	3	42084221	C	C	C	C	C	C	C	C	A	C	A	A	C	C	C	A	C	C	C	C	C	C	A	C	C	C	A	A	A	A	A	C	C	A	C	A	C	C	C	A	A	A	A	C	A	A	A
s3_42503933	3	42503933	C	C	C	C	T	C	C	T	T	C	T	T	C	C	C	T	C	T	T	C	C	C	T	C	C	C	T	T	T	T	T	C	C	T	C	T	C	C	C	T	T	T	T	C	T	T	T
s3_42523232	3	42523232	C	C	C	C	T	C	C	T	T	C	T	T	C	C	C	T	C	T	T	C	C	C	T	C	C	C	T	T	T	T	T	C	C	T	C	T	C	C	C	T	T	T	T	C	T	T	T
s3_42714939	3	42714939	G	G	G	G	N	G	G	N	A	G	G	G	G	G	G	G	G	G	G	G	G	G	G	G	N	G	A	G	A	G	G	G	G	G	G	A	A	G	A	G	A	G	G	G	A	G	G
s3_42853838	3	42853838	G	G	G	G	G	G	G	G	T	G	T	T	G	G	G	T	G	G	G	G	G	G	T	G	G	G	T	T	T	T	T	G	G	T	G	T	T	G	T	T	T	T	T	G	T	T	T
s3_43174774	3	43174774	C	C	C	C	C	C	T	C	T	C	T	T	C	C	C	T	C	C	C	C	C	T	T	C	C	C	T	T	T	N	T	C	C	T	C	T	T	C	T	T	T	T	T	C	T	T	T
s3_43703361	3	43703361	A	A	A	A	A	A	G	A	G	A	G	G	A	A	A	G	A	A	A	A	A	G	G	A	A	A	G	N	G	N	G	A	A	G	A	G	G	A	G	G	N	G	G	A	G	G	G
s3_43775356	3	43775356	G	G	G	G	G	G	A	G	A	G	A	A	G	G	G	A	G	G	G	G	G	A	A	G	G	G	A	A	A	A	A	G	G	A	G	A	A	G	A	A	A	A	A	G	A	A	A
s3_43775369	3	43775369	T	T	T	T	T	T	A	T	A	T	T	T	T	T	T	T	T	T	T	T	T	A	T	T	T	T	A	T	A	T	T	T	T	T	T	T	A	T	A	T	A	T	T	T	A	T	T
s3_43920099	3	43920099	A	A	A	A	A	A	G	A	G	A	G	G	A	A	A	G	A	A	A	A	A	A	G	A	A	A	G	G	G	G	G	A	A	G	A	G	G	A	G	G	G	G	G	A	G	G	G
s3_44217576	3	44217576	T	A	T	T	T	T	A	T	A	T	A	A	T	T	T	A	T	T	T	T	T	T	A	T	A	A	A	T	A	T	A	T	T	A	T	T	A	T	A	A	A	A	A	T	A	A	A
s3_44217596	3	44217596	C	T	C	C	C	C	T	C	T	C	T	T	C	C	C	T	C	C	C	C	C	C	T	C	T	T	T	C	T	C	T	C	C	T	C	C	T	C	T	T	T	T	T	C	T	T	T
s3_44217685	3	44217685	T	C	T	T	T	T	C	T	C	T	C	C	T	T	T	C	T	T	T	T	T	T	C	T	C	C	C	T	C	T	C	T	T	C	T	T	C	T	C	C	C	C	C	T	C	C	C
s3_44226599	3	44226599	A	T	A	A	A	A	T	A	T	A	T	T	A	A	A	T	A	A	A	A	A	A	T	A	T	T	T	A	T	A	T	A	A	T	A	A	T	A	T	T	T	T	T	A	T	T	T
s3_44411351	3	44411351	N	A	A	A	A	A	A	A	A	A	A	A	A	G	A	A	A	A	A	G	A	G	N	A	A	A	A	A	A	A	A	A	G	A	A	A	A	A	A	A	A	A	A	A	A	A	A
s3_44485049	3	44485049	C	A	A	C	A	C	C	C	C	A	N	C	C	C	A	C	C	C	C	C	C	C	C	A	A	N	C	C	C	C	C	A	C	C	A	C	C	A	C	C	C	C	C	A	C	C	C
s3_44491497	3	44491497	G	T	T	G	T	N	N	G	G	T	G	G	G	N	N	G	G	G	G	G	G	G	G	T	T	T	G	G	G	G	G	T	G	G	T	G	G	T	G	G	G	G	G	T	G	G	G
s3_44594148	3	44594148	N	G	G	T	G	T	T	T	T	G	T	T	N	N	G	T	T	T	T	T	N	N	T	N	G	G	T	T	T	T	T	G	T	T	G	T	T	G	T	T	T	T	T	G	T	T	T
s3_44645642	3	44645642	A	T	T	A	T	A	T	A	T	T	T	T	T	A	T	T	A	A	A	A	T	A	T	T	T	T	T	T	T	T	T	N	A	T	T	T	T	T	T	T	T	T	T	T	T	T	T
s3_44674547	3	44674547	T	C	C	T	C	T	T	T	T	C	T	T	C	T	C	T	T	T	T	T	C	T	T	C	C	C	T	T	T	T	T	C	T	T	C	T	T	C	T	T	T	T	T	C	T	T	T
s3_44793655	3	44793655	A	G	G	A	A	A	G	A	G	G	G	G	G	G	G	G	A	A	A	G	G	G	G	G	G	G	G	G	G	G	G	G	G	G	G	G	G	G	G	G	G	G	G	G	G	G	G
s3_44795584	3	44795584	C	T	T	C	C	C	T	C	T	T	T	T	T	C	T	T	C	C	C	C	T	T	T	T	T	T	T	T	T	T	T	T	T	T	T	T	T	T	T	T	T	T	T	T	T	T	T
s3_44795591	3	44795591	C	T	T	C	C	C	T	C	T	T	T	T	T	C	T	T	C	C	C	C	T	T	T	T	T	T	T	T	T	T	T	T	T	T	T	T	T	T	T	T	T	T	T	T	T	T	T
s3_44795603	3	44795603	T	C	C	T	T	T	C	T	C	C	C	C	C	T	C	C	T	T	T	T	C	C	C	C	C	C	C	C	C	C	C	C	C	C	C	C	C	C	C	C	C	C	C	C	C	C	C
s3_44795621	3	44795621	T	G	G	T	T	T	G	T	G	G	G	G	G	T	G	G	T	T	T	T	G	G	G	G	G	G	G	G	G	G	G	G	G	G	G	G	G	G	G	G	G	G	G	G	G	G	G
s3_44806627	3	44806627	C	C	C	N	C	C	T	C	T	C	T	T	C	T	C	T	C	C	C	T	C	C	T	C	C	C	T	T	T	T	T	C	C	T	C	T	T	C	T	T	T	T	T	C	T	T	T
s3_44806658	3	44806658	A	A	A	N	A	A	G	A	G	A	G	G	A	G	A	G	A	A	A	G	A	A	G	A	A	A	G	G	G	G	G	A	A	G	A	G	G	A	G	G	G	G	G	A	G	G	G
s3_44806837	3	44806837	A	A	A	A	A	A	G	A	G	A	G	G	A	G	A	G	A	A	A	G	A	A	N	A	A	A	G	G	G	G	G	A	A	G	A	G	G	A	G	G	G	G	G	N	G	G	G
s3_44831298	3	44831298	C	T	T	C	C	C	T	C	T	T	T	T	T	T	T	T	C	C	C	T	T	T	T	T	T	T	T	T	T	N	T	T	T	T	T	T	N	T	T	T	T	T	T	T	T	T	T
s3_44935888	3	44935888	G	C	C	G	G	G	G	G	G	C	G	G	C	G	C	G	G	G	G	G	C	G	G	G	C	C	G	G	G	G	G	C	C	G	C	G	G	C	G	G	G	G	G	N	G	G	G
s3_44946674	3	44946674	C	A	A	C	C	C	C	C	C	A	C	C	A	C	A	C	C	C	C	C	A	C	C	C	A	A	C	C	C	C	C	A	A	C	A	C	C	N	C	C	C	C	C	A	C	C	C
s3_44951163	3	44951163	C	T	T	C	C	C	T	C	T	T	T	T	T	C	T	T	C	C	C	C	T	C	T	T	T	T	T	T	T	T	T	T	T	T	T	T	T	T	T	T	T	T	T	T	T	T	T
s3_44951173	3	44951173	G	C	C	G	G	G	C	G	C	C	C	C	C	G	C	C	G	G	G	G	C	G	C	C	C	C	C	C	C	C	C	C	C	C	C	C	C	C	C	C	C	C	C	C	C	N	C
s3_45016449	3	45016449	A	C	C	A	A	A	A	A	A	C	A	A	C	A	C	A	A	A	A	A	C	A	A	A	C	C	A	A	A	A	A	C	C	A	C	A	A	C	A	A	A	A	A	C	A	A	A
s3_45612677	3	45612677	G	A	G	G	G	G	A	G	A	A	A	A	A	G	A	A	G	G	G	G	G	A	A	A	A	A	A	A	A	N	A	N	A	A	A	A	A	A	A	A	N	A	A	A	A	A	A
s3_45627826	3	45627826	G	A	G	N	G	G	G	G	G	A	G	G	A	N	A	G	G	G	G	G	G	A	G	G	A	A	G	G	G	G	G	A	A	G	A	G	G	A	G	G	A	G	G	A	G	G	G
s3_45627867	3	45627867	A	G	A	N	A	A	A	A	A	G	A	A	G	N	G	A	A	A	A	A	A	G	A	A	G	G	A	A	A	A	A	G	G	A	G	A	A	G	A	A	G	A	A	G	A	A	A
s3_45689287	3	45689287	T	T	T	T	T	T	A	T	A	T	A	A	T	T	T	A	T	T	T	T	T	T	A	N	T	T	A	A	A	N	A	T	T	A	T	A	A	T	A	A	T	A	A	T	A	A	A
s3_45712777	3	45712777	C	C	C	C	C	C	T	C	T	C	T	T	N	N	C	N	C	C	C	C	C	T	T	T	C	C	T	T	T	T	T	C	C	T	C	T	N	C	T	T	C	T	T	C	T	T	T
s3_45712828	3	45712828	G	G	G	G	G	G	A	G	A	G	A	A	G	G	G	A	G	G	G	G	G	A	A	A	G	G	A	A	A	A	A	G	G	A	G	A	N	G	A	A	G	A	A	G	A	A	A
s3_45712853	3	45712853	C	C	C	C	C	C	T	C	T	C	T	T	C	C	C	T	C	C	C	C	C	T	T	T	C	C	T	T	T	T	T	C	C	T	C	T	N	C	T	T	C	T	T	C	T	T	T
s3_45712960	3	45712960	T	T	T	T	T	T	C	T	C	T	C	C	T	T	T	C	T	T	T	T	T	C	C	C	T	T	C	C	C	C	C	T	T	C	T	C	C	T	C	C	T	C	C	T	C	C	C
s3_45712981	3	45712981	C	C	C	C	C	C	A	C	A	C	A	A	C	C	C	A	C	C	C	C	C	A	A	A	C	C	A	A	A	A	A	C	C	A	C	A	A	C	A	A	C	A	A	C	A	A	A
s3_45769690	3	45769690	A	A	N	A	A	A	G	A	G	A	G	G	A	A	A	G	A	A	A	A	A	G	G	G	A	A	G	G	G	G	G	A	A	G	A	G	G	A	G	G	A	G	G	A	G	G	G
s3_45806902	3	45806902	C	C	C	C	C	C	G	C	G	C	G	G	C	C	C	G	C	C	C	C	C	C	G	G	C	C	G	G	G	G	G	C	C	G	C	G	G	C	G	G	N	G	G	C	G	G	G
s3_45929898	3	45929898	A	A	N	A	N	A	C	A	C	A	C	C	A	A	A	C	A	A	A	A	A	C	C	C	A	A	C	C	C	N	C	N	A	C	N	C	C	A	C	C	A	C	C	A	C	C	C
s3_45966243	3	45966243	C	C	C	C	C	C	A	C	A	C	A	A	C	C	C	A	C	C	C	C	C	A	N	A	C	C	A	A	A	A	A	C	C	A	C	A	A	C	A	A	C	A	A	C	A	A	A
s3_46066595	3	46066595	A	A	A	A	A	A	G	A	G	A	G	G	A	A	A	N	A	A	A	A	A	A	G	G	A	A	G	G	G	G	G	A	A	G	A	G	G	A	G	G	A	G	G	A	G	G	G
s3_46423742	3	46423742	T	T	T	T	T	T	T	T	T	T	A	A	T	N	T	A	T	T	T	T	T	T	A	A	T	T	A	N	A	A	A	T	T	A	T	A	N	T	A	A	N	A	A	T	A	A	A
s3_46512180	3	46512180	T	T	T	N	T	T	T	T	T	T	C	C	T	T	T	C	T	T	T	T	T	T	C	C	T	T	C	C	C	C	C	T	T	C	T	C	C	T	C	C	T	C	C	T	C	C	C
s3_46736106	3	46736106	C	T	C	C	C	C	T	T	T	T	T	T	C	C	C	T	C	C	C	C	C	C	T	T	T	T	T	T	T	T	T	T	C	T	T	T	T	T	T	T	T	T	T	T	T	T	T
s3_46736198	3	46736198	G	G	G	G	G	G	A	G	A	G	A	A	G	G	G	A	G	G	G	G	G	G	A	A	G	G	A	A	A	A	A	G	G	A	G	A	A	G	A	A	G	A	A	G	A	A	A
s3_46784203	3	46784203	A	G	A	A	A	A	G	G	G	G	G	G	A	A	A	G	A	A	A	A	A	A	G	G	G	G	G	G	G	G	G	G	A	G	G	G	G	G	G	G	G	G	G	G	G	G	G
s3_46784246	3	46784246	G	A	G	G	G	G	A	A	A	A	A	A	G	G	G	A	G	G	G	G	G	G	A	A	A	A	A	A	A	A	A	A	G	A	A	A	A	A	A	A	A	A	A	A	A	A	A
s3_46955344	3	46955344	G	G	G	G	N	G	C	G	C	G	C	C	N	G	N	C	G	G	G	G	G	G	C	C	G	G	C	C	C	C	C	G	G	C	G	C	C	G	C	C	G	C	C	G	C	C	C
s3_46955356	3	46955356	A	A	A	A	N	A	C	A	C	A	C	C	N	A	N	C	A	A	A	A	A	A	C	C	A	A	C	C	C	C	C	A	A	C	A	C	C	A	C	C	A	C	C	A	C	C	C
s3_47138642	3	47138642	T	N	T	N	T	T	C	T	N	N	N	C	T	N	T	C	T	T	T	T	T	T	N	C	T	T	C	C	C	C	C	T	T	C	T	C	C	T	C	C	T	C	C	T	C	C	C
s3_47146533	3	47146533	C	C	C	C	C	C	G	C	G	C	G	G	C	C	C	G	C	C	C	C	C	C	G	G	C	C	G	G	G	G	G	C	C	G	C	G	G	C	G	G	N	G	G	N	G	G	G
s3_47146569	3	47146569	G	G	G	G	G	G	A	G	A	G	A	A	G	G	G	A	G	G	G	G	G	G	A	A	G	G	A	A	A	A	A	G	G	A	G	A	A	G	A	A	N	A	A	N	A	A	A
s3_47173446	3	47173446	C	C	C	C	N	C	G	C	G	C	G	G	C	C	C	G	C	C	C	C	C	C	G	G	C	C	G	G	G	G	G	C	C	G	C	G	G	C	G	G	C	G	G	C	G	G	G
s3_47579003	3	47579003	T	T	G	T	T	T	G	T	N	T	G	G	N	T	T	G	T	T	T	T	T	T	G	G	T	T	G	G	G	G	G	T	T	G	T	G	G	T	G	G	G	G	G	T	G	G	G
s3_47579117	3	47579117	G	N	G	G	G	G	C	G	C	N	C	C	G	N	G	C	G	G	G	G	G	C	C	C	G	G	C	C	C	C	C	G	G	C	G	C	C	G	C	C	C	C	C	G	C	C	C
s3_47724200	3	47724200	A	A	A	A	A	A	G	A	G	A	G	G	A	A	A	G	A	A	A	A	A	G	G	G	A	A	G	N	G	G	G	A	A	G	A	G	G	A	G	G	G	G	G	A	G	G	G
s3_47724287	3	47724287	A	A	A	A	A	A	G	A	G	A	G	G	A	A	A	G	A	A	A	A	A	G	G	G	A	A	G	G	G	G	G	A	A	G	A	G	G	A	G	G	G	G	G	A	G	G	G
s3_47838531	3	47838531	C	C	N	C	C	C	T	C	T	C	T	T	N	C	C	T	C	C	C	C	C	C	T	T	C	C	T	T	T	T	T	C	C	T	C	T	T	C	T	T	T	T	T	C	T	T	T
s3_47879520	3	47879520	C	C	C	C	C	C	T	C	T	C	T	T	C	C	C	T	C	C	C	C	C	T	T	T	C	C	T	T	T	T	T	C	C	T	C	T	T	C	T	T	T	T	T	C	T	T	T
s3_47996483	3	47996483	G	C	C	G	G	G	G	G	G	C	G	G	C	G	C	G	G	G	G	G	C	G	G	G	C	C	G	G	G	G	G	G	G	G	C	G	G	C	G	G	G	G	G	G	G	G	G
s3_47996486	3	47996486	G	A	A	G	G	G	G	G	G	A	G	G	A	G	A	G	G	G	G	G	A	G	G	G	A	A	G	G	G	G	G	G	G	G	A	G	G	A	G	G	G	G	G	G	G	G	G
s3_47996582	3	47996582	T	G	G	T	T	T	T	T	T	G	T	T	G	T	G	T	T	T	T	T	G	T	T	T	G	G	T	T	T	T	T	T	T	T	G	T	T	G	T	T	T	T	T	T	T	T	T
s3_47996768	3	47996768	G	G	G	G	G	G	A	G	A	G	A	A	G	G	G	A	G	G	G	G	G	G	A	A	G	G	A	A	A	A	A	G	G	A	G	A	A	G	A	A	A	A	A	G	A	A	A
s3_48030131	3	48030131	T	T	T	T	T	T	C	T	T	T	C	C	T	T	T	C	T	T	T	T	T	T	T	C	T	T	C	N	C	T	T	T	T	T	T	C	C	T	C	T	C	T	T	T	C	C	T
s3_48030133	3	48030133	A	A	A	A	A	A	C	A	A	A	C	C	A	A	A	C	A	A	A	A	A	A	A	C	A	A	C	N	C	A	A	A	A	A	A	C	C	A	C	A	C	A	A	A	C	C	A
s3_48030160	3	48030160	T	C	C	T	T	T	T	T	T	C	T	T	C	T	C	T	T	T	T	T	C	T	T	T	C	C	T	N	T	T	T	T	T	T	C	T	T	C	T	T	T	T	T	T	T	T	T
s3_48030189	3	48030189	C	A	A	C	C	C	C	C	C	A	C	C	A	C	A	C	C	C	C	C	A	C	C	C	A	A	C	N	C	C	C	C	C	C	A	C	C	A	C	C	C	C	C	C	C	C	C
s3_48030436	3	48030436	G	G	G	G	G	G	A	G	A	G	A	A	G	G	G	A	G	G	G	G	G	G	A	A	G	G	A	A	A	A	A	G	G	A	G	A	A	G	A	A	A	A	A	G	A	A	A
s3_48265526	3	48265526	C	C	C	C	C	C	T	C	T	C	T	T	N	N	C	T	C	C	C	C	C	N	T	T	C	C	T	T	T	T	T	C	C	T	C	T	T	C	T	T	T	T	T	C	T	T	T
s3_48301083	3	48301083	C	C	N	N	C	C	N	C	T	C	N	T	C	N	C	T	C	C	C	C	C	T	T	T	C	C	T	T	T	T	T	T	C	T	C	T	T	C	T	T	T	T	T	T	T	T	T
s3_48474218	3	48474218	G	C	G	G	G	G	C	G	C	G	C	C	N	N	G	C	C	G	G	G	G	C	C	C	C	C	C	C	C	C	C	C	G	C	G	C	C	G	C	C	C	C	C	C	C	C	C
s3_48502614	3	48502614	T	A	T	T	T	T	A	T	A	T	A	A	T	T	T	A	A	T	T	T	T	A	N	A	A	N	A	A	A	A	A	A	T	A	T	A	A	T	A	A	A	A	A	A	A	A	A
s3_48502618	3	48502618	T	A	T	T	T	T	A	T	A	T	A	A	T	T	T	A	A	T	T	T	T	A	N	A	A	N	A	A	A	A	A	A	T	A	T	A	A	T	A	A	A	A	A	A	A	A	A
s3_48750416	3	48750416	G	A	G	G	G	G	A	G	A	G	A	A	G	G	G	A	G	G	G	G	G	G	A	A	A	A	A	A	A	A	A	G	N	A	G	A	A	A	A	A	A	A	A	G	A	A	A
s3_48750421	3	48750421	G	A	G	G	G	G	A	G	A	G	A	A	G	G	G	A	G	G	G	G	G	G	A	A	A	A	A	A	A	A	A	G	N	A	G	A	A	A	A	A	A	A	A	G	A	A	A
s3_48750465	3	48750465	T	C	T	T	T	T	C	T	N	T	C	C	T	N	T	C	T	T	T	T	T	T	C	C	C	C	C	C	C	C	C	T	N	C	T	C	C	C	C	C	C	C	C	T	C	C	C
s3_48750519	3	48750519	A	T	A	A	A	A	T	A	N	A	T	T	A	N	A	T	A	A	A	A	A	A	T	T	T	T	T	T	T	T	T	A	N	T	A	T	T	T	T	T	T	T	T	A	T	T	T
s3_48880526	3	48880526	C	G	C	C	C	C	G	C	G	C	G	G	G	C	C	G	C	C	C	C	G	C	G	G	G	G	G	G	G	G	G	C	C	G	C	G	G	C	G	G	G	G	G	C	G	G	G
s3_48953209	3	48953209	G	A	A	G	G	G	A	G	A	G	A	A	G	A	G	A	G	G	G	A	G	G	A	A	A	A	A	A	A	A	A	A	G	A	G	A	A	A	A	A	A	A	A	A	A	A	A
s3_48956412	3	48956412	T	T	C	T	T	T	T	T	T	T	T	T	T	C	T	T	T	T	T	C	T	T	T	T	T	T	T	T	T	T	T	C	T	T	T	T	T	C	T	T	T	T	T	C	T	T	T
s3_48958471	3	48958471	G	G	A	N	G	G	G	G	G	N	N	G	N	A	G	G	G	G	G	A	G	G	G	N	N	G	G	G	G	G	G	A	G	G	G	G	G	A	G	G	G	G	G	A	G	G	G
s3_49099943	3	49099943	C	G	C	C	C	C	G	C	G	C	G	G	C	C	C	G	C	C	C	C	C	C	G	G	G	G	G	G	G	G	N	C	C	G	C	G	G	C	G	G	G	G	G	N	N	G	G
s3_49244268	3	49244268	G	G	G	T	T	T	G	G	G	G	G	G	G	G	G	G	G	T	T	G	G	G	G	G	G	G	G	G	G	G	G	T	G	G	G	G	G	G	G	G	G	G	G	G	G	G	G
s3_49502014	3	49502014	T	T	T	T	N	T	T	T	T	T	T	T	T	C	T	T	T	T	T	C	T	T	T	T	T	T	T	T	T	T	T	T	C	T	T	T	T	C	T	T	T	T	T	T	T	T	T
s3_49541101	3	49541101	A	A	A	A	A	A	A	A	A	A	A	A	A	G	A	A	A	A	A	G	A	A	A	A	A	A	A	A	A	A	A	A	G	A	A	A	A	G	A	A	A	N	A	A	A	A	A
s3_49541203	3	49541203	T	C	T	T	T	T	C	T	C	T	C	C	T	N	T	C	T	T	T	C	T	T	C	C	C	C	C	C	C	C	C	T	C	C	T	C	C	C	C	C	C	N	C	T	C	C	C
s3_49557556	3	49557556	A	A	A	A	N	A	A	A	A	A	A	A	A	C	A	A	A	A	A	C	A	A	A	A	A	A	A	A	A	A	A	N	C	A	A	A	A	C	A	A	A	A	A	A	A	A	A
s3_49557587	3	49557587	C	T	C	C	C	C	T	C	N	C	T	T	C	T	C	T	C	C	C	T	C	C	T	T	T	N	T	T	T	T	T	N	T	T	C	T	T	T	T	T	T	T	T	C	T	T	T
s3_49607440	3	49607440	C	G	C	C	C	C	G	C	G	C	G	G	C	C	C	G	C	C	C	C	C	C	G	G	G	G	G	G	G	G	G	C	C	G	C	G	G	C	G	G	G	G	G	C	G	G	G
s3_49607448	3	49607448	C	T	C	C	C	C	T	C	T	C	T	T	C	C	C	T	C	C	C	C	C	C	T	T	T	T	T	T	T	T	T	C	C	T	C	T	T	C	T	T	T	T	T	C	T	T	T
s3_49607453	3	49607453	T	A	T	T	T	T	A	T	A	T	A	A	T	T	T	A	T	T	T	T	T	T	A	A	A	A	A	A	A	A	A	T	T	A	T	A	A	T	A	A	A	A	A	T	A	A	A
s3_49607464	3	49607464	C	G	C	C	C	C	G	C	G	C	G	G	C	C	C	G	C	C	C	C	C	C	G	G	G	G	G	G	G	G	G	C	C	G	C	G	G	C	G	G	G	G	G	C	G	G	G
s3_49637334	3	49637334	C	T	C	C	C	C	T	C	T	C	T	T	C	T	C	T	C	C	C	T	C	C	T	T	T	T	T	T	T	T	T	C	T	T	C	T	T	T	T	T	T	T	T	C	T	T	T
s3_49637368	3	49637368	T	G	T	T	T	T	G	T	G	T	G	G	T	G	T	G	T	T	T	G	T	T	G	G	G	G	G	G	G	G	G	T	G	G	T	G	G	G	G	G	G	G	G	T	G	G	G
s3_49637369	3	49637369	A	T	A	A	A	A	T	A	T	A	T	T	A	T	A	T	A	A	A	T	A	A	T	T	T	T	T	T	T	T	T	A	T	T	A	T	T	T	T	T	T	T	T	A	T	T	T
s3_49645735	3	49645735	N	C	C	N	C	C	C	C	N	N	C	C	C	T	C	C	C	C	C	T	C	C	C	C	C	C	C	N	C	C	C	C	T	C	C	C	C	T	C	C	C	C	C	C	C	C	C
s3_49670715	3	49670715	G	G	G	G	G	G	G	G	G	G	G	G	G	A	G	A	G	G	G	A	G	G	G	G	G	G	G	G	G	G	G	G	A	G	G	G	N	A	G	G	G	G	G	N	G	G	G
s3_49771875	3	49771875	G	A	G	G	G	G	A	G	A	G	A	A	G	G	G	G	G	G	G	G	G	G	A	A	A	A	A	A	A	N	A	G	G	A	G	A	A	G	A	A	A	A	A	G	A	A	A
s3_49799620	3	49799620	A	T	A	A	A	A	A	A	A	A	T	T	A	A	A	A	A	A	A	A	A	A	T	T	T	T	T	T	T	T	T	A	A	T	A	T	T	A	T	T	T	T	T	A	T	T	T
s3_49799917	3	49799917	A	T	A	A	A	A	A	A	A	A	T	T	A	A	A	A	A	A	A	A	A	A	T	T	T	T	T	T	T	T	T	A	A	T	A	T	T	A	T	T	T	T	T	N	T	T	T
s3_49848891	3	49848891	T	C	T	T	T	T	T	T	T	T	C	C	T	T	T	T	T	T	T	T	T	T	C	C	C	C	C	C	C	C	C	T	T	C	T	C	C	T	C	C	C	C	C	T	C	C	C
s3_49848892	3	49848892	C	A	C	C	C	C	C	C	C	C	A	A	C	C	C	C	C	C	C	C	C	C	A	A	A	A	A	A	A	A	A	C	C	A	C	A	A	C	A	A	A	A	A	C	A	A	A
s3_49900734	3	49900734	G	A	G	G	G	G	A	G	A	G	A	A	G	G	G	G	G	G	G	G	G	G	A	A	A	A	A	A	A	A	A	G	G	A	G	A	A	G	A	A	A	A	A	G	A	A	A
s3_49900761	3	49900761	G	A	G	G	G	G	A	G	A	G	A	A	G	G	G	G	G	G	G	G	G	G	A	A	A	A	A	A	A	A	A	G	G	A	G	A	A	G	A	A	A	A	A	G	A	A	A
s3_49919367	3	49919367	N	A	T	A	T	A	A	T	N	T	A	A	A	T	A	T	T	T	A	A	A	T	A	A	A	N	A	A	A	A	A	T	T	A	T	A	A	N	A	A	A	A	A	A	A	A	A
s3_49969781	3	49969781	A	C	A	C	N	C	C	A	C	A	C	C	C	N	C	A	A	A	C	C	C	A	C	N	C	C	C	C	C	C	C	A	A	C	A	C	C	A	C	C	C	C	C	C	C	C	C
s3_50197362	3	50197362	C	T	C	C	C	C	C	C	C	C	C	T	T	C	C	C	C	C	C	T	C	C	T	T	T	T	T	T	T	T	T	C	C	T	C	T	T	C	T	T	T	T	T	C	T	T	T
s3_50197381	3	50197381	A	T	T	T	T	T	T	T	T	A	T	T	T	A	A	A	T	T	T	T	A	A	T	T	T	T	T	T	T	T	T	T	A	T	A	T	T	A	T	T	T	T	T	T	T	T	T
s3_50197384	3	50197384	G	G	A	A	A	A	G	A	G	G	G	G	G	G	G	G	A	A	A	G	G	G	G	G	G	G	G	G	G	G	G	A	G	G	G	G	G	G	G	G	G	G	G	A	G	G	G
s3_50197414	3	50197414	C	T	C	C	C	C	C	C	C	C	C	T	T	C	C	C	C	C	C	T	C	C	T	T	T	T	T	T	T	T	T	C	C	T	C	T	T	C	T	T	T	T	T	C	T	T	T
s3_50334628	3	50334628	C	N	C	C	C	C	C	C	C	C	C	T	T	C	N	C	C	C	C	T	C	C	T	T	N	T	T	T	T	T	T	N	C	T	C	T	T	C	T	T	T	T	T	C	T	T	T
s3_50367085	3	50367085	N	A	N	C	C	C	C	A	N	C	C	A	A	C	C	C	A	A	C	A	C	C	A	A	N	A	A	A	A	A	A	A	C	A	C	A	A	C	A	A	A	A	A	C	A	A	A
s3_50488388	3	50488388	A	G	A	A	A	A	G	A	G	A	G	G	G	A	A	G	A	A	A	G	A	A	G	G	G	G	G	G	G	N	G	A	A	G	A	N	G	A	G	G	N	G	G	A	G	G	G
s3_50488396	3	50488396	T	C	T	T	T	T	C	T	C	T	C	C	C	T	T	C	T	T	T	C	T	T	C	C	C	C	C	C	C	N	C	T	T	C	T	N	C	T	C	C	N	C	C	T	C	C	C
s3_50606836	3	50606836	G	T	G	T	G	T	T	G	T	G	T	T	T	G	G	T	T	T	G	T	G	G	T	G	T	T	T	T	T	T	T	G	G	T	G	G	T	G	T	T	T	T	T	G	T	T	T
s3_50606838	3	50606838	T	C	T	C	T	C	C	T	C	T	C	C	C	T	T	C	C	C	T	C	T	T	C	T	C	C	C	C	C	C	C	T	T	C	T	T	C	T	C	C	C	C	C	T	C	C	C
s3_50608712	3	50608712	G	C	G	G	G	G	C	G	C	G	C	C	C	N	G	C	G	G	G	C	G	G	C	G	C	C	C	C	C	C	C	G	G	C	G	G	C	G	C	C	C	C	C	G	C	C	C
s3_50608718	3	50608718	G	T	G	G	G	G	T	G	T	G	T	T	T	N	G	T	G	G	G	T	G	G	T	G	T	T	T	T	T	T	T	G	G	T	G	G	T	G	T	T	T	T	T	G	T	T	T
s3_50616458	3	50616458	T	C	T	C	T	C	C	T	C	T	C	C	C	T	T	C	C	C	T	C	T	T	C	T	C	C	C	C	C	C	C	T	T	C	T	T	C	T	C	C	C	C	C	T	C	C	C
s3_50623563	3	50623563	T	A	T	A	T	A	A	T	A	T	A	A	A	T	T	A	A	A	T	A	T	T	A	T	A	A	A	A	A	A	A	T	T	A	T	T	A	N	A	A	A	A	A	T	A	A	A
s3_50848168	3	50848168	A	G	A	A	A	A	G	A	G	A	G	G	G	A	A	G	A	A	A	G	A	A	G	A	G	G	G	G	G	G	G	A	A	G	A	A	G	A	G	G	N	G	G	A	G	G	G
s3_50848279	3	50848279	C	G	C	C	C	C	G	C	G	C	G	G	G	C	C	G	C	C	C	G	C	C	N	C	G	G	G	G	G	G	G	C	C	G	C	C	G	C	G	G	G	G	G	C	G	G	G
s3_50848284	3	50848284	C	G	C	C	C	C	G	C	G	C	G	G	G	C	C	G	C	C	C	G	C	C	N	C	G	G	G	G	G	G	G	C	C	G	C	C	G	C	G	G	G	G	G	C	G	G	G
s3_51054588	3	51054588	T	G	T	T	T	T	G	T	G	T	G	G	G	T	T	G	T	T	T	G	T	T	G	T	G	G	G	G	G	G	G	T	T	G	T	T	G	T	G	G	G	G	G	T	G	G	G
s3_51054590	3	51054590	T	C	T	T	T	T	C	T	C	T	C	C	C	T	T	C	T	T	T	C	T	T	C	T	C	C	C	C	C	C	C	T	T	C	T	T	C	T	C	C	C	C	C	T	C	C	C
s3_51151244	3	51151244	A	G	A	A	A	A	G	A	G	A	G	N	N	A	A	N	A	A	A	G	A	A	N	A	G	G	G	G	G	A	G	A	A	G	A	N	G	A	G	G	G	G	G	A	G	G	G
s3_51178006	3	51178006	T	C	T	T	T	T	C	T	C	T	C	C	N	N	T	C	T	T	T	C	T	T	C	T	C	C	C	C	N	N	C	T	T	C	T	T	C	T	C	C	N	C	C	T	C	C	C
s3_51178030	3	51178030	C	A	C	C	C	C	A	C	A	C	A	A	N	N	C	A	C	C	C	A	C	C	A	C	A	A	A	A	N	N	A	C	C	A	C	C	A	C	A	A	N	A	A	C	A	A	A
s3_51178138	3	51178138	C	T	C	C	C	C	T	C	C	C	T	T	T	C	C	T	C	C	C	T	C	C	T	C	T	T	C	T	N	N	T	C	C	T	C	C	T	C	T	T	N	T	C	C	C	C	T
s3_51178165	3	51178165	G	A	G	G	G	G	A	G	A	N	A	A	A	G	G	A	G	G	G	A	G	G	A	G	A	A	A	A	N	N	A	G	G	A	G	G	A	G	A	A	N	A	A	G	A	A	A
s3_51214316	3	51214316	G	N	G	G	A	G	A	G	A	A	A	A	A	G	A	A	G	G	G	A	N	A	A	A	N	A	A	A	A	A	A	G	A	A	A	A	A	A	A	A	A	A	A	A	A	A	A
s3_51384757	3	51384757	A	A	A	A	A	A	A	A	A	G	N	A	A	N	A	A	A	A	A	A	G	G	A	G	A	A	A	A	A	G	A	A	G	A	G	A	A	G	A	A	A	A	A	G	N	A	A
s3_51476080	3	51476080	G	G	G	G	G	G	G	G	G	A	G	G	G	A	A	G	G	G	G	G	A	G	G	A	N	G	G	G	G	A	G	G	A	G	A	A	G	A	G	G	G	G	G	A	G	G	G
s3_51503017	3	51503017	A	A	A	A	A	A	A	A	A	G	A	A	A	G	G	A	A	A	A	A	G	A	A	G	A	A	A	G	A	G	A	A	G	A	G	A	A	G	A	A	A	A	A	G	A	A	A
s3_51555057	3	51555057	T	C	T	T	T	T	C	T	C	C	C	C	C	C	C	C	T	T	T	C	C	T	C	C	C	C	C	N	C	C	C	T	C	C	C	C	C	C	C	C	C	C	C	C	C	C	C
s3_51555106	3	51555106	T	T	T	T	T	T	T	T	T	C	T	T	T	C	C	T	T	T	T	T	C	T	T	C	T	T	T	N	T	C	T	T	C	T	C	T	T	C	T	T	T	T	T	C	T	T	T
s3_51663016	3	51663016	G	A	G	G	G	G	A	G	A	G	A	A	A	G	G	A	G	G	G	A	A	G	A	G	A	A	A	G	A	G	A	G	G	A	G	A	N	G	A	A	A	A	A	N	A	A	A
s3_51843345	3	51843345	G	T	G	G	G	G	T	G	T	T	T	T	T	T	T	T	G	G	G	T	T	T	T	N	T	T	T	T	T	T	T	G	T	T	T	T	T	T	T	T	T	T	T	T	T	T	T
s3_51868687	3	51868687	T	T	T	T	T	T	T	T	T	A	T	T	T	A	A	T	T	T	T	T	T	A	T	A	T	T	T	A	T	A	T	N	A	T	A	N	T	A	T	T	T	T	T	A	T	T	T
s3_51904950	3	51904950	T	T	T	T	T	T	T	T	T	G	T	T	T	G	T	T	T	T	T	T	T	T	T	G	T	T	T	G	T	N	T	T	G	T	G	T	T	G	T	T	T	T	T	G	T	T	T
s3_51904961	3	51904961	C	C	C	C	C	C	C	C	C	T	C	C	C	T	C	C	C	C	C	C	C	C	C	T	C	C	C	T	C	N	C	C	T	C	T	C	C	T	C	C	C	C	C	T	C	C	C
s3_51984942	3	51984942	A	T	A	A	A	A	T	A	T	T	T	T	T	T	A	T	A	A	A	T	T	A	T	T	T	T	T	T	T	T	T	A	T	T	T	T	T	T	T	T	T	T	T	T	T	T	T
s3_51984954	3	51984954	C	T	C	C	C	C	T	C	T	T	T	T	T	T	C	T	C	C	C	T	T	C	T	T	T	T	T	T	T	T	T	C	T	T	T	T	T	T	T	T	T	T	T	T	T	T	T
s3_52010014	3	52010014	T	T	T	T	T	T	T	T	T	A	T	T	T	A	T	T	T	T	T	T	T	T	T	A	T	T	T	A	T	A	T	T	A	T	A	T	T	A	T	T	T	T	T	A	T	T	T
s3_52010148	3	52010148	C	T	C	C	C	C	T	C	T	C	T	T	T	C	C	T	C	C	C	T	T	C	T	C	T	T	T	C	T	C	T	C	C	T	C	T	T	C	T	T	T	T	T	C	T	T	T
s3_52064001	3	52064001	A	G	A	G	G	G	G	G	G	G	G	G	G	G	G	G	G	G	G	G	G	G	G	G	G	G	G	G	G	G	G	G	G	G	G	G	G	G	G	G	G	G	G	G	G	G	G
s3_52120516	3	52120516	C	T	C	C	C	C	T	C	T	T	T	T	T	C	T	T	C	C	C	T	T	C	T	T	T	T	T	T	T	T	T	C	C	T	T	T	T	T	T	T	T	T	T	C	T	T	T
s3_52120717	3	52120717	T	T	T	T	T	T	T	T	T	C	T	T	T	T	C	T	T	T	T	T	T	T	T	C	T	T	T	T	T	C	T	T	T	T	C	T	T	C	T	T	T	T	T	T	T	T	T
s3_52120745	3	52120745	G	G	G	G	G	G	G	G	G	A	G	G	G	G	A	G	G	G	G	G	G	G	G	A	G	G	G	G	G	A	G	G	G	G	A	G	G	A	G	G	G	G	G	G	G	G	G
s3_52141776	3	52141776	C	C	C	C	C	C	C	C	C	G	C	C	C	C	G	C	C	C	C	C	C	C	C	G	C	C	C	C	C	G	C	C	C	C	G	C	C	G	C	C	C	C	C	C	C	C	C
s3_52141967	3	52141967	T	T	T	T	T	T	T	T	T	C	T	T	T	T	C	T	T	T	T	T	T	T	T	C	T	T	T	T	T	C	T	T	T	T	C	T	T	C	T	T	T	T	T	T	T	T	T
s3_52173470	3	52173470	A	C	A	A	A	A	C	A	C	C	C	C	C	A	C	C	A	A	A	C	C	A	C	C	C	C	C	C	C	N	C	N	C	C	C	N	C	C	C	C	C	C	C	C	C	C	C
s3_52210393	3	52210393	G	C	G	G	G	N	C	G	C	G	C	C	C	N	G	C	G	G	G	C	C	G	N	G	N	C	C	C	C	G	C	G	G	C	G	C	C	G	C	C	C	C	C	G	C	C	C
s3_52232425	3	52232425	C	T	C	C	C	C	T	C	C	C	T	T	T	C	C	T	C	C	C	T	T	C	T	C	T	T	C	N	T	C	C	C	C	T	C	T	C	C	C	T	C	T	C	C	C	T	T
s4_67792	4	67792	A	A	A	A	A	A	A	N	A	A	A	A	A	A	A	A	T	A	A	A	A	A	A	A	A	A	T	A	A	A	A	T	A	A	A	A	A	A	A	A	A	A	A	T	A	A	A
s4_67824	4	67824	A	C	A	A	A	A	A	N	A	A	C	C	A	C	A	A	A	A	A	A	C	A	C	C	C	C	A	C	C	A	C	A	A	C	A	C	C	A	C	C	C	C	C	A	C	C	C
s4_67825	4	67825	A	T	A	A	A	A	A	N	A	A	T	T	A	T	A	A	A	A	A	A	T	A	T	T	T	T	A	T	T	A	T	A	A	T	A	T	T	A	T	T	T	T	T	A	T	T	T
s4_80794	4	80794	A	T	A	A	A	A	A	T	A	A	T	T	A	T	A	A	A	A	A	A	T	A	T	T	T	T	T	T	T	A	T	A	A	T	A	T	T	A	T	T	T	T	T	A	T	T	T
s4_95873	4	95873	C	T	C	C	C	C	C	C	C	C	T	T	C	T	C	C	C	C	C	C	T	C	T	T	T	T	C	T	T	C	T	C	C	T	C	T	T	C	T	T	T	T	T	C	T	T	T
s4_208455	4	208455	A	A	A	A	A	A	A	A	A	A	A	A	A	A	A	A	A	A	A	A	G	A	A	A	A	A	G	G	G	A	G	A	A	G	A	G	A	A	A	G	A	A	A	A	A	G	A
s4_226281	4	226281	T	T	N	N	T	T	T	N	T	N	T	T	T	T	T	N	A	T	T	T	N	T	T	N	T	N	A	T	T	T	T	A	T	T	T	T	T	T	T	T	T	T	A	A	T	T	T
s4_262191	4	262191	G	G	G	G	G	G	G	G	G	G	A	A	G	A	G	G	G	G	G	G	A	G	G	A	G	G	G	A	A	G	A	N	G	A	G	A	A	G	A	A	A	A	A	G	A	A	A
s4_514500	4	514500	A	G	A	N	N	A	A	G	N	G	G	A	G	N	A	G	A	G	A	G	A	G	N	A	G	G	A	A	A	G	A	A	G	A	A	A	A	G	A	A	A	A	A	A	A	A	A
s4_592704	4	592704	T	A	T	T	T	T	A	T	T	A	A	A	A	A	T	A	T	T	T	A	A	A	A	A	A	A	A	A	A	A	A	A	A	A	T	A	A	A	A	A	A	A	A	A	A	A	A
s4_592710	4	592710	G	A	G	G	G	G	A	G	G	A	A	A	A	A	G	A	G	G	G	A	A	A	A	A	A	A	A	A	A	A	A	A	A	A	G	A	A	A	A	A	A	A	A	A	A	A	A
s4_610745	4	610745	T	T	T	T	T	T	T	T	T	C	T	T	T	T	T	T	T	T	T	C	T	C	T	T	T	T	T	N	T	T	T	N	T	T	T	T	T	T	T	T	N	T	T	T	T	T	T
s4_1058697	4	1058697	T	A	T	A	A	A	A	A	A	T	A	A	N	A	A	A	A	A	A	T	A	T	A	A	A	A	T	A	A	A	A	A	A	A	A	A	A	A	A	A	A	A	A	A	A	A	A
s4_1058721	4	1058721	T	G	T	T	G	T	G	G	G	T	G	T	T	T	T	G	G	G	G	T	T	T	G	T	G	G	T	T	T	G	T	G	G	T	G	T	T	G	T	T	T	T	T	G	T	T	T
s4_1058766	4	1058766	C	G	C	C	C	C	C	C	C	C	G	C	C	C	C	G	C	G	G	C	C	C	G	C	G	G	C	C	C	G	C	C	C	C	G	C	C	C	C	C	C	C	C	C	C	C	C
s4_1143859	4	1143859	G	C	G	G	G	G	G	G	G	G	C	C	G	C	G	C	G	C	G	G	C	G	C	C	C	C	G	C	C	C	C	G	G	C	G	C	C	G	C	C	C	C	C	G	C	C	C
s4_1143891	4	1143891	C	A	C	C	C	C	C	C	C	C	A	C	C	C	C	A	C	C	C	C	C	C	A	C	A	A	C	C	C	A	C	C	C	C	C	C	C	C	C	C	C	C	C	C	C	C	C
s4_1214415	4	1214415	G	A	G	G	G	G	G	G	G	G	A	G	G	G	G	A	G	G	N	G	G	G	A	G	A	A	G	G	G	A	G	G	G	G	G	G	G	G	G	G	G	G	G	G	G	G	G
s4_1310190	4	1310190	A	N	A	G	G	G	G	G	G	A	G	N	G	G	G	G	G	G	G	A	G	A	G	G	G	G	G	G	G	G	G	G	G	G	G	G	G	G	G	G	G	G	G	G	G	G	G
s4_1310400	4	1310400	A	G	A	G	G	G	G	G	N	A	N	N	G	N	G	G	G	A	G	A	G	A	G	N	G	G	G	G	G	G	G	G	G	G	G	G	G	G	G	G	G	G	G	G	G	G	G
s4_1455630	4	1455630	C	C	C	N	T	N	N	T	C	C	C	T	C	T	C	C	C	C	C	C	T	C	C	T	N	C	T	T	T	N	T	T	C	T	C	T	C	C	C	T	C	C	T	T	C	T	T
s4_1455658	4	1455658	T	T	T	N	C	N	N	C	T	T	T	T	T	T	T	T	T	T	T	T	T	T	T	T	N	T	T	C	T	T	T	C	T	T	T	C	T	T	T	T	T	T	T	C	T	T	T
s4_1485253	4	1485253	A	T	N	A	N	A	A	T	A	T	T	A	N	A	A	N	T	T	A	T	A	T	T	A	T	T	A	T	A	N	A	T	T	A	T	T	A	T	A	A	A	A	A	T	A	A	A
s4_1485455	4	1485455	C	C	N	T	T	T	T	C	T	C	C	T	T	T	T	C	T	C	C	C	T	N	N	T	C	C	T	C	T	N	T	C	C	T	C	C	T	C	T	T	T	T	T	C	T	T	T
s4_1631091	4	1631091	N	T	N	N	N	T	N	G	T	T	T	T	T	T	T	T	N	T	G	T	T	T	T	T	T	T	T	T	T	T	T	G	T	T	T	G	T	T	T	T	T	T	T	G	T	T	T
s4_1726507	4	1726507	G	G	G	G	G	G	G	G	T	G	G	T	G	T	G	G	G	G	G	G	T	G	G	T	G	G	T	G	T	G	T	G	G	T	G	G	T	G	T	T	T	T	T	G	T	T	T
s4_1889393	4	1889393	C	C	N	T	C	N	C	T	C	C	C	T	C	T	T	C	C	C	C	C	N	C	C	T	C	C	T	C	T	C	T	C	C	T	C	C	T	C	T	T	T	T	T	C	T	T	T
s4_1904816	4	1904816	A	A	A	A	A	A	A	A	C	A	A	A	A	A	A	A	A	A	A	A	A	A	A	A	A	A	A	A	A	A	A	A	A	A	A	C	A	A	A	A	A	A	A	A	A	A	A
s4_1919879	4	1919879	A	A	N	A	N	A	A	A	N	G	N	G	G	G	A	A	G	G	A	G	G	G	N	G	A	A	G	G	G	A	G	G	G	G	A	G	G	A	G	G	G	G	G	G	G	G	G
s4_1919890	4	1919890	C	C	N	C	N	C	C	C	N	T	N	T	T	T	C	C	T	T	C	T	T	T	N	T	C	C	T	T	T	C	T	T	T	T	C	T	T	C	T	T	T	T	T	T	T	T	T
s4_2115855	4	2115855	C	C	C	C	C	C	C	C	T	C	C	C	C	C	C	N	C	C	C	C	T	C	C	C	C	N	T	C	T	C	T	C	C	T	C	C	C	C	C	T	C	C	C	C	C	T	C
s4_2120939	4	2120939	T	C	T	C	C	C	C	C	T	T	C	T	N	T	C	T	C	T	C	C	T	C	C	T	C	C	T	C	T	C	T	N	C	T	T	C	N	C	T	T	T	T	T	C	T	T	T
s4_2120948	4	2120948	G	A	G	A	A	A	A	A	A	G	A	N	N	A	A	A	A	G	A	A	A	A	A	A	A	A	A	A	A	A	A	A	A	A	N	A	A	A	A	A	A	A	A	A	A	A	A
s4_2121101	4	2121101	T	C	T	C	C	C	C	C	T	T	T	T	T	T	C	T	T	T	C	T	T	T	C	T	C	C	T	T	T	C	T	T	T	T	T	C	N	C	T	T	T	T	T	T	T	T	T
s4_2138790	4	2138790	C	N	C	N	T	T	T	T	C	C	T	T	C	T	T	T	C	T	T	T	T	T	N	T	T	T	T	T	T	T	T	T	T	T	C	T	T	T	T	T	T	T	T	T	T	T	T
s4_2138801	4	2138801	G	N	G	A	A	A	A	A	G	G	A	G	G	G	A	G	G	A	A	A	G	A	N	G	A	A	G	A	G	A	G	A	A	G	G	A	G	A	G	G	G	G	G	A	G	G	G
s4_2183543	4	2183543	G	G	N	G	G	G	G	G	G	T	G	G	T	G	G	G	N	G	G	G	N	G	G	G	G	G	G	G	G	G	G	T	G	G	T	G	C	G	C	G	C	C	G	T	C	G	G
s4_2338021	4	2338021	C	T	N	T	C	T	N	T	C	C	T	N	N	T	T	N	C	C	T	C	C	T	N	C	T	T	N	T	C	T	C	T	T	C	C	C	C	N	C	C	C	C	C	T	C	C	C
s4_2338026	4	2338026	T	T	N	C	T	C	N	C	T	T	T	N	N	C	C	N	T	T	C	T	T	T	N	T	C	T	T	T	T	C	T	T	T	T	T	T	T	T	T	T	T	T	T	T	T	T	T
s4_2338033	4	2338033	G	A	N	G	G	G	N	G	G	G	A	N	N	G	G	N	G	G	G	G	G	A	N	G	G	A	G	A	G	G	G	A	A	G	G	G	G	N	G	G	G	G	G	A	G	G	G
s4_2338065	4	2338065	G	T	N	G	G	G	N	G	G	G	T	N	N	G	G	N	G	G	G	G	G	T	N	G	G	T	G	T	G	G	G	T	T	G	G	G	G	N	G	G	G	G	G	T	G	G	G
s4_2371248	4	2371248	G	N	N	A	G	A	A	N	G	G	G	G	N	N	A	G	A	A	A	G	G	G	G	N	A	N	G	G	G	A	G	G	G	G	G	G	G	G	G	G	G	G	G	G	G	G	G
s4_2371393	4	2371393	A	A	A	A	A	A	A	A	A	N	A	G	N	N	A	G	A	A	A	A	G	A	N	G	A	A	G	A	G	A	G	A	A	G	A	A	G	A	G	G	G	G	G	A	G	G	G
s4_2427045	4	2427045	T	T	T	T	A	T	T	T	T	A	T	T	A	T	T	T	T	T	T	A	T	T	T	T	T	T	T	T	T	T	T	T	T	T	N	A	T	N	T	T	T	T	T	T	T	T	T
s4_2544948	4	2544948	G	G	G	G	G	N	G	G	T	G	N	N	G	G	G	T	G	G	G	G	T	G	G	T	G	G	T	T	T	G	T	G	G	T	G	G	T	G	T	T	T	T	T	G	T	T	T
s4_2918436	4	2918436	G	G	G	N	G	G	G	G	N	G	A	A	G	G	G	N	G	G	G	G	N	G	N	A	G	G	A	A	A	G	A	G	G	A	G	G	A	G	A	A	A	A	A	G	A	A	A
s4_3753351	4	3753351	C	C	C	C	C	G	G	G	C	G	C	C	C	G	G	C	G	G	G	G	C	G	C	C	G	C	C	C	C	N	C	C	C	C	G	C	C	C	C	C	C	C	C	C	C	C	C
s4_3753352	4	3753352	T	T	T	T	T	A	A	T	T	A	T	T	T	A	A	T	A	A	A	A	T	A	T	T	A	T	T	T	T	N	T	T	T	T	A	T	T	T	T	T	T	T	T	T	T	T	T
s4_3753369	4	3753369	G	G	G	G	G	T	T	T	G	T	G	G	G	T	T	G	T	T	T	T	G	T	G	G	T	G	G	G	G	N	G	G	G	G	T	G	G	G	G	G	G	G	G	G	G	G	G
s4_3766585	4	3766585	C	C	C	C	C	T	T	C	C	C	C	C	N	T	C	C	T	T	C	T	C	T	C	C	T	C	C	C	C	C	C	C	C	C	C	C	C	C	C	C	C	C	C	C	C	C	C
s4_4124991	4	4124991	T	T	T	T	T	C	C	T	T	C	T	T	T	T	C	T	C	C	T	T	T	T	T	T	C	T	T	T	T	T	T	T	T	T	C	T	N	T	T	T	T	T	T	T	T	T	T
s4_4124994	4	4124994	T	T	T	T	T	A	A	T	T	A	T	T	T	T	A	T	A	A	T	T	T	T	T	T	A	T	T	T	T	T	T	T	T	T	A	T	N	T	T	T	T	T	T	T	T	T	T
s4_4241741	4	4241741	A	G	A	A	A	A	A	A	G	A	G	G	A	A	A	G	A	A	A	A	G	A	G	G	A	G	G	A	G	A	A	N	A	G	A	A	G	A	G	G	G	N	G	A	G	G	G
s4_4330586	4	4330586	C	G	C	C	C	C	C	C	G	C	G	G	C	C	C	G	C	C	C	C	G	C	G	G	C	G	G	C	G	C	C	C	C	G	C	C	G	C	G	G	G	G	G	C	G	G	G
s4_4331144	4	4331144	G	C	G	C	C	C	C	G	C	G	C	C	G	G	G	C	C	C	G	G	C	G	C	C	C	C	C	C	C	C	C	G	C	C	G	C	C	C	C	C	C	C	C	G	C	C	C
s4_4341672	4	4341672	C	C	C	T	T	C	C	C	C	C	C	C	C	C	C	C	C	C	C	C	C	C	C	C	C	C	C	T	C	T	T	C	T	C	C	T	C	T	C	C	C	C	C	C	C	C	C
s4_4341674	4	4341674	A	A	A	A	A	C	C	C	A	A	A	A	C	C	A	A	C	C	A	C	A	C	A	A	C	A	A	A	A	A	A	C	A	A	A	A	A	A	A	A	A	A	A	C	A	A	A
s4_4341689	4	4341689	A	A	A	A	A	A	A	A	A	C	A	A	A	A	C	A	A	A	A	A	A	A	A	A	A	A	A	A	A	A	A	A	A	A	C	A	A	A	A	A	A	A	A	A	A	A	A
s4_4341707	4	4341707	G	G	G	G	G	G	G	G	G	T	G	G	G	G	T	G	G	G	G	G	G	G	G	G	G	G	G	G	G	G	G	G	G	G	T	G	G	G	G	G	G	G	G	G	G	G	G
s4_4344989	4	4344989	N	A	A	G	G	A	A	A	A	A	A	N	A	A	A	A	A	A	A	A	A	A	N	A	A	A	A	G	A	N	G	A	G	A	A	G	A	G	A	A	A	A	A	A	A	A	A
s4_4414861	4	4414861	A	G	A	A	A	A	A	G	G	A	G	G	A	G	A	G	A	A	N	G	G	G	G	G	A	G	G	A	G	A	A	A	A	G	A	A	G	A	G	G	G	G	G	A	G	G	G
s4_4425449	4	4425449	C	T	C	C	C	T	T	C	T	C	T	T	C	N	C	T	T	T	C	C	T	C	T	T	T	T	T	C	T	C	C	C	C	T	C	C	T	C	T	T	T	T	T	C	T	T	T
s4_4425450	4	4425450	T	G	T	T	T	G	G	T	G	T	G	G	T	N	T	G	G	G	T	T	G	T	G	G	G	G	G	T	G	T	T	T	T	G	T	T	G	T	G	G	G	G	G	T	G	G	G
s4_4425459	4	4425459	C	T	C	C	C	T	T	C	T	C	T	T	C	N	C	T	T	T	C	C	T	C	T	T	T	T	T	C	T	C	C	C	C	T	C	C	T	C	T	T	T	T	T	C	T	T	T
s4_4425474	4	4425474	G	C	G	C	C	C	C	G	C	G	C	C	G	N	G	C	C	C	C	G	C	G	C	C	C	C	C	C	C	C	C	G	C	C	G	C	C	C	C	C	C	C	C	G	C	C	C
s4_5142645	4	5142645	A	A	A	A	A	A	A	A	T	A	T	T	A	A	A	T	A	A	A	A	T	A	T	T	A	A	T	A	T	N	A	A	A	T	A	T	T	T	T	T	T	T	T	A	T	T	T
s4_5142670	4	5142670	T	C	T	C	T	T	T	T	T	T	T	T	C	T	C	T	T	T	T	T	T	T	T	T	T	C	T	C	T	N	C	T	C	T	T	T	T	T	T	T	T	T	T	T	T	T	T
s4_5142701	4	5142701	G	A	G	A	G	G	G	G	G	G	G	G	A	G	A	G	G	G	G	G	G	G	G	G	G	A	G	A	G	N	A	G	A	G	G	G	G	G	G	G	G	G	G	G	G	G	G
s4_5142710	4	5142710	C	T	T	T	T	C	C	T	C	T	C	C	T	C	T	C	T	T	T	C	C	C	C	C	C	T	C	T	C	N	T	C	T	C	T	C	C	C	C	C	C	C	C	C	C	C	C
s4_5142714	4	5142714	T	C	C	C	C	T	T	C	T	C	T	T	C	T	C	T	C	C	C	T	T	T	T	T	T	C	T	C	T	N	C	T	C	T	C	T	T	T	T	T	T	T	T	T	T	T	T
s4_5165911	4	5165911	C	A	A	A	A	C	C	A	C	A	C	C	A	C	C	C	A	A	C	C	C	C	C	C	C	A	C	A	C	A	A	C	A	C	A	C	C	C	C	C	C	C	C	C	C	C	C
s4_5541267	4	5541267	A	A	A	A	A	A	A	A	G	A	G	G	A	A	A	G	A	A	A	A	G	A	G	G	A	A	G	A	G	A	A	G	A	G	A	G	G	G	G	G	G	G	G	G	G	G	G
s4_5764264	4	5764264	T	T	T	T	T	T	T	T	G	T	G	G	T	T	T	G	T	T	T	T	G	T	G	G	T	T	G	T	G	T	T	T	T	G	T	G	G	T	G	G	G	G	G	T	G	G	G
s4_6702435	4	6702435	C	C	C	C	N	C	C	C	G	C	G	G	C	C	C	G	C	C	C	C	G	C	G	G	C	C	G	C	G	N	C	C	C	G	C	G	G	C	G	G	G	G	G	C	G	G	G
s4_6702645	4	6702645	A	A	A	A	A	A	A	A	T	A	T	T	A	N	A	T	A	A	A	A	T	A	T	T	A	A	T	A	T	N	A	A	A	T	A	T	T	A	T	T	T	T	T	A	T	T	T
s4_6702683	4	6702683	T	T	T	T	T	T	T	T	G	T	G	G	T	N	T	G	T	T	T	T	G	T	G	G	T	T	G	T	G	N	T	T	T	G	T	G	G	T	G	G	G	G	G	T	G	G	G
s4_6814436	4	6814436	G	G	G	G	G	G	G	G	A	G	A	A	G	G	G	A	G	G	G	G	A	G	A	A	G	G	A	G	A	N	G	A	G	A	G	A	A	G	A	A	A	N	A	A	A	A	A
s4_6814479	4	6814479	A	A	A	A	A	A	A	A	N	A	G	G	A	A	A	G	A	A	A	A	G	A	G	G	A	A	G	A	G	N	A	G	A	G	A	G	G	A	G	G	G	N	G	G	G	G	G
s4_6942158	4	6942158	A	A	A	A	A	A	A	A	G	A	G	G	A	A	A	G	A	A	A	A	A	A	G	G	A	A	G	A	G	A	A	A	A	G	A	G	G	A	G	G	G	G	G	N	G	G	G
s4_7028441	4	7028441	A	A	G	A	A	A	A	A	G	A	G	G	A	A	A	G	A	A	G	A	A	A	G	G	A	A	G	N	G	A	A	A	A	G	A	G	G	A	G	G	G	G	G	A	G	G	G
s4_7247510	4	7247510	T	T	T	T	T	T	T	T	T	T	C	C	T	T	T	C	T	T	T	T	T	T	C	C	T	T	C	T	C	N	T	T	T	C	T	C	C	T	C	C	C	C	C	T	C	C	C
s4_7247636	4	7247636	C	C	A	C	C	C	C	C	C	C	A	A	C	C	C	A	C	C	A	C	C	C	A	A	C	C	A	C	A	N	C	C	C	A	C	A	A	C	A	A	A	A	A	C	A	A	A
s4_7397525	4	7397525	G	G	G	G	G	G	G	G	G	G	G	A	G	G	G	A	G	G	G	G	G	G	A	A	G	G	A	G	A	G	G	G	G	A	G	A	A	G	A	A	A	N	A	G	A	G	A
s4_7397534	4	7397534	T	T	A	T	T	T	T	T	T	T	A	A	T	T	T	A	T	T	A	T	T	T	A	A	T	T	A	T	A	T	T	A	T	A	T	A	A	T	A	A	A	A	A	A	A	A	A
s4_7486801	4	7486801	C	C	C	C	C	C	C	C	C	C	C	T	C	C	C	T	C	C	C	C	C	C	T	T	C	C	T	C	C	C	C	C	C	C	C	C	C	C	C	T	C	C	T	C	C	C	T
s4_7985305	4	7985305	T	T	A	T	T	T	T	T	A	T	A	A	T	T	T	A	T	T	A	T	T	T	A	A	T	T	A	T	A	N	T	A	T	A	T	A	A	N	A	A	A	A	A	A	A	A	A
s4_8083025	4	8083025	N	T	T	T	T	T	T	T	T	T	T	C	T	N	T	C	T	T	T	T	T	T	C	C	T	T	C	T	T	T	T	T	T	T	T	T	T	T	T	C	T	T	T	T	T	T	C
s4_8083032	4	8083032	N	T	T	T	T	T	T	T	C	T	C	C	T	N	T	C	T	T	T	T	T	T	C	C	T	T	C	T	C	T	T	T	T	C	T	C	C	T	C	C	C	C	C	T	C	C	C
s4_8083162	4	8083162	T	T	T	T	T	T	T	T	A	T	A	A	T	T	T	A	T	T	T	T	T	T	A	A	T	T	A	T	A	T	T	T	T	A	T	A	A	T	A	A	A	A	A	T	A	A	A
s4_8083854	4	8083854	T	T	T	T	T	T	T	T	C	T	C	C	T	N	N	C	T	T	T	T	T	T	C	C	T	T	C	T	C	T	T	T	T	C	T	C	C	T	C	C	C	C	C	T	C	C	C
s4_8104884	4	8104884	T	T	A	T	T	T	T	T	A	N	A	N	T	T	T	A	T	T	A	T	T	T	A	N	T	T	A	T	A	T	T	A	T	A	T	A	A	T	A	A	A	A	A	A	A	A	A
s4_8440551	4	8440551	T	T	N	T	N	T	T	T	A	T	A	A	T	T	T	A	T	T	T	T	T	T	N	N	T	T	A	T	A	T	T	N	T	A	T	A	A	T	A	A	A	A	A	A	A	A	A
s4_8631613	4	8631613	A	A	A	A	A	A	A	A	G	A	G	G	A	A	A	G	A	A	A	A	A	A	G	A	A	A	G	A	G	A	A	A	A	G	A	G	G	A	G	G	G	G	G	A	G	G	G
s4_8873570	4	8873570	T	N	T	T	T	T	T	T	A	T	A	N	T	T	T	A	T	T	T	T	T	T	A	T	T	T	A	T	A	T	T	T	T	A	T	A	A	T	A	A	A	A	A	T	A	A	A
s4_8873733	4	8873733	G	G	G	G	G	G	G	G	G	G	G	A	G	G	G	A	G	G	G	G	G	G	A	G	G	N	A	G	A	G	G	G	G	A	G	A	A	G	A	A	A	G	G	G	A	G	A
s4_8873749	4	8873749	A	A	A	A	A	A	A	A	T	A	T	T	A	A	A	T	A	A	A	A	A	A	T	A	A	N	T	A	T	A	A	A	A	T	A	T	T	A	T	T	T	T	T	A	T	T	T
s4_8873769	4	8873769	G	G	G	G	G	G	G	G	A	G	A	A	G	G	G	A	G	G	G	G	G	G	A	G	G	N	A	G	A	G	G	G	G	A	G	A	A	G	A	A	A	A	A	G	A	A	A
s4_9762253	4	9762253	C	C	C	C	C	C	C	C	C	C	T	C	C	C	C	C	C	C	C	C	C	C	C	N	C	C	C	C	C	C	C	C	C	C	C	C	C	C	C	C	C	T	C	C	C	T	C
s4_10474448	4	10474448	G	G	G	G	N	G	G	G	G	G	G	A	G	G	G	A	G	G	G	G	G	G	A	G	G	G	A	G	A	G	G	G	G	G	G	G	A	G	A	A	A	G	A	G	A	G	A
s4_10601044	4	10601044	T	T	C	T	T	T	T	T	C	T	C	C	T	T	T	C	T	T	T	T	T	T	C	T	T	T	C	T	C	T	T	C	T	T	T	T	C	T	C	C	C	C	C	C	C	C	C
s4_10617094	4	10617094	T	T	T	T	T	T	T	T	A	T	A	A	T	T	T	A	T	T	T	T	T	T	A	T	T	T	A	T	A	T	T	T	T	T	T	T	A	T	A	A	A	A	A	T	A	A	A
s4_10671133	4	10671133	G	G	N	G	G	G	G	G	G	G	G	A	G	G	G	A	G	G	G	G	G	G	A	G	G	G	A	G	A	G	G	G	G	G	G	G	A	G	A	A	A	G	A	G	A	G	A
s4_10923867	4	10923867	G	G	G	G	G	G	G	G	A	G	A	A	G	G	G	A	G	G	G	G	G	G	A	G	G	G	A	G	A	G	G	G	G	G	G	G	N	G	A	A	A	A	A	G	A	A	A
s4_10923922	4	10923922	C	C	C	C	C	C	C	C	G	C	G	G	C	C	C	G	C	C	C	C	C	C	G	C	C	C	G	C	G	C	C	C	C	C	C	C	N	C	G	G	G	G	G	C	G	G	G
s4_10923926	4	10923926	A	A	A	A	A	A	A	A	T	A	T	T	A	A	A	T	A	A	A	A	A	A	T	A	A	A	T	A	T	A	A	A	A	A	A	A	N	A	T	T	T	T	T	A	T	T	T
s4_11159208	4	11159208	G	G	G	G	N	G	G	G	N	G	T	T	G	G	N	T	G	G	G	G	G	G	T	N	G	G	T	G	T	G	G	G	G	G	G	G	T	G	T	T	T	T	T	G	T	T	T
s4_11413285	4	11413285	A	N	N	A	A	A	A	G	A	N	A	A	N	G	A	A	G	G	G	G	A	A	A	A	A	A	A	A	A	A	A	A	A	A	A	A	A	A	A	A	A	A	A	A	A	A	A
s4_11413604	4	11413604	N	G	G	G	N	A	N	G	G	A	G	G	A	G	A	G	G	G	G	G	G	A	G	N	N	G	G	G	G	G	G	A	G	G	A	G	G	G	G	G	G	G	G	A	G	G	A
s4_11422117	4	11422117	A	T	A	T	A	T	T	A	T	T	T	T	T	A	T	T	A	A	A	A	A	A	T	T	T	T	T	A	T	T	T	T	A	T	T	T	T	A	T	T	T	T	T	T	T	T	T
s4_11422182	4	11422182	C	T	C	T	C	C	T	C	T	T	T	T	C	C	C	T	C	C	C	C	C	C	T	T	T	T	T	C	T	T	T	T	C	T	T	T	T	C	T	T	T	T	T	T	T	T	T
s4_11422273	4	11422273	C	C	A	C	A	C	C	A	C	C	C	C	C	N	C	C	A	A	A	A	C	C	C	C	C	C	C	C	C	N	C	C	C	C	C	C	C	C	C	C	C	C	C	C	C	C	C
s4_11422306	4	11422306	T	T	C	T	C	T	T	C	T	T	T	T	T	N	T	T	C	C	C	C	T	T	T	T	T	T	T	T	T	N	T	T	T	T	T	T	T	T	T	T	T	T	T	T	T	T	T
s4_11422368	4	11422368	T	T	A	N	N	T	T	A	T	T	T	T	T	A	T	T	A	A	A	A	T	T	T	T	T	T	T	T	T	N	T	T	T	T	T	T	T	T	T	T	T	T	T	T	T	T	T
s4_11422391	4	11422391	T	A	A	N	N	A	A	A	A	A	A	A	A	A	A	A	A	A	A	A	T	T	A	A	A	A	A	T	A	N	A	A	T	A	A	A	A	T	A	A	A	A	A	A	A	A	A
s4_11422403	4	11422403	C	G	G	N	N	G	G	G	G	G	G	G	G	G	G	G	G	G	G	G	C	C	G	G	G	G	G	C	G	N	G	G	C	G	G	G	G	C	G	G	G	G	G	G	G	G	G
s4_11790667	4	11790667	G	G	G	G	G	G	G	G	G	G	A	A	G	G	G	A	G	G	G	G	G	G	A	G	G	G	A	G	A	G	G	G	G	G	G	G	A	G	A	A	A	A	A	G	N	A	A
s4_12973930	4	12973930	C	C	C	C	C	C	C	C	C	C	T	T	C	C	C	T	C	C	C	C	C	C	T	C	C	C	T	C	T	C	C	C	C	C	C	C	T	C	T	T	T	T	T	C	T	T	T
s4_14474306	4	14474306	A	A	A	A	A	A	A	A	A	A	G	G	A	A	A	G	A	A	A	A	A	A	G	A	A	A	G	A	G	A	A	A	A	A	A	A	G	A	G	G	G	G	G	A	G	G	G
s4_14767576	4	14767576	G	G	G	G	G	G	G	G	G	G	A	A	G	G	G	A	G	G	G	G	G	G	A	G	G	G	A	G	A	G	G	A	G	G	G	G	A	G	A	A	A	A	A	A	A	A	A
s4_16292512	4	16292512	A	A	A	A	A	A	A	A	A	A	G	G	A	A	A	G	A	A	A	A	A	A	G	A	A	A	G	A	G	A	A	A	A	A	A	A	G	A	G	G	G	G	G	A	G	G	G
s4_16839612	4	16839612	G	G	G	G	G	G	G	G	N	G	A	A	G	G	G	A	G	G	G	G	G	G	A	N	G	G	A	G	A	G	G	N	G	G	G	G	A	G	A	A	A	A	A	N	A	A	A
s4_16839652	4	16839652	C	C	C	C	C	C	C	C	N	C	T	T	C	C	C	T	C	C	C	C	C	C	T	N	C	C	T	C	T	C	C	N	C	C	C	C	T	C	T	T	T	T	T	N	T	T	T
s4_16839705	4	16839705	G	N	G	G	G	G	G	G	G	N	A	A	G	G	G	A	G	G	G	G	G	G	A	G	G	G	A	G	A	G	G	G	G	G	G	G	A	G	A	A	A	A	A	N	A	A	A
s4_17487631	4	17487631	G	G	G	G	G	G	G	G	G	G	A	A	G	G	G	A	G	G	G	G	G	G	A	G	G	G	A	G	A	G	G	A	G	G	G	G	A	G	A	A	A	A	A	A	A	A	A
s4_17939609	4	17939609	A	A	A	A	A	A	C	A	N	A	N	C	A	A	A	C	A	A	A	A	A	A	C	A	C	N	C	A	C	A	A	A	A	A	A	A	C	A	C	C	C	C	C	A	C	C	C
s4_18271118	4	18271118	N	G	G	G	G	G	A	G	N	G	A	A	G	G	G	A	G	G	G	G	G	G	A	G	A	G	A	G	A	N	G	G	G	G	G	G	A	G	N	A	A	A	A	G	A	A	A
s4_21657768	4	21657768	C	G	C	G	C	C	C	G	C	G	C	C	G	G	C	C	C	C	C	G	C	G	C	G	G	C	C	G	C	G	G	C	C	C	C	C	C	C	C	C	C	C	C	C	C	C	C
s4_21657785	4	21657785	G	A	G	A	G	G	G	A	A	A	A	A	A	A	G	A	G	G	G	A	G	A	A	A	A	A	A	A	A	A	A	G	G	A	G	A	A	G	A	G	A	A	A	G	A	A	G
s4_21751501	4	21751501	T	C	T	N	T	T	T	C	C	C	C	C	C	C	T	C	T	T	T	C	T	C	C	C	C	C	C	C	C	C	C	T	T	C	T	C	C	T	C	T	C	C	C	T	C	C	T
s4_21842378	4	21842378	G	C	G	C	G	G	G	C	C	C	C	C	C	C	G	C	G	G	G	C	G	C	C	C	C	C	C	C	C	C	C	G	G	C	G	C	C	G	C	G	C	C	C	G	C	C	G
s4_22934550	4	22934550	T	T	T	T	T	T	A	T	A	T	A	A	T	T	T	A	T	T	T	T	T	T	A	T	A	T	A	T	A	T	T	A	T	T	T	T	A	T	A	A	A	A	A	A	A	A	A
s4_23157273	4	23157273	C	G	C	C	C	C	C	C	G	C	G	G	C	C	C	G	C	C	C	C	C	N	G	C	G	N	G	N	G	C	G	C	C	C	C	G	G	C	G	G	G	G	G	C	G	G	C
s4_25641804	4	25641804	N	N	T	T	T	T	T	T	T	T	T	T	T	N	T	T	G	N	T	T	T	T	T	T	T	G	T	T	T	T	T	G	T	T	T	T	T	T	T	T	T	T	T	G	T	T	T
s4_25641805	4	25641805	N	N	T	T	T	T	T	T	T	T	T	T	T	N	T	T	A	N	T	T	T	T	T	T	T	A	T	T	T	T	T	A	T	T	T	T	T	T	T	T	T	T	T	A	T	T	T
s4_25641883	4	25641883	A	G	A	A	A	A	G	A	G	A	G	G	A	A	A	G	G	G	A	A	A	A	G	A	G	G	G	A	N	A	A	G	A	A	A	A	G	N	G	G	G	G	G	G	G	G	G
s4_26397757	4	26397757	A	A	A	A	A	A	G	A	G	A	G	G	A	A	A	G	A	A	A	A	A	A	G	A	G	A	G	A	G	A	A	A	A	A	A	A	G	A	G	G	G	G	G	A	G	G	G
s4_26559261	4	26559261	A	G	A	A	A	A	G	A	G	N	G	G	A	N	N	G	G	N	A	A	A	N	G	N	G	G	G	A	G	A	A	A	A	A	A	A	G	A	G	G	G	G	G	A	G	G	G
s4_26559285	4	26559285	C	C	C	C	C	C	T	C	T	N	T	T	C	N	N	T	C	N	C	C	C	N	T	N	T	C	T	C	T	C	C	C	C	C	C	C	T	C	T	T	T	T	T	C	T	T	T
s4_26787644	4	26787644	A	G	A	A	A	A	G	A	G	N	G	G	N	N	G	G	G	G	A	A	A	N	G	A	G	G	G	A	G	A	A	A	A	A	A	A	G	A	G	G	G	G	G	A	G	G	G
s4_26787677	4	26787677	C	C	C	C	C	C	T	C	T	C	T	T	C	C	C	T	C	C	C	C	C	N	T	C	T	C	T	C	T	C	C	C	C	C	C	C	C	C	C	T	C	T	C	C	C	T	T
s4_26898973	4	26898973	C	C	C	C	C	C	T	C	T	C	T	T	C	C	C	T	C	C	C	C	C	C	T	C	T	C	T	C	T	C	C	C	C	C	C	C	T	C	T	T	T	T	T	C	T	T	T
s4_27028803	4	27028803	A	A	A	A	A	A	G	A	G	A	G	G	N	A	A	G	A	A	A	A	A	A	G	A	G	A	G	A	G	A	A	A	A	A	A	A	G	A	G	G	G	G	G	A	G	G	G
s4_27028824	4	27028824	C	C	C	C	C	C	T	C	T	C	T	T	N	C	C	T	C	C	C	C	C	C	T	C	T	C	T	C	T	C	C	C	C	C	C	C	T	C	T	T	T	T	T	C	T	T	T
s4_27028921	4	27028921	G	G	G	G	G	G	T	G	T	G	T	T	G	G	G	T	G	G	G	G	G	G	T	G	T	G	T	G	T	G	G	G	G	G	G	G	T	G	T	T	T	T	T	G	T	T	T
s4_27028971	4	27028971	T	T	T	T	T	T	C	T	C	T	C	C	T	T	T	C	T	T	T	T	T	T	C	T	C	T	C	T	C	T	T	T	T	T	T	T	C	T	C	C	C	C	C	T	C	C	C
s4_27416740	4	27416740	T	C	C	T	T	T	C	T	C	T	C	C	T	T	C	C	C	C	T	T	T	T	C	T	C	C	C	T	C	N	T	T	T	T	T	T	C	T	C	C	C	C	C	T	C	C	C
s4_27563899	4	27563899	C	C	C	A	C	C	A	C	A	C	A	A	C	C	A	A	C	C	C	C	C	C	A	C	C	C	C	A	A	N	A	C	C	A	C	A	A	C	A	A	A	A	A	C	A	A	C
s4_27693180	4	27693180	T	T	T	T	T	T	C	T	C	T	C	C	T	T	T	C	T	T	T	T	T	T	C	T	C	T	C	T	C	T	T	T	T	T	T	T	N	C	C	C	C	C	C	T	C	C	C
s4_27741521	4	27741521	N	A	A	G	G	G	A	G	A	G	N	A	G	G	A	A	A	A	G	G	G	G	A	G	A	A	A	G	A	G	G	G	G	G	G	G	A	A	A	A	A	A	A	G	A	A	A
s4_27741536	4	27741536	N	C	C	T	T	T	C	T	C	T	N	C	T	T	C	C	C	C	T	T	T	T	C	T	C	C	C	T	C	T	T	T	T	T	T	T	C	C	C	C	C	C	C	T	C	C	C
s4_27768193	4	27768193	G	G	G	G	G	G	T	G	T	G	T	T	N	N	G	T	G	G	G	G	G	G	T	G	T	G	T	G	T	G	G	G	G	G	G	G	G	T	G	T	G	T	G	G	G	T	T
s4_28300895	4	28300895	G	A	A	G	G	G	A	G	A	G	A	N	G	G	A	A	A	A	G	N	G	G	A	G	A	A	A	G	A	N	G	G	G	G	G	G	A	A	A	A	A	A	A	G	A	A	A
s4_28514923	4	28514923	T	T	T	T	T	T	G	T	G	T	G	G	T	T	T	N	T	T	T	T	T	T	G	T	G	T	G	T	G	T	T	T	T	T	T	N	G	G	G	G	G	G	G	T	G	G	G
s4_28514945	4	28514945	C	C	C	C	C	C	T	C	T	C	T	T	C	C	C	N	C	C	C	C	C	C	T	C	T	C	T	C	T	C	C	C	C	C	C	N	T	T	T	T	T	T	T	C	T	T	T
s4_28634966	4	28634966	T	T	T	T	T	T	A	T	N	T	A	A	T	T	T	A	T	T	T	T	T	T	A	T	A	T	A	T	A	T	T	T	T	T	T	T	A	A	A	A	A	A	A	T	A	A	A
s4_28894244	4	28894244	G	C	C	G	G	G	G	G	G	G	G	G	G	G	C	G	C	C	G	G	G	G	G	G	G	C	G	N	G	G	G	G	G	G	G	G	N	G	G	G	G	G	G	G	G	G	G
s4_28984629	4	28984629	A	G	G	A	A	A	G	A	G	A	G	G	N	A	G	G	G	G	A	A	A	A	G	A	G	G	G	A	G	A	A	A	A	A	A	A	G	G	G	N	G	G	G	A	G	G	G
s4_28984767	4	28984767	T	G	G	T	T	T	T	T	T	T	T	T	N	T	G	T	G	G	T	T	T	T	T	T	T	G	T	T	T	T	T	T	T	T	T	T	T	T	T	T	T	T	T	T	T	T	T
s4_29414213	4	29414213	T	C	C	T	T	T	C	T	C	T	C	C	T	T	C	C	C	C	T	T	T	T	C	T	C	C	C	T	C	T	T	T	T	T	T	T	C	C	C	C	C	C	C	T	C	C	C
s4_29414287	4	29414287	T	G	G	T	T	T	G	T	G	T	G	G	T	T	G	G	G	G	T	T	T	T	G	T	G	G	G	T	G	T	T	T	T	T	T	T	G	G	G	G	G	G	G	T	G	G	G
s4_29414310	4	29414310	C	T	T	C	C	C	T	C	T	C	T	T	C	C	T	T	T	T	C	C	C	C	T	C	T	T	T	C	T	C	C	C	C	C	C	C	T	T	T	T	T	T	T	C	T	T	T
s4_29414323	4	29414323	T	A	A	T	T	T	A	T	A	T	A	A	T	T	A	A	A	A	T	T	T	T	A	T	A	A	A	T	A	T	T	T	T	T	T	T	A	A	A	A	A	A	A	T	A	A	A
s4_29757350	4	29757350	A	A	A	A	A	A	A	A	N	A	N	A	A	A	A	A	A	A	A	A	A	A	A	A	A	A	A	A	A	A	A	A	A	A	A	A	G	A	G	A	A	A	G	A	G	A	A
s4_29757353	4	29757353	G	A	G	G	G	G	G	G	N	G	N	G	G	G	G	G	A	A	G	G	G	G	G	G	G	A	G	G	G	G	G	G	G	G	G	G	G	G	G	G	G	G	G	G	G	G	G
s4_29826075	4	29826075	T	A	A	T	T	T	T	T	T	T	T	T	T	T	T	T	A	A	T	T	T	T	T	T	T	A	T	T	T	T	T	T	T	T	T	T	T	T	T	T	T	T	T	T	T	T	T
s4_34191586	4	34191586	C	G	C	C	C	C	G	C	G	C	G	G	C	C	C	G	G	G	C	C	C	C	G	C	G	G	G	C	G	C	C	C	C	C	C	C	G	G	G	G	G	G	G	C	G	G	G
s4_34191675	4	34191675	T	A	T	T	T	T	T	T	T	T	T	T	T	T	T	T	A	A	T	T	T	T	T	T	T	A	T	T	T	T	T	T	T	T	T	T	T	T	T	T	T	T	T	T	T	T	T
s4_34708537	4	34708537	A	A	A	A	A	A	G	A	G	A	G	G	A	A	A	G	A	A	A	A	A	A	G	A	G	A	G	A	G	A	A	A	A	A	A	A	G	G	G	G	G	G	G	A	G	G	G
s4_34895566	4	34895566	A	A	A	A	A	A	A	A	A	A	T	T	A	A	A	T	A	A	A	A	A	A	T	A	N	A	T	A	T	N	A	A	A	A	A	A	T	T	T	T	T	T	T	A	N	T	T
s4_35905438	4	35905438	A	A	A	A	N	A	A	A	A	A	C	C	A	N	A	N	A	A	A	A	N	N	C	A	A	A	C	A	C	A	A	A	A	A	A	A	C	C	C	C	C	C	C	A	C	C	C
s4_35905487	4	35905487	A	A	A	A	N	A	A	A	A	A	G	G	A	N	A	N	A	A	A	A	N	N	G	A	A	A	G	A	G	A	A	A	A	A	A	A	G	G	G	G	G	G	G	A	G	G	G
s4_35905554	4	35905554	C	C	C	C	C	C	C	C	C	C	A	A	N	N	C	A	C	C	C	C	C	C	A	C	C	C	A	C	A	C	C	C	C	C	C	C	A	A	A	A	A	A	A	C	A	A	A
s4_35919535	4	35919535	A	A	N	A	A	A	A	A	A	A	T	T	A	A	A	T	A	A	A	A	A	A	T	A	A	A	T	A	T	A	A	A	A	N	A	N	T	T	T	T	T	T	T	A	T	T	T
s4_35919671	4	35919671	T	T	T	T	T	T	T	T	T	T	G	G	T	T	T	G	T	T	T	T	T	T	G	T	T	T	G	T	G	T	T	T	T	T	T	T	G	G	G	G	N	G	G	T	G	G	G
s4_35919672	4	35919672	C	C	C	C	C	C	C	C	C	C	G	G	C	C	C	G	C	C	C	C	C	C	G	C	C	C	G	C	G	C	C	C	C	C	C	C	G	G	G	G	G	G	G	N	G	G	G
s4_36908188	4	36908188	A	A	A	A	A	A	A	A	A	A	C	C	A	A	A	C	A	A	A	A	A	A	C	A	A	A	C	A	C	A	A	C	A	A	A	A	C	C	C	C	C	C	C	C	C	C	C
s4_36911257	4	36911257	G	G	G	G	G	G	G	G	G	G	A	A	G	G	G	A	G	G	G	G	G	G	A	G	G	G	A	G	A	G	G	A	G	G	G	G	A	A	A	A	A	A	A	A	A	A	N
s4_37392622	4	37392622	G	G	G	G	G	G	G	G	G	G	A	A	G	G	G	A	G	G	G	G	G	G	A	G	G	G	A	G	A	G	G	A	G	G	G	G	A	A	A	A	A	A	A	A	A	A	A
s4_37442668	4	37442668	N	C	C	C	C	C	C	C	C	C	T	T	C	N	C	T	C	C	C	C	C	C	T	C	C	C	T	C	T	C	C	C	C	C	C	C	T	T	T	T	T	T	T	C	T	T	T
s4_37442761	4	37442761	G	G	G	G	G	G	G	G	G	G	A	A	G	G	G	A	G	G	G	G	G	G	N	G	G	G	A	G	A	G	G	G	G	G	G	G	A	A	A	A	A	A	A	G	A	A	A
s4_38511213	4	38511213	T	T	G	T	T	T	G	T	G	T	G	G	T	T	T	G	T	T	T	T	T	T	G	T	G	T	G	T	G	G	T	T	T	G	T	G	G	G	G	G	G	G	G	T	G	G	G
s4_38837189	4	38837189	G	G	G	G	G	G	A	G	A	G	A	A	G	G	G	A	G	G	G	G	G	G	A	G	A	G	A	N	A	A	G	G	G	A	G	A	A	A	A	A	A	A	A	G	A	A	A
s4_38839311	4	38839311	C	C	C	C	C	C	A	C	A	C	A	A	C	C	C	A	C	C	C	C	C	C	A	C	A	C	A	C	A	A	C	C	C	A	C	A	A	A	A	A	A	A	A	C	A	A	A
s4_39329850	4	39329850	G	G	G	G	G	G	A	G	A	G	A	A	G	G	G	A	G	G	G	G	G	G	N	G	A	G	A	G	A	A	A	G	G	A	G	A	A	A	A	A	A	A	A	G	A	A	A
s4_39329857	4	39329857	G	G	G	A	G	G	G	G	G	A	G	G	A	G	G	G	G	G	G	G	A	A	N	G	G	G	G	A	G	G	G	G	G	G	A	G	G	G	G	G	G	G	G	G	G	G	G
s4_39329964	4	39329964	G	G	G	T	G	G	T	G	T	T	T	T	T	G	G	T	G	G	G	G	T	T	T	G	T	G	T	T	T	T	T	G	G	T	T	T	T	T	T	T	T	T	T	G	T	T	T
s4_39329971	4	39329971	T	T	T	G	T	T	G	T	G	G	G	G	G	T	T	G	T	T	T	T	G	G	G	T	G	T	G	G	G	G	G	N	T	G	G	G	G	G	G	G	G	G	G	T	G	G	G
s4_39370583	4	39370583	N	C	C	C	C	C	T	C	T	C	T	T	C	C	C	T	C	C	C	C	C	C	T	C	T	N	T	C	T	C	T	C	C	T	C	T	T	T	T	T	T	T	T	C	T	T	T
s4_39370584	4	39370584	N	C	C	G	C	C	G	C	G	G	G	G	G	C	C	G	C	C	C	C	G	G	G	C	G	N	G	G	G	C	G	C	C	G	G	G	G	G	G	G	G	G	G	C	G	G	G
s4_39370774	4	39370774	T	T	T	C	T	T	C	T	C	C	C	C	C	T	T	C	T	T	T	T	C	C	N	T	C	N	C	C	C	T	C	T	T	C	C	C	C	C	C	C	C	C	C	T	C	C	C
s4_39493598	4	39493598	T	T	T	T	T	T	G	T	G	T	G	G	T	T	T	G	T	T	T	T	T	T	G	T	G	T	G	T	G	G	G	T	T	G	T	G	G	G	G	G	G	G	G	T	G	G	G
s4_39996020	4	39996020	C	C	N	C	C	C	T	N	T	C	T	N	C	N	C	T	C	C	C	C	C	C	T	C	T	C	T	C	T	T	T	N	C	T	C	T	T	C	T	T	T	T	T	C	N	T	T
s4_39996393	4	39996393	T	A	T	A	A	A	T	A	T	A	T	T	A	A	A	T	A	A	A	A	A	A	T	A	T	A	T	A	T	T	T	A	A	T	A	T	T	A	T	T	T	T	T	A	T	T	T
s4_39996479	4	39996479	N	C	N	C	N	C	G	N	G	C	G	G	C	C	N	G	C	C	C	C	C	C	G	C	G	C	G	C	G	G	G	G	C	G	C	G	G	C	G	G	G	G	G	G	G	G	G
s4_40151325	4	40151325	T	C	T	C	C	C	T	N	N	C	N	T	C	N	T	T	C	C	C	C	C	C	N	C	N	C	T	C	T	N	T	T	C	T	C	T	T	C	T	T	T	T	T	T	T	T	T
s4_40151339	4	40151339	A	G	A	G	G	G	A	N	N	G	N	A	G	N	A	A	G	G	G	G	G	G	N	G	N	G	A	G	A	N	A	A	G	A	G	A	A	G	A	A	A	A	A	A	A	A	A
s4_40227668	4	40227668	A	A	A	A	A	A	T	A	T	A	T	T	A	N	A	T	A	A	A	A	A	A	N	A	T	A	T	A	T	T	T	A	A	T	A	T	T	A	T	T	T	T	T	A	T	T	T
s4_40385007	4	40385007	A	A	A	A	A	A	G	A	G	A	G	G	A	A	A	G	A	A	A	A	A	A	G	A	G	A	G	A	G	G	G	A	A	G	A	G	G	A	G	G	G	G	G	A	G	G	G
s4_40498322	4	40498322	G	A	G	A	A	A	G	A	G	A	G	G	G	A	G	G	A	A	A	A	A	A	G	A	G	A	G	A	G	G	G	G	N	G	A	G	G	A	G	G	G	G	G	G	G	G	G
s4_41055599	4	41055599	G	N	G	G	G	G	T	G	T	G	T	T	G	G	G	N	G	G	G	G	G	G	T	G	T	G	T	G	T	N	T	T	G	T	G	T	N	G	T	T	T	T	T	T	T	T	T
s4_41150435	4	41150435	A	A	A	A	A	A	G	A	G	A	G	G	A	N	G	G	A	A	A	A	A	A	G	A	G	A	G	A	G	G	G	G	A	G	A	G	G	A	G	G	G	G	G	G	G	G	G
s4_41150455	4	41150455	C	C	C	C	C	C	A	C	A	C	A	A	C	N	C	A	C	C	C	C	C	C	A	C	A	C	A	C	A	A	A	C	C	A	C	A	A	C	A	A	A	A	A	C	A	A	A
s4_41150529	4	41150529	C	C	C	C	C	C	T	C	T	C	T	T	C	C	C	T	C	C	C	C	C	C	T	C	T	C	T	C	T	T	T	C	C	T	C	T	T	C	T	T	T	T	T	C	T	T	T
s4_41273269	4	41273269	C	C	C	C	N	C	T	C	T	N	T	T	C	C	N	T	C	C	C	C	C	N	T	C	T	C	T	C	T	T	T	T	C	T	C	T	T	C	T	T	T	T	T	T	T	T	T
s4_41273303	4	41273303	A	A	A	A	A	A	T	A	T	A	T	T	A	A	A	T	A	A	A	A	A	A	T	A	T	A	T	A	T	T	T	A	A	T	A	T	T	A	T	T	T	T	T	A	T	T	T
s4_41518325	4	41518325	T	C	T	C	C	C	T	C	T	C	T	T	C	C	N	T	C	C	C	C	C	C	T	C	T	C	T	C	C	T	C	C	C	C	C	T	T	C	T	C	T	T	T	C	T	T	C
s4_41753586	4	41753586	G	G	G	G	N	G	G	G	G	G	A	G	G	G	G	G	G	G	G	G	G	G	A	G	G	G	G	G	G	G	G	G	G	G	G	A	G	G	G	G	G	A	G	G	G	G	G
s4_41795764	4	41795764	A	A	A	A	A	A	A	A	A	A	A	C	A	A	C	C	A	A	A	A	A	A	A	A	A	A	A	A	A	A	A	A	A	A	A	A	A	A	A	A	A	A	A	A	A	A	A
s4_41799554	4	41799554	T	T	T	T	T	T	G	T	G	T	G	T	T	T	N	T	T	T	T	T	T	T	G	T	G	T	G	T	T	N	T	T	T	T	T	G	G	T	G	T	G	G	G	T	G	G	T
s4_41799559	4	41799559	A	A	A	A	A	A	T	A	T	A	T	A	A	A	N	A	A	A	A	A	A	A	T	A	T	A	T	A	A	N	A	A	A	A	A	T	T	A	T	A	T	T	T	A	T	T	A
s4_41812893	4	41812893	T	G	T	G	T	T	T	T	T	G	N	T	T	N	T	T	T	T	T	G	G	G	N	G	T	G	T	G	G	G	G	G	G	G	G	T	T	G	T	G	T	T	T	G	T	T	G
s4_41819350	4	41819350	A	G	N	G	A	A	G	A	G	G	G	G	A	G	G	G	A	A	A	G	G	G	G	G	G	G	G	G	G	G	G	G	G	G	G	G	G	G	G	G	G	G	G	G	G	G	G
s4_41819378	4	41819378	T	T	N	T	A	A	T	A	T	T	T	T	A	T	T	T	A	A	A	T	T	T	T	T	T	T	T	T	T	T	T	T	T	T	T	T	T	T	T	T	T	T	T	T	T	T	T
s4_41872066	4	41872066	C	T	C	T	T	T	T	T	T	T	C	T	N	T	N	T	T	T	T	T	T	T	N	T	T	T	C	T	T	T	T	T	T	T	T	C	C	T	C	T	C	C	C	T	C	C	T
s4_41930564	4	41930564	A	N	A	A	N	A	G	A	G	N	A	G	N	A	N	N	A	A	A	A	A	A	N	A	G	A	A	A	A	A	A	A	A	A	A	A	A	A	A	A	A	A	A	A	A	A	A
s4_41984665	4	41984665	A	A	A	N	A	A	A	A	A	T	A	N	A	A	A	A	A	A	A	A	N	T	A	N	A	N	A	T	T	T	T	A	A	T	T	A	A	A	A	T	A	A	A	A	A	A	T
s4_42106246	4	42106246	N	A	T	N	T	T	N	T	T	N	T	N	T	A	T	T	T	T	T	A	T	T	T	A	N	A	T	T	T	T	T	T	A	T	T	T	T	A	T	T	T	T	T	T	T	T	T
s4_42314191	4	42314191	G	T	G	T	T	T	G	G	G	T	G	G	G	G	G	G	T	T	T	G	T	T	G	T	G	T	G	T	T	T	T	G	G	T	T	G	G	G	G	T	G	G	G	T	G	G	T
s4_42475168	4	42475168	T	T	C	T	T	T	C	T	C	T	C	C	T	T	C	C	T	T	T	T	T	T	C	T	C	T	C	T	T	T	T	T	T	T	T	C	C	T	C	T	C	C	C	T	C	C	T
s4_42475186	4	42475186	G	G	C	G	G	G	C	G	C	G	C	C	G	G	G	C	G	G	G	G	G	G	C	G	C	G	C	G	G	G	G	G	G	G	G	C	C	G	C	G	C	C	C	G	C	C	G
s4_42679079	4	42679079	C	C	C	C	C	C	T	C	T	C	T	T	C	C	C	T	C	C	C	C	C	C	T	C	T	C	T	C	C	N	C	C	C	C	C	T	T	C	T	C	T	T	T	C	T	T	C
s4_42699117	4	42699117	C	C	G	C	G	C	C	C	C	C	C	C	G	C	C	C	C	C	C	C	C	C	C	G	C	C	C	C	C	C	C	G	C	C	C	C	C	C	C	C	C	C	C	C	C	C	C
s4_42699198	4	42699198	G	G	A	G	A	G	A	G	A	G	A	A	A	G	G	A	G	G	G	G	G	G	A	A	A	G	A	G	G	G	G	A	G	G	G	A	A	G	A	G	A	A	A	N	A	A	G
s4_42699218	4	42699218	G	G	A	G	A	G	A	G	A	G	A	A	A	G	G	A	G	G	G	G	G	G	A	A	A	G	A	G	G	G	G	A	G	G	G	A	A	G	A	G	A	A	A	N	A	A	G
s4_42708105	4	42708105	T	T	T	T	T	T	T	T	T	T	T	T	T	T	T	T	T	T	T	T	T	T	T	A	T	T	T	N	T	N	T	A	T	T	T	T	T	T	T	T	T	T	T	T	T	T	T
s4_42708112	4	42708112	T	T	T	T	T	T	T	T	T	T	T	T	T	T	T	T	T	T	T	T	T	T	T	C	T	T	T	N	T	N	T	C	T	T	T	T	T	T	T	T	T	T	T	T	T	T	T
s4_42857037	4	42857037	T	N	N	T	T	T	T	N	N	T	C	C	T	T	T	N	T	T	T	T	T	T	C	T	T	T	C	T	T	C	C	T	T	T	T	C	C	T	C	T	C	C	C	T	C	C	T
s4_43026384	4	43026384	A	T	T	A	T	A	T	A	T	T	T	T	T	A	T	T	A	A	T	A	T	A	T	A	T	T	T	A	A	T	T	A	A	A	T	T	T	A	T	T	T	T	T	T	T	T	T
s4_43056444	4	43056444	T	T	N	N	T	T	T	A	T	T	A	A	T	N	T	A	A	A	T	A	A	A	A	N	T	T	A	A	A	A	A	A	A	A	T	A	A	A	A	T	A	A	A	T	A	A	T
s4_43056462	4	43056462	C	C	N	N	C	C	C	T	C	C	T	T	C	N	C	T	T	T	C	T	T	T	T	N	C	C	T	T	T	T	T	T	T	T	C	T	T	T	T	C	T	T	T	C	T	T	C
s4_43076095	4	43076095	T	N	G	T	G	T	T	T	T	G	T	T	T	T	T	T	T	T	T	T	T	T	T	T	T	G	T	T	T	T	T	T	T	T	T	T	T	T	T	G	T	T	T	T	T	T	G
s4_43081417	4	43081417	T	T	C	T	T	T	T	C	T	T	T	T	T	C	T	T	C	C	T	C	C	C	T	C	T	T	T	C	C	T	T	C	C	C	T	T	T	C	T	T	T	T	T	T	T	T	T
s4_43081541	4	43081541	A	A	G	A	A	A	A	G	A	A	A	A	A	G	A	A	G	G	A	G	G	G	A	G	A	A	A	G	G	A	A	G	G	G	A	A	A	G	A	A	A	A	A	A	A	A	A
s4_43108782	4	43108782	G	G	G	G	G	G	G	A	G	G	G	G	G	A	G	G	A	A	G	A	A	A	G	A	G	G	G	A	A	G	G	A	A	A	G	G	G	A	G	G	G	G	G	G	G	G	G
s4_43311154	4	43311154	T	T	T	T	T	T	T	T	T	T	G	G	T	T	T	G	T	T	T	T	T	T	G	T	T	T	G	G	G	G	G	T	T	G	T	G	G	T	G	T	G	G	G	T	G	G	T
s4_43326366	4	43326366	A	G	A	G	A	G	G	G	G	A	G	G	A	A	A	G	A	A	A	A	A	A	G	A	G	G	G	G	G	N	G	A	A	G	A	G	G	A	G	G	G	G	G	A	G	G	G
s4_43349921	4	43349921	T	T	T	T	T	T	T	T	T	T	C	C	T	T	T	C	T	T	T	T	T	T	C	T	N	T	N	C	C	C	C	T	N	C	T	C	C	T	C	T	C	C	C	T	C	C	T
s4_43349937	4	43349937	G	A	A	G	A	G	G	G	G	A	A	A	G	A	A	A	G	G	A	A	G	G	A	G	N	A	A	A	A	A	A	N	N	A	A	A	A	G	A	A	A	A	A	A	A	A	A
s4_43350062	4	43350062	T	T	T	T	T	T	N	T	N	T	N	C	T	T	T	C	T	T	T	T	T	T	C	T	T	T	C	C	C	C	C	T	N	C	T	C	C	T	C	T	C	C	C	T	C	C	T
s4_43356661	4	43356661	C	C	C	C	C	C	C	C	C	C	G	G	C	C	C	G	C	C	C	C	C	C	G	C	C	C	G	G	G	G	G	C	C	G	C	G	G	C	G	C	G	G	G	N	G	G	C
s4_43369039	4	43369039	N	T	T	T	T	T	T	T	T	T	C	C	T	T	T	C	T	T	T	T	T	T	C	T	T	T	C	C	C	C	C	T	T	N	T	C	C	T	C	T	C	C	C	T	C	C	T
s4_43369052	4	43369052	N	G	T	T	G	T	T	T	T	G	G	G	T	G	G	G	T	T	G	G	T	T	G	T	T	G	G	G	G	G	G	T	G	G	G	G	G	T	G	G	G	G	G	G	G	G	G
s4_43410746	4	43410746	A	G	A	A	G	A	A	A	A	G	A	A	A	G	A	A	A	A	G	G	A	A	A	A	A	G	A	A	A	A	A	A	G	A	G	A	A	A	A	G	A	A	A	G	A	A	G
s4_43491037	4	43491037	A	A	T	A	T	A	N	N	A	T	A	A	A	N	T	A	A	A	T	T	A	A	A	A	A	A	A	A	A	A	A	A	A	A	T	A	A	A	A	A	A	A	A	T	A	A	A
s4_43498029	4	43498029	N	T	A	T	A	T	T	A	T	A	T	T	T	A	A	T	T	T	A	A	T	T	N	T	T	T	T	T	T	T	T	T	T	T	A	T	T	T	T	T	T	T	T	A	T	T	T
s4_43498280	4	43498280	A	A	A	G	N	G	G	A	A	A	A	A	N	N	A	A	A	A	A	A	G	G	A	G	G	A	A	A	A	A	A	G	A	A	A	A	A	G	A	G	A	A	A	A	A	A	G
s4_43572696	4	43572696	T	C	T	C	T	C	C	T	T	T	T	T	C	T	C	T	T	T	T	T	T	C	C	C	C	C	T	T	C	T	T	C	T	C	T	T	T	C	T	C	T	T	C	T	T	T	C
s4_43595845	4	43595845	G	A	G	G	G	G	A	G	G	G	A	A	G	G	G	A	G	G	G	G	G	G	A	G	A	A	G	A	A	A	A	G	G	A	G	A	G	G	G	G	G	A	A	G	G	A	G
s4_43792143	4	43792143	C	C	C	C	C	C	T	C	N	C	C	C	C	C	C	C	C	C	C	C	C	C	N	C	T	C	T	C	C	C	C	C	C	C	C	C	T	C	T	C	T	C	C	C	T	C	C
s4_43795714	4	43795714	G	G	N	G	N	G	N	G	G	A	G	G	G	A	G	G	G	G	G	A	G	G	G	G	G	G	G	G	G	G	G	A	G	G	A	G	G	G	G	G	G	G	G	A	G	G	G
s4_43795719	4	43795719	C	C	N	C	N	C	N	C	T	C	C	C	C	C	C	C	C	C	C	C	C	C	C	C	T	C	T	C	C	C	C	C	C	C	C	C	T	C	T	C	T	C	C	C	T	C	C
s4_43795736	4	43795736	C	C	N	C	N	C	N	C	A	C	C	C	C	C	C	C	C	C	C	C	C	C	C	C	A	C	A	C	C	C	C	C	C	C	C	C	A	C	A	C	A	C	C	C	A	C	C
s4_43865501	4	43865501	C	C	A	A	A	A	C	A	C	A	C	C	C	A	A	C	C	C	C	A	C	C	C	A	C	C	C	C	C	C	C	A	C	C	A	C	C	A	C	C	C	C	C	A	C	C	C
s4_43865509	4	43865509	C	G	C	C	C	C	G	C	G	C	G	G	C	C	C	G	C	C	C	C	C	C	G	C	G	G	G	G	G	G	G	C	C	G	C	G	G	C	G	G	G	G	G	C	G	G	G
s4_43950011	4	43950011	A	T	A	A	A	A	T	A	T	A	T	T	A	A	A	T	A	A	A	A	A	A	T	A	T	T	T	T	T	T	T	A	A	T	A	T	T	A	T	T	T	T	T	A	T	T	T
s4_43950105	4	43950105	C	T	C	C	C	C	T	C	T	C	T	T	C	C	C	T	C	C	C	C	C	C	T	C	T	T	T	T	T	T	T	C	C	T	C	T	T	C	T	T	T	T	T	C	T	T	T
s4_44064840	4	44064840	T	A	A	T	T	T	A	T	A	T	A	A	A	T	A	A	T	T	T	T	A	T	A	T	A	A	A	A	A	A	A	T	T	A	T	A	A	T	A	A	A	A	A	T	A	A	A
s4_44064876	4	44064876	C	T	T	C	C	C	T	C	T	C	T	T	T	C	T	T	C	C	C	C	T	C	T	C	T	T	T	T	T	T	T	C	C	T	C	T	T	C	T	T	T	T	T	C	T	T	T
s4_44237436	4	44237436	T	N	C	T	C	T	T	T	T	N	T	T	N	N	C	T	T	T	T	C	C	C	T	C	T	T	T	T	T	T	T	C	C	T	C	T	T	C	T	T	T	T	T	T	T	T	T
s4_44237466	4	44237466	A	N	T	A	T	A	A	A	A	N	A	A	N	N	T	A	A	A	A	T	T	T	A	T	A	A	A	A	A	A	A	T	T	A	T	A	A	T	A	A	A	A	A	A	A	A	A
s4_44237486	4	44237486	C	N	T	C	T	C	C	C	C	N	C	C	N	N	T	C	C	C	C	T	T	T	C	T	C	C	C	C	C	C	C	T	T	C	T	C	C	T	C	C	C	C	C	C	C	C	C
s4_44257632	4	44257632	G	A	N	G	A	G	A	N	A	A	A	A	N	A	A	N	G	G	G	A	A	A	N	N	A	A	A	A	A	A	A	A	A	A	A	A	A	A	A	A	A	A	A	N	A	A	A
s4_44294655	4	44294655	N	A	N	A	A	A	A	N	A	N	A	A	N	T	N	A	A	A	A	T	A	T	A	T	A	A	A	A	A	A	A	A	T	A	T	A	A	T	A	A	A	A	A	N	A	A	A
s4_44294656	4	44294656	N	T	N	T	A	T	T	N	T	N	T	T	N	T	N	T	A	A	A	T	T	T	T	T	T	T	T	T	T	T	T	A	T	T	T	T	T	T	T	T	T	T	T	T	T	T	T
s4_44294666	4	44294666	N	C	N	T	C	T	C	N	C	N	C	C	N	C	N	C	C	C	C	C	T	C	C	C	C	C	C	C	C	C	C	C	C	C	C	C	C	C	C	C	C	C	C	N	C	C	C
s4_44299948	4	44299948	G	C	G	G	G	G	C	G	C	G	C	C	G	G	G	C	G	G	G	G	G	G	C	G	C	C	C	C	C	C	C	G	G	C	G	C	C	G	C	C	C	C	C	G	C	C	C
s4_44563246	4	44563246	A	G	A	G	G	A	G	G	G	A	G	G	A	A	A	G	G	G	G	A	A	A	G	A	G	G	G	G	G	N	G	G	A	G	A	G	G	A	G	G	G	G	G	A	G	G	A
s4_44604283	4	44604283	A	A	N	A	A	A	A	A	A	T	A	A	A	T	A	A	A	A	A	T	A	T	A	T	A	A	A	A	A	N	A	N	T	A	T	A	A	T	A	A	N	A	A	A	A	A	A
s4_44613368	4	44613368	G	G	G	G	A	G	G	A	G	A	G	G	G	A	G	G	A	A	A	A	G	A	G	A	G	G	G	G	G	G	G	A	A	G	A	G	G	N	G	G	G	G	G	G	G	G	G
s4_44641612	4	44641612	G	T	G	T	G	T	T	G	T	T	T	T	T	T	T	T	G	G	G	T	T	T	T	T	T	T	T	T	T	T	T	N	T	T	T	T	T	T	T	T	N	T	T	T	T	T	T
s4_44688212	4	44688212	G	T	G	T	G	G	T	G	T	G	T	T	T	G	G	T	G	G	G	G	G	G	T	G	T	T	T	T	T	T	T	G	G	T	G	T	T	G	T	T	T	T	T	G	T	T	G
s4_44688218	4	44688218	G	A	G	A	G	A	A	A	A	A	A	A	A	A	A	A	G	G	G	A	A	A	A	A	A	A	A	A	A	A	A	G	A	A	A	A	A	A	A	A	A	A	A	A	A	A	A
s4_44688296	4	44688296	C	T	C	T	C	T	T	T	T	T	T	T	T	T	T	T	C	C	C	T	T	T	T	T	T	T	T	T	T	T	T	C	T	T	T	T	T	T	T	T	T	T	T	T	T	T	T
s4_44688329	4	44688329	G	C	G	C	G	C	C	C	C	C	C	C	C	C	C	C	G	G	G	C	C	C	C	C	C	C	C	C	C	C	C	G	C	C	C	C	C	C	C	C	C	C	C	C	C	C	C
s4_44723531	4	44723531	N	N	G	G	G	N	A	G	A	A	G	G	G	A	G	G	G	G	G	N	G	A	N	A	A	G	G	G	G	G	G	G	A	G	A	G	G	A	G	G	G	G	G	G	G	G	G
s4_44723545	4	44723545	N	N	A	G	A	N	A	A	A	A	G	G	G	A	G	G	A	A	A	N	G	A	N	A	A	G	G	G	G	G	G	A	A	G	A	G	G	A	G	G	G	G	G	G	G	G	G
s4_44723552	4	44723552	N	N	T	G	T	N	T	T	T	T	G	G	G	T	G	G	T	T	T	N	G	T	N	T	T	G	G	G	G	G	G	T	T	G	T	G	G	T	G	G	G	G	G	G	G	G	G
s4_44723774	4	44723774	N	G	N	G	A	G	A	N	A	A	G	N	G	N	N	N	A	A	A	A	N	A	G	A	A	G	G	G	G	G	G	A	A	G	A	G	G	A	G	G	G	G	G	G	G	G	G
s4_44723777	4	44723777	N	A	N	A	T	A	T	N	T	T	A	N	A	N	N	N	T	T	T	T	N	T	A	T	T	A	A	A	A	A	A	T	T	A	T	A	A	T	A	A	A	A	A	A	A	A	A
s4_44726334	4	44726334	T	G	T	G	T	G	N	T	G	T	G	G	G	T	G	G	T	T	T	T	G	G	G	T	N	G	G	G	G	G	G	T	T	G	T	G	G	T	G	G	G	G	G	N	G	G	G
s4_44896306	4	44896306	G	G	G	A	G	A	G	G	G	G	G	G	G	G	G	G	G	G	G	G	A	G	G	G	G	G	G	G	G	G	G	G	G	G	G	G	G	G	G	G	G	G	G	A	G	G	A
s4_45072535	4	45072535	A	T	A	T	T	T	T	T	T	A	T	T	T	N	T	T	T	T	T	A	T	A	T	T	T	T	T	T	T	T	T	T	N	T	A	T	T	T	T	T	T	T	T	T	T	T	T
s4_45114997	4	45114997	T	C	T	C	C	C	C	C	C	T	C	C	C	T	C	C	C	C	C	T	C	T	C	C	C	C	C	C	C	C	C	C	T	C	T	C	C	C	C	C	C	C	C	C	C	C	C
s4_45127464	4	45127464	G	G	G	G	G	G	G	G	G	G	A	A	G	G	G	A	G	G	G	G	G	G	G	G	G	G	G	G	G	G	G	G	G	A	G	A	G	G	G	G	G	G	G	G	G	G	G
s4_45268217	4	45268217	T	C	T	T	T	T	C	T	C	T	C	C	C	T	C	C	T	C	T	T	T	C	C	T	C	C	C	T	C	C	T	T	T	C	T	C	C	T	C	C	C	C	C	N	C	C	T
s4_45268348	4	45268348	A	G	A	A	A	A	G	A	G	G	G	G	G	G	G	G	A	G	A	G	G	G	G	A	G	G	G	A	G	G	A	A	G	G	A	G	G	A	G	G	G	G	G	N	G	G	A
s4_45307815	4	45307815	T	C	T	T	T	T	T	T	T	T	C	C	C	T	T	C	T	T	T	T	T	T	C	T	T	C	C	T	C	T	T	T	T	C	T	C	C	T	C	T	C	T	C	T	C	T	T
s4_45309560	4	45309560	N	C	T	T	N	N	C	T	C	C	C	C	C	C	T	C	C	T	C	C	C	C	C	C	C	C	C	T	C	N	T	C	C	C	T	C	C	T	C	C	C	N	C	T	C	C	T
s4_45330774	4	45330774	T	T	T	T	T	C	T	T	N	T	N	T	T	N	N	N	C	T	C	T	T	T	T	T	T	T	T	T	T	T	T	C	T	T	T	T	T	T	T	T	T	T	T	T	T	T	T
s4_45384997	4	45384997	T	C	N	C	T	T	C	T	C	C	C	C	C	C	C	C	T	T	T	C	C	T	C	C	C	C	C	C	C	C	C	N	C	C	C	C	C	T	C	C	C	C	C	C	C	C	C
s4_45385007	4	45385007	G	A	G	A	G	G	A	G	A	A	A	A	A	A	A	A	G	G	G	A	A	G	A	A	A	A	A	A	A	A	A	N	A	A	A	A	A	G	A	A	A	A	A	A	A	A	A
s4_45385115	4	45385115	C	C	C	C	C	C	C	C	C	C	C	C	C	C	C	C	C	C	C	C	T	C	C	C	C	C	C	C	C	C	C	C	C	C	T	C	C	C	C	C	C	C	C	T	C	C	T
s4_45415647	4	45415647	C	T	N	T	C	C	T	C	T	C	T	T	T	C	C	T	C	C	C	C	C	C	T	C	T	T	T	T	T	N	T	C	C	T	C	T	T	C	T	T	T	T	T	C	T	T	C
s4_45415677	4	45415677	T	T	N	T	T	T	G	T	G	T	T	T	T	T	T	T	T	T	T	T	T	T	T	T	G	T	G	T	T	N	T	T	T	T	T	T	G	T	G	G	G	G	T	T	G	G	T
s4_45502118	4	45502118	C	C	T	C	T	T	C	C	N	T	C	N	C	N	N	C	T	T	T	T	C	T	C	N	C	C	C	C	C	C	C	T	T	C	T	C	C	C	C	C	C	C	C	T	C	C	T
s4_45595827	4	45595827	G	G	C	G	C	C	G	C	G	C	G	G	G	C	G	G	C	C	C	C	G	G	G	G	G	G	G	G	G	G	G	N	C	G	G	G	G	G	G	G	G	G	G	C	G	G	G
s4_45595950	4	45595950	T	G	T	G	T	T	G	T	T	T	G	G	G	T	T	G	T	T	T	T	T	T	G	T	G	G	G	G	G	G	G	N	T	G	T	G	N	G	G	N	G	G	G	N	G	G	G
s4_45624405	4	45624405	C	A	C	A	C	C	A	C	A	C	A	A	A	C	C	A	C	C	C	C	C	C	A	C	A	A	A	A	A	A	A	C	C	A	C	A	A	A	A	A	A	A	A	C	A	A	A
s4_45624442	4	45624442	C	G	C	G	C	C	G	C	G	C	G	G	G	C	C	G	C	C	C	C	C	C	G	C	G	G	G	G	G	G	G	C	C	G	C	G	G	G	G	G	G	G	G	C	G	G	G
s4_45750438	4	45750438	C	C	C	C	C	C	C	C	C	G	C	C	C	G	C	C	C	C	C	G	C	G	C	C	C	C	C	C	C	C	C	C	G	C	C	C	C	C	C	C	C	C	C	C	C	C	C
s4_45750463	4	45750463	C	C	C	C	C	C	C	C	C	T	C	C	C	T	C	C	C	C	C	T	C	T	C	C	C	C	C	C	C	C	C	C	T	C	C	C	C	C	C	C	C	C	C	C	C	C	C
s4_45754103	4	45754103	A	A	A	A	A	A	A	A	A	N	A	A	A	T	A	A	A	A	A	N	A	T	A	A	A	A	A	A	A	A	A	A	T	A	A	A	A	A	A	A	A	A	A	A	A	A	A
s4_45761854	4	45761854	G	G	G	A	G	G	A	G	A	A	A	A	A	A	G	A	G	G	G	A	G	A	G	G	G	G	A	A	A	A	A	G	A	A	N	A	A	A	A	A	A	A	A	G	A	A	A
s4_45761867	4	45761867	G	G	G	G	G	G	G	G	G	A	G	G	G	A	G	G	G	G	G	A	G	A	G	G	G	G	G	G	G	G	G	N	A	G	G	G	G	G	G	G	G	G	G	G	G	G	G
s4_45770865	4	45770865	A	A	A	A	A	A	A	A	A	G	A	A	A	G	A	A	A	A	A	G	A	G	A	A	A	A	A	A	A	A	A	A	G	A	A	A	A	A	A	A	A	A	A	A	A	A	A
s4_45770934	4	45770934	T	T	T	T	T	T	T	T	T	A	T	T	T	A	T	T	T	T	T	A	T	A	T	T	T	T	T	T	T	T	T	T	A	T	T	T	T	T	T	T	T	T	T	T	T	T	T
s5_95903	5	95903	T	T	T	T	C	T	T	C	T	T	T	T	T	C	T	T	C	C	T	C	T	T	T	T	T	T	T	T	T	T	T	C	T	T	T	T	T	C	T	T	T	T	T	N	T	T	T
s5_103759	5	103759	C	C	C	C	T	C	C	T	C	C	C	C	C	T	C	C	T	T	C	T	C	C	C	C	C	C	C	C	C	C	C	T	C	C	C	C	C	T	C	C	C	C	C	T	C	C	C
s5_103814	5	103814	C	C	C	C	T	C	C	T	C	C	C	C	C	T	C	C	T	T	C	T	C	C	C	C	C	C	C	C	C	C	C	T	C	C	C	C	C	T	C	C	C	C	C	T	C	C	C
s5_103930	5	103930	G	G	G	G	C	G	G	C	G	G	G	G	G	C	G	G	C	C	G	C	G	G	G	G	G	G	G	G	G	G	G	N	G	G	G	G	G	C	G	G	G	G	G	C	G	G	G
s5_103939	5	103939	G	G	G	G	A	G	G	A	G	G	G	G	G	A	G	G	A	A	G	A	G	G	G	G	G	G	G	G	G	G	G	N	G	G	G	G	G	A	G	G	G	G	G	A	G	G	G
s5_104170	5	104170	C	C	C	C	T	C	C	T	N	C	C	C	C	T	C	C	T	T	C	T	C	C	C	C	C	N	C	C	C	N	C	T	C	C	C	C	C	T	C	C	C	C	C	T	C	C	C
s5_104179	5	104179	T	C	T	C	T	T	C	T	N	T	C	C	T	T	T	C	T	T	C	T	T	T	C	T	C	N	C	T	C	N	T	T	T	C	T	C	C	T	C	C	C	C	C	T	T	C	T
s5_240830	5	240830	G	A	G	A	A	G	A	A	A	A	A	A	G	A	A	A	A	A	A	A	G	G	A	G	A	A	A	G	A	G	A	A	G	A	G	A	A	A	A	A	A	A	A	A	A	A	G
s5_240851	5	240851	G	A	G	A	A	G	A	A	A	A	A	A	G	A	A	A	A	A	A	A	G	G	A	G	A	A	A	G	A	G	A	A	G	A	G	A	A	A	A	A	A	A	A	A	A	A	G
s5_240887	5	240887	T	A	T	A	A	T	A	A	A	A	A	A	T	A	A	A	A	A	A	A	T	T	A	T	A	A	A	T	A	T	A	A	T	A	T	A	A	A	A	A	A	A	A	A	A	A	T
s5_278049	5	278049	T	T	N	N	C	T	N	C	T	T	N	T	N	C	C	N	C	C	T	C	T	T	T	T	N	T	T	T	T	N	T	C	T	T	T	T	T	C	T	T	T	T	T	C	T	T	T
s5_390050	5	390050	A	G	N	G	G	A	G	G	G	G	G	G	G	G	G	G	G	G	A	G	A	G	G	A	G	G	G	A	G	G	G	A	A	G	N	G	G	G	G	A	G	G	G	A	G	G	A
s5_449669	5	449669	N	C	C	C	T	C	C	T	C	T	C	N	N	T	T	C	T	T	C	T	C	T	C	C	N	C	C	C	C	C	C	C	C	C	C	C	C	T	C	C	C	C	C	C	C	C	C
s5_453019	5	453019	G	A	G	A	G	G	A	G	G	G	A	A	G	G	G	A	G	G	G	G	G	G	A	G	A	A	G	G	A	N	A	G	G	G	G	G	A	G	A	G	A	A	A	G	A	G	G
s5_453054	5	453054	G	A	G	A	G	G	A	G	A	G	A	A	G	A	G	A	G	G	G	A	G	G	A	G	A	A	A	G	A	N	A	G	G	A	G	A	A	A	A	G	A	A	A	G	A	A	G
s5_453099	5	453099	G	A	G	A	G	G	A	G	A	G	A	A	G	A	G	A	G	G	G	A	G	G	A	G	A	A	A	G	A	A	A	G	G	A	G	A	A	A	A	G	A	A	A	G	A	A	G
s5_453207	5	453207	A	G	A	G	A	A	G	A	G	A	G	G	A	G	A	G	A	A	A	G	A	A	G	A	G	G	G	A	G	G	G	A	A	G	A	G	G	G	G	A	G	G	G	A	G	G	A
s5_520636	5	520636	T	A	T	A	T	T	A	T	T	T	A	A	T	T	T	A	T	T	T	T	T	A	A	T	A	A	A	T	A	A	A	T	T	A	T	A	N	T	A	T	A	A	A	T	A	A	T
s5_520709	5	520709	A	A	A	A	A	A	A	C	C	A	A	A	C	A	C	A	C	C	A	A	A	A	A	A	A	A	A	A	A	A	A	A	A	A	A	A	A	A	A	A	A	A	A	A	A	A	A
s5_736390	5	736390	C	C	C	C	G	C	C	G	C	C	C	C	G	G	C	C	G	G	G	G	C	C	C	C	C	C	C	C	C	C	C	N	C	C	C	C	N	G	C	C	G	C	C	C	C	C	C
s5_736396	5	736396	A	A	A	A	G	A	A	G	A	A	A	A	G	G	A	A	G	G	G	G	A	A	A	A	A	A	A	A	A	A	A	N	A	A	A	A	N	G	A	A	G	A	A	A	A	A	A
s5_736525	5	736525	A	A	A	A	G	A	A	G	G	A	A	A	G	G	A	A	G	G	G	G	A	G	A	A	A	A	G	A	A	G	A	N	A	G	A	G	N	G	G	A	G	A	A	A	G	G	A
s5_914129	5	914129	A	A	A	A	C	A	A	A	C	C	A	A	C	A	A	A	A	A	A	A	A	C	A	C	A	A	C	C	A	C	A	C	C	A	C	A	C	A	C	C	A	A	A	C	C	C	C
s5_926380	5	926380	G	G	G	G	C	N	G	N	G	N	G	G	C	C	C	G	N	N	C	C	N	G	G	C	N	G	G	C	G	G	G	C	C	G	C	G	G	C	G	C	G	G	G	C	G	G	C
s5_938887	5	938887	T	T	T	T	T	T	T	T	C	T	T	T	T	T	T	T	T	T	T	T	T	C	T	T	T	T	C	T	T	C	T	T	T	T	T	T	C	T	C	T	T	T	T	T	C	C	T
s5_938892	5	938892	G	G	G	G	G	G	G	G	A	G	G	G	G	G	G	G	G	G	G	G	G	A	G	G	G	G	A	G	G	A	G	G	G	G	G	G	A	G	A	G	G	G	G	G	A	A	G
s5_964632	5	964632	G	G	G	G	C	G	G	G	C	G	G	G	C	N	G	G	G	G	G	C	G	C	G	C	G	G	C	C	G	C	N	C	C	G	C	G	C	C	C	C	G	G	G	C	C	C	C
s5_969235	5	969235	C	C	C	C	C	C	C	C	A	C	C	C	C	C	C	C	C	C	N	C	C	A	C	C	C	C	A	C	C	A	C	C	C	C	C	C	A	C	A	C	C	C	C	C	A	A	C
s5_1024594	5	1024594	T	T	T	T	T	T	T	T	A	T	T	T	T	T	T	T	T	T	T	T	T	A	T	T	T	T	A	T	T	N	T	T	T	T	T	T	A	T	A	T	T	T	T	N	A	A	T
s5_1024721	5	1024721	A	A	A	A	A	A	A	A	G	A	A	A	A	A	A	A	A	A	A	A	A	G	A	A	A	A	G	A	A	N	A	A	A	A	A	A	G	A	G	A	A	A	A	N	G	G	A
s5_1065318	5	1065318	G	G	G	T	G	G	T	G	T	G	T	G	G	G	G	G	G	G	G	G	G	T	G	G	G	G	T	G	G	T	G	G	G	G	G	G	T	G	T	G	T	T	T	G	T	T	G
s5_1326246	5	1326246	N	G	G	A	G	G	A	G	A	N	A	A	G	N	G	A	G	G	G	G	G	A	N	G	G	A	A	G	A	A	A	G	G	A	G	A	A	G	A	G	A	A	A	G	A	A	G
s5_1326259	5	1326259	N	A	A	G	A	A	G	A	G	N	G	G	A	N	A	G	A	A	A	A	A	G	N	A	A	G	G	A	G	G	G	A	A	G	A	G	G	A	N	A	G	G	G	A	G	G	A
s5_1327640	5	1327640	T	C	T	T	T	T	T	T	T	T	T	T	C	C	C	T	T	N	C	C	T	T	T	T	C	T	T	T	T	T	T	T	C	T	C	T	T	C	T	C	T	T	T	T	T	T	T
s5_1327697	5	1327697	T	C	T	T	T	T	T	T	T	T	T	T	C	C	C	T	T	N	C	C	T	T	T	T	C	T	T	T	T	T	T	T	C	T	C	T	T	C	T	C	T	T	T	T	T	T	T
s5_1328814	5	1328814	T	G	T	N	T	T	N	T	G	N	N	T	G	G	G	T	T	N	G	G	T	G	T	T	N	T	G	T	T	G	T	T	G	T	G	T	G	G	G	G	G	G	G	T	G	G	T
s5_1328832	5	1328832	C	G	C	N	C	C	N	C	C	N	N	C	G	G	G	C	C	N	G	G	C	C	C	C	N	C	C	C	C	G	C	C	G	C	G	C	C	G	C	G	C	C	C	C	C	C	C
s5_1379267	5	1379267	N	C	C	A	C	C	A	C	A	C	A	C	C	C	C	C	C	C	C	C	C	A	C	C	C	C	A	C	C	A	C	C	C	C	C	C	A	C	A	C	A	A	A	C	A	A	C
s5_1379373	5	1379373	T	T	T	C	T	T	C	T	C	T	C	T	T	N	T	T	T	T	T	T	T	C	N	T	T	T	C	T	T	C	T	T	T	T	T	T	C	T	C	T	C	C	C	T	C	C	T
s5_1379388	5	1379388	T	T	T	C	T	T	C	T	C	T	C	T	T	N	T	T	T	T	T	T	T	C	N	T	T	T	C	T	T	C	T	T	T	T	T	T	C	T	C	T	C	C	C	T	C	C	T
s5_1583445	5	1583445	A	A	A	A	A	A	A	A	G	A	A	G	A	N	A	G	A	A	A	A	A	G	G	A	G	G	A	A	G	G	G	A	A	G	A	G	G	A	G	A	G	A	A	A	G	G	A
s5_1726596	5	1726596	T	T	T	T	T	T	T	T	G	T	T	G	T	T	T	G	T	T	T	T	T	G	G	T	G	G	T	T	G	G	G	T	T	T	T	G	G	T	G	T	G	T	T	T	G	G	T
s5_1726796	5	1726796	G	G	G	G	G	G	G	G	G	G	G	A	G	G	N	A	G	G	G	G	G	N	A	G	A	A	G	G	A	N	A	G	G	G	G	A	G	G	G	G	G	G	G	G	G	G	G
s5_1773754	5	1773754	T	N	T	T	T	T	T	T	T	T	T	C	N	T	T	C	T	T	T	T	T	C	C	T	C	C	T	T	C	C	C	T	T	T	T	C	C	T	C	T	C	T	T	T	C	C	T
s5_1773995	5	1773995	A	N	A	A	A	A	A	A	A	A	A	C	A	A	A	C	A	A	A	A	A	C	C	A	C	C	A	A	C	C	C	A	A	A	A	C	C	A	C	A	C	A	A	A	C	C	A
s5_1774000	5	1774000	A	N	A	A	A	A	A	A	A	A	A	T	A	A	A	T	A	A	A	A	A	T	T	A	T	T	A	A	T	T	T	A	A	A	A	T	T	A	T	A	T	A	A	A	T	T	A
s5_1950310	5	1950310	T	T	N	A	T	T	A	T	T	T	N	A	N	T	T	A	T	T	T	T	T	A	A	T	A	A	T	T	A	A	A	N	T	T	T	A	A	T	A	T	A	A	A	T	A	A	T
s5_2016523	5	2016523	C	A	C	C	C	C	C	C	C	C	C	C	C	A	C	C	C	C	C	A	C	C	C	C	C	C	C	C	C	C	C	C	A	C	C	C	C	C	C	C	C	C	C	C	C	C	C
s5_2057648	5	2057648	A	G	A	G	A	G	G	A	G	A	G	G	A	G	G	G	A	G	G	G	A	G	G	A	G	G	A	A	G	G	G	A	G	G	A	G	G	A	G	A	G	G	G	A	G	G	A
s5_2196378	5	2196378	C	T	C	C	T	T	C	T	C	T	C	C	T	T	T	C	T	T	T	T	C	C	C	T	C	C	T	T	C	C	C	T	T	C	T	C	C	T	C	T	C	C	C	T	C	C	T
s5_2196396	5	2196396	C	T	C	C	T	T	C	T	C	T	C	C	T	T	T	C	T	T	T	T	C	C	C	T	C	C	T	T	C	C	C	T	T	C	T	C	C	T	C	T	C	C	C	T	C	C	T
s5_2196502	5	2196502	T	T	T	T	C	C	T	C	T	C	T	T	C	T	C	T	C	C	C	T	T	T	T	C	T	T	C	C	T	T	T	C	T	T	C	T	T	T	T	C	T	T	T	C	T	T	C
s5_2202533	5	2202533	C	T	C	C	C	T	C	C	C	C	C	C	C	T	T	C	C	C	C	T	C	C	C	C	C	C	C	C	C	C	C	C	T	C	C	C	C	T	C	C	C	C	C	C	C	C	C
s5_2202560	5	2202560	C	C	C	C	C	C	G	C	C	C	C	G	C	C	C	G	C	C	C	C	C	G	G	C	G	G	C	C	G	G	G	C	C	G	C	G	C	C	N	C	C	C	C	C	C	C	C
s5_2209179	5	2209179	G	A	G	G	G	G	G	G	G	G	G	G	G	A	G	G	G	G	G	A	G	G	G	G	G	G	G	G	G	G	G	G	A	G	G	G	G	A	G	G	N	G	G	G	G	G	G
s5_2209336	5	2209336	C	T	C	T	C	C	T	C	T	C	T	T	C	T	C	T	C	C	C	T	C	T	T	C	T	T	C	C	T	T	T	C	T	T	C	T	T	T	T	C	N	T	T	C	T	T	C
s5_2223933	5	2223933	A	T	A	A	A	A	A	A	A	A	A	A	A	T	A	A	A	A	A	T	A	A	N	A	A	A	A	A	A	N	A	A	T	A	A	N	A	N	A	A	A	A	A	A	A	A	A
s5_2271679	5	2271679	G	G	G	A	A	G	A	A	N	A	A	A	A	G	G	N	A	A	A	G	G	A	A	A	A	A	A	A	A	A	A	N	G	A	A	A	A	G	A	A	A	A	A	A	A	A	A
s5_2335342	5	2335342	G	A	G	G	G	G	G	G	G	G	G	G	G	A	G	G	G	G	G	A	G	G	G	G	G	G	A	A	G	G	G	G	N	G	G	G	G	A	G	G	G	G	G	G	G	G	G
s5_2469041	5	2469041	C	T	C	T	T	C	T	T	T	C	T	T	C	T	C	T	T	T	T	T	C	T	T	C	T	T	C	C	T	T	T	C	C	T	C	T	T	C	T	T	T	T	T	C	T	T	N
s5_2469068	5	2469068	G	T	G	T	T	G	T	T	T	G	T	T	G	T	G	T	T	T	T	T	G	T	T	G	T	T	G	G	T	T	T	G	G	T	G	T	T	G	T	T	T	T	T	G	T	T	N
s5_2533179	5	2533179	C	N	N	N	N	C	N	C	C	C	C	C	C	T	C	N	C	C	C	T	C	C	C	N	C	N	T	T	C	C	C	T	T	C	C	C	C	C	C	C	C	C	C	T	C	C	T
s5_2813812	5	2813812	C	T	C	T	T	T	T	T	T	T	T	T	C	N	T	T	C	T	T	T	N	T	T	N	T	T	C	C	T	T	T	T	T	T	C	T	T	T	T	T	T	T	T	T	T	T	T
s5_2947113	5	2947113	T	N	T	A	T	T	A	T	A	T	A	A	T	T	T	A	T	T	T	T	T	T	A	T	A	A	T	T	A	N	A	T	T	A	T	T	A	T	A	A	A	A	A	T	A	A	T
s5_2947197	5	2947197	G	G	G	T	G	G	T	G	T	G	T	T	G	G	G	T	G	G	G	G	G	G	T	G	T	T	G	G	T	N	T	G	G	T	G	G	T	G	T	T	T	T	T	G	T	T	G
s5_3044146	5	3044146	T	T	T	C	T	T	C	T	C	C	C	C	T	C	T	C	T	T	T	C	T	C	C	C	C	C	T	T	C	C	C	C	C	C	T	C	C	C	C	C	C	C	C	C	C	C	T
s5_3050370	5	3050370	C	C	C	A	C	C	A	C	A	C	N	A	C	C	C	A	C	C	C	C	C	C	A	C	A	A	C	C	A	A	A	C	C	A	C	C	A	C	N	A	A	A	N	N	A	A	C
s5_3050399	5	3050399	A	A	A	T	A	A	T	A	T	A	N	T	A	A	A	T	A	A	A	A	A	A	T	A	T	T	A	A	T	T	T	N	A	T	A	A	T	A	N	T	T	T	N	N	T	T	A
s5_3069369	5	3069369	C	T	C	C	C	C	C	C	C	T	C	C	C	T	C	C	C	C	C	T	C	T	C	T	C	C	T	C	C	N	C	T	T	C	T	T	C	T	C	C	C	C	C	T	C	C	T
s5_3069388	5	3069388	T	T	T	C	T	T	C	T	C	T	C	C	T	T	T	C	T	T	T	T	T	T	C	T	C	C	T	T	C	N	C	T	T	C	T	T	C	T	C	C	C	C	C	T	C	C	T
s5_3078116	5	3078116	A	A	A	T	A	A	T	A	T	A	T	T	A	A	A	T	A	A	A	A	A	A	T	A	T	T	A	A	T	T	T	A	A	T	A	A	T	N	T	T	T	T	T	A	T	T	A
s5_3078219	5	3078219	T	T	T	G	T	T	G	T	G	N	G	G	T	N	T	G	T	T	T	N	T	N	G	N	G	G	T	T	G	G	G	G	G	G	T	G	G	G	G	G	G	G	G	G	G	G	T
s5_3187625	5	3187625	T	T	T	C	T	T	C	T	C	T	C	C	T	T	T	C	T	T	T	T	T	T	C	T	C	C	T	T	C	C	C	T	T	C	T	T	C	N	C	C	C	C	C	T	C	C	T
s5_3187670	5	3187670	G	G	G	A	G	G	A	G	A	G	A	A	G	G	G	A	G	G	G	G	G	G	A	G	A	A	G	G	A	A	A	G	G	A	G	G	A	N	A	A	A	A	A	G	A	A	G
s5_3263379	5	3263379	G	G	G	T	G	G	T	T	T	G	T	T	G	G	G	T	T	T	G	G	G	G	T	G	T	T	G	G	T	N	T	G	G	T	G	G	T	G	T	T	T	T	T	G	T	T	G
s5_3263424	5	3263424	T	T	T	G	T	T	G	G	G	T	G	G	T	T	T	G	G	G	T	T	T	T	G	T	G	G	T	T	G	N	G	T	T	G	T	T	G	T	G	G	G	G	G	T	G	G	T
s5_3263469	5	3263469	T	T	T	A	T	T	A	A	A	T	A	A	T	T	T	A	A	A	T	T	T	T	A	T	A	A	T	T	A	N	A	T	T	A	T	T	A	T	A	A	A	A	A	T	A	A	T
s5_3286515	5	3286515	C	C	C	C	C	C	C	A	C	C	C	C	C	C	C	C	A	A	A	C	C	C	C	C	C	C	C	A	C	C	C	C	C	C	C	C	C	C	C	C	C	C	C	C	C	C	C
s5_3286522	5	3286522	A	A	A	A	A	A	N	C	A	A	A	A	A	A	A	A	C	C	C	A	A	A	A	A	A	A	A	C	A	A	A	A	A	A	A	A	A	A	A	A	A	A	A	A	A	A	A
s5_3286816	5	3286816	G	G	G	A	G	G	A	G	A	G	A	A	N	G	N	A	G	G	G	G	G	G	A	G	A	N	G	G	A	A	A	G	G	A	G	G	A	G	A	A	A	A	A	N	A	A	G
s5_3286828	5	3286828	T	T	T	G	T	T	G	T	G	T	G	G	N	T	N	G	T	T	T	T	T	T	G	T	G	N	T	T	G	G	G	T	T	G	T	T	G	T	G	G	G	G	G	N	G	G	T
s5_3324361	5	3324361	G	G	G	C	G	G	C	N	C	G	C	C	G	G	G	C	C	C	C	G	G	G	C	G	C	C	G	C	C	C	C	G	G	C	G	G	C	G	C	C	C	C	C	G	C	C	G
s5_3559572	5	3559572	A	A	A	A	G	A	A	G	A	A	A	A	A	A	A	A	G	G	G	A	A	A	A	A	A	A	A	A	A	A	A	G	A	A	A	A	A	A	A	A	A	A	A	A	A	A	A
s5_3717519	5	3717519	T	T	T	T	A	T	T	A	T	A	T	T	T	T	T	T	A	A	A	T	T	T	T	A	T	T	T	A	T	T	T	A	A	A	T	A	T	T	T	T	T	T	T	T	T	T	A
s5_3732163	5	3732163	T	T	T	C	T	T	C	T	C	C	C	C	T	T	T	C	T	T	T	T	T	T	C	C	C	C	T	T	C	C	C	T	C	C	T	C	C	T	C	N	C	C	C	T	C	C	C
s5_3732193	5	3732193	T	T	T	C	T	T	C	T	C	C	C	C	T	T	T	C	T	T	T	T	T	T	C	C	C	C	T	T	C	C	C	T	C	C	T	C	C	T	C	N	C	C	C	T	C	C	C
s5_3732205	5	3732205	T	T	T	T	T	T	T	T	T	A	T	T	T	T	T	T	T	T	T	T	T	T	T	A	T	T	T	T	T	T	T	T	A	A	T	A	T	T	T	T	T	T	T	T	T	T	A
s5_3757231	5	3757231	G	G	G	G	G	G	G	G	G	A	G	G	G	G	G	G	G	G	G	G	G	G	G	A	G	G	G	G	G	G	G	N	N	A	G	A	G	G	G	G	G	G	G	G	G	G	A
s5_3872641	5	3872641	C	C	C	C	C	C	T	C	T	C	T	T	C	C	C	T	C	C	C	C	C	C	T	C	T	T	C	C	T	T	T	C	C	C	C	C	T	C	T	T	T	T	T	C	T	T	C
s5_4021970	5	4021970	G	G	G	G	A	G	A	G	A	G	A	A	G	G	G	A	G	G	G	G	A	G	A	G	A	A	G	A	A	A	A	G	G	G	G	G	A	G	A	A	A	A	A	G	A	A	G
s5_4022026	5	4022026	T	T	T	T	T	T	C	T	C	T	C	C	N	T	T	C	T	T	T	T	T	T	C	T	C	C	T	T	C	C	C	T	T	T	T	T	C	T	C	C	C	C	C	T	C	C	T
s5_4022068	5	4022068	C	C	C	C	A	C	A	C	A	C	A	A	N	C	C	A	C	C	C	C	A	C	A	C	A	A	C	A	A	A	A	C	C	C	C	C	A	C	A	A	A	A	A	C	A	A	C
s5_4124762	5	4124762	G	G	G	G	G	G	A	G	A	N	A	A	G	N	G	A	N	N	G	N	G	G	A	N	A	A	A	G	A	A	A	G	G	G	G	G	A	G	A	A	A	A	A	G	A	A	G
s5_4267618	5	4267618	T	T	T	C	C	T	C	C	C	C	C	C	C	C	T	C	C	C	C	C	T	T	C	C	C	C	C	T	C	C	C	C	C	T	T	C	C	C	C	C	C	C	C	T	C	C	C
s5_4447591	5	4447591	N	A	N	A	A	A	A	A	A	G	A	A	A	G	A	A	A	A	A	G	N	A	A	G	A	A	A	A	A	A	A	A	G	A	A	G	A	G	A	A	A	A	A	A	A	A	G
s5_4447592	5	4447592	N	T	N	G	T	T	G	G	G	G	G	G	T	G	T	G	G	G	G	G	N	T	G	G	G	G	G	G	G	G	G	G	G	G	T	G	G	G	G	G	G	G	G	T	G	G	G
s5_4447601	5	4447601	N	C	N	A	C	C	C	A	C	C	C	C	C	C	C	C	C	C	A	C	N	C	C	C	C	C	C	C	C	C	A	A	C	A	C	C	C	C	C	A	C	A	C	C	A	C	C
s5_4475415	5	4475415	T	T	T	T	T	T	G	T	G	T	G	G	T	T	T	G	T	T	T	T	T	T	G	T	G	G	G	G	G	G	T	T	T	N	T	T	G	T	G	T	N	T	G	T	T	G	T
s5_4475461	5	4475461	T	T	T	T	T	T	C	T	C	T	C	C	T	T	T	C	T	T	T	T	T	T	C	T	C	C	C	C	C	C	T	T	T	N	T	T	C	T	C	T	N	T	C	T	T	C	T
s5_4475559	5	4475559	C	C	C	C	C	C	A	C	A	C	A	A	C	C	C	A	C	C	C	C	C	C	A	C	A	A	A	A	A	A	C	C	C	C	C	C	A	C	A	C	N	C	A	C	C	A	C
s5_4876742	5	4876742	G	G	G	G	G	G	A	G	A	G	A	A	G	G	G	A	G	G	G	G	G	G	A	G	A	A	A	A	A	A	A	G	G	G	G	G	N	G	A	A	A	G	A	N	G	A	G
s5_4881988	5	4881988	G	G	G	G	G	G	A	G	G	G	A	A	G	G	G	G	G	G	G	G	G	G	A	G	A	A	A	A	A	N	A	G	G	G	N	G	A	G	A	A	A	G	A	G	G	G	G
s5_4927347	5	4927347	A	A	A	A	A	A	A	A	A	T	A	A	A	T	A	A	A	A	A	T	A	A	A	T	A	A	A	A	A	A	A	A	T	A	A	T	A	A	A	A	A	A	A	A	A	A	T
s5_5704607	5	5704607	C	C	C	C	C	C	T	C	T	C	T	T	C	C	C	T	C	C	C	C	C	C	T	C	T	T	T	T	T	T	T	C	C	C	C	C	T	C	T	T	T	T	T	C	T	T	C
s5_6349425	5	6349425	C	C	C	C	C	C	A	C	A	C	A	A	C	C	C	A	C	C	C	C	C	C	A	C	A	A	A	N	A	N	A	N	C	A	C	C	A	C	A	A	A	A	A	N	C	A	C
s5_6349458	5	6349458	A	A	A	A	A	A	G	A	A	A	G	G	A	A	A	G	A	A	A	A	A	A	G	A	G	G	G	G	G	G	G	A	A	G	A	N	N	A	G	G	G	G	G	A	A	G	A
s5_6356697	5	6356697	G	G	G	N	G	G	C	G	C	G	C	C	G	N	G	C	G	G	G	G	G	G	C	G	C	C	C	C	C	C	C	N	G	C	G	G	C	G	C	C	C	C	C	G	G	C	N
s5_6576238	5	6576238	G	G	N	G	G	G	C	G	C	G	C	C	N	G	G	C	G	G	G	G	G	G	C	G	N	C	C	G	C	C	C	G	G	G	G	G	C	G	C	C	C	C	C	G	G	C	G
s5_7104764	5	7104764	N	A	N	A	A	A	G	A	G	A	G	G	A	N	A	G	A	A	A	G	A	G	G	G	G	G	G	G	G	G	G	A	G	G	A	G	G	A	G	G	G	G	G	A	A	G	A
s5_7527404	5	7527404	T	T	T	T	T	T	A	T	A	T	A	A	T	T	T	A	T	T	T	T	T	T	A	T	A	A	A	T	A	A	A	T	T	T	T	T	A	T	A	A	A	A	A	T	T	A	T
s5_7554154	5	7554154	A	A	A	A	A	A	G	A	G	A	G	G	A	A	A	G	A	A	A	A	A	A	G	A	G	G	G	N	G	G	G	A	A	A	A	A	G	A	G	G	G	G	G	A	A	G	A
s5_7554175	5	7554175	G	G	G	G	G	G	T	G	T	G	T	T	G	G	G	T	G	G	G	G	G	G	T	G	T	T	T	N	T	T	T	G	G	G	G	G	T	G	T	T	T	T	T	G	G	T	G
s5_7554187	5	7554187	T	A	T	T	A	A	A	A	A	A	A	A	A	T	A	A	T	T	A	T	T	T	A	T	A	A	A	N	A	A	A	A	T	T	A	T	A	A	A	A	A	A	A	N	A	A	A
s5_7740063	5	7740063	A	A	A	A	A	A	G	A	N	A	G	G	N	N	A	G	A	A	A	G	A	G	G	G	G	G	G	G	G	G	G	A	G	G	A	G	G	A	G	N	G	G	G	A	A	G	A
s5_7740075	5	7740075	G	G	G	G	G	G	A	G	N	G	A	A	N	N	G	A	G	G	G	A	G	A	A	A	A	A	A	A	A	A	A	G	A	A	G	A	A	G	A	N	A	A	A	G	G	A	G
s5_7740186	5	7740186	T	T	T	T	N	T	C	T	C	T	C	C	T	C	T	C	T	T	T	C	T	C	C	C	C	C	C	C	C	C	C	T	C	C	T	C	C	T	C	N	C	C	C	T	T	C	T
s5_7751271	5	7751271	N	A	A	A	A	A	G	A	G	A	G	G	A	G	A	G	A	A	A	G	A	G	G	G	G	G	G	G	G	G	G	A	G	G	A	G	G	A	G	G	G	G	G	A	A	G	A
s5_7758273	5	7758273	A	A	A	A	A	A	A	A	A	A	A	A	A	G	A	A	A	A	A	G	A	G	A	G	N	A	A	G	A	A	A	A	G	G	A	G	A	A	A	A	A	A	A	A	A	A	A
s5_7758489	5	7758489	G	G	G	G	G	G	G	G	G	G	G	G	G	A	G	G	G	G	G	A	G	A	G	A	G	G	G	A	G	G	G	G	A	A	G	A	G	G	G	G	G	G	G	G	G	G	G
s5_7758530	5	7758530	T	T	T	T	T	T	T	T	T	T	T	T	T	A	T	T	T	T	T	A	T	A	T	A	T	T	T	A	T	T	T	T	A	A	T	A	T	T	T	T	T	T	T	T	T	T	T
s5_7758564	5	7758564	C	C	C	C	C	C	C	C	C	C	C	C	C	T	C	C	C	C	C	T	C	T	C	T	C	C	C	T	C	C	C	C	T	T	C	T	C	C	C	C	C	C	C	C	C	C	C
s5_8122023	5	8122023	T	T	T	T	T	T	A	T	A	T	A	A	N	T	T	A	T	T	T	T	T	T	A	T	A	A	A	T	A	A	A	T	T	T	T	T	A	T	A	A	A	A	A	T	T	A	T
s5_8798478	5	8798478	A	A	A	A	A	A	G	A	G	A	G	G	A	A	A	G	A	A	A	N	A	A	N	A	G	G	G	A	G	A	G	A	A	A	A	G	G	A	G	G	G	G	G	A	A	G	A
s5_8858336	5	8858336	N	T	T	T	T	T	A	T	A	N	N	A	T	N	T	A	T	T	A	A	T	A	A	A	N	A	A	A	A	T	A	T	A	A	T	A	A	T	A	A	A	A	A	T	N	A	T
s5_8877827	5	8877827	A	A	A	A	A	A	A	A	A	A	A	A	A	G	A	A	A	A	G	G	A	G	A	G	A	A	A	G	A	A	A	A	G	G	A	A	A	A	A	A	A	A	A	A	A	A	A
[truncated: 2,660 more rows]
[truncated: 251 more columns]
