# Supplementary material for: Identification of consistent QTL and candidate genes associated with seed traits in common bean by combining GWAS and RNA-Seq
Source: Theor Appl Genet. 2024 May 27;137(6):143. doi: 10.1007/s00122-024-04638-5 (PMC11130024; doi:10.1007/s00122-024-04638-5)
Supplement: Supplementary file 3 — Supplementary file3 (XLSX 34 kb) [file 122_2024_4638_MOESM3_ESM.xlsx]

## Sheet: Table S2
Table S2. Phenotype data and results of HCPC analysis. Clust, cluster assigned by HPCP analysis using the five QTL associated with seed weight. Seed01_51.9, Seed03_45.6, Seed07_0.62, Seed08_55.3 and Seed10_39.1, the Five QTL identified for 25-seed weight. Mean data for the seven trait measures in the SDP lines used in this study. The grouping of the SDP lines in gene pools were described by Campa…
Line	Gene pool	Clust	Seed01_51.9	Seed03_45.6	Seed07_0.62	Seed08_55.3	Seed10_39.1	Area	Length	Width	LWR	25 Seeds Weight	Coat Proportion	Water Absorption
SDP001	mesoamerican	1	3	2	3	3	1	64.37	10.98	7.46	1.48	6.58	5.9	52.06
SDP002	intermediate	1	2	3	1	3	2	163.04	20.06	9.46	2.12	25.79	18.49	54.36
SDP003	mesoamerican	1	3	2	3	2	1	65.98	11.69	7.04	1.67	7.96	7.26	50.99
SDP004	intermediate	1	2	2	3	1	1	67.55	12.03	7	1.72	8.82	7.21	50.7
SDP005	mesoamerican	1	3	2	3	1	1	62.68	11.02	6.84	1.62	7.04	5.88	51.48
SDP006	intermediate	2	3	1	1	2	3	84.91	12.87	8.34	1.55	10.98	9.45	53.65
SDP007	intermediate	3	3	1	1	3	1	48.87	12	5.16	2.34	6.64	6.71	51.82
SDP008	andean	3	3	1	1	3	3	67.47	13.42	6.37	2.11	10.57	8.63	48.98
SDP009	intermediate	3	3	1	1	3	1	44.82	10.02	5	2.02	3.9	3.37	50.05
SDP010	mesoamerican	1	3	2	3	1	1	51.99	9.89	6.7	1.48	5.09	4.1	51.24
SDP011	andean	3	1	1	1	3	3	73.76	14.66	6.03	2.43	8	7.45	50.76
SDP012	mesoamerican	1	3	2	3	2	1	59.16	11.35	6.49	1.75	8.81	7.77	51.27
SDP013	mesoamerican	1	3	2	3	2	1	81.04	12.06	8.47	1.43	10.99	9.33	52.72
SDP014	intermediate	3	3	1	1	3	3	80.89	13.76	6.88	2.01	11.32	9.08	53.43
SDP015	mesoamerican	1	1	3	3	2	1	91.79	13.6	8.63	1.58	10.89	9.4	51.72
SDP016	intermediate	2	1	1	1	1	3	83.63	14.71	6.69	2.2	10.17	8.32	51.42
SDP017	andean	3	1	1	1	3	3	70.37	10.9	8.72	1.26	13.18	9.59	50.77
SDP018	intermediate	1	3	3	3	3	1	77.22	11.63	8.42	1.39	11.05	8.71	51.29
SDP019	andean	3	1	1	1	3	3	81.47	12.07	8.73	1.39	13.42	12	52.73
SDP020	intermediate	3	3	1	1	3	3	64.01	11.03	7.09	1.56	7.38	6.11	53.01
SDP021	andean	3	1	2	1	3	3	132.19	16.74	9.93	1.69	21.52	17.7	51.51
SDP022	andean	3	3	1	1	3	1	98.07	14.27	8.38	1.71	15.26	12.61	52.02
SDP023	andean	3	2	1	1	3	3	100.73	15.25	8.21	1.87	12.71	11.34	50.32
SDP024	mesoamerican	1	1	2	3	2	1	69.92	12.72	6.78	1.89	9.15	6.13	49.1
SDP025	intermediate	3	3	1	1	3	3	83.05	12.33	8.46	1.46	13.08	10.12	48.73
SDP026	andean	3	2	1	1	3	3	80.59	13.02	7.78	1.68	14.17	12.08	53.17
SDP027	intermediate	3	3	1	1	3	3	100.02	16.88	7.4	2.29	11.91	10.26	53.48
SDP028	andean	3	2	1	1	3	3	133.51	17.46	8.95	1.95	15.6	14.95	54.52
SDP029	mesoamerican	1	3	2	3	1	1	65.77	11.62	7.21	1.61	7.74	5.9	48.22
SDP030	andean	3	2	1	1	3	3	96.28	13.04	9.94	1.32	20.17	16.07	49.44
SDP031	mesoamerican	1	3	3	3	2	1	66.13	11.03	7.19	1.54	6.82	5.62	50.74
SDP032	andean	3	1	1	2	3	3	95.57	14.88	8.06	1.84	15.66	13.97	55.13
SDP033	mesoamerican	1	3	3	3	3	1	73.6	12.25	7.68	1.6	8.53	7.74	54.11
SDP034	andean	3	2	1	1	3	3	105.03	15.82	8.29	1.91	15.87	14.11	52.92
SDP035	intermediate	3	1	1	1	3	3	66.96	11.52	8.04	1.44	11.94	9.73	54.27
SDP036	andean	3	1	1	1	3	3	86.34	13.44	8.37	1.62	13.16	10.68	48.74
SDP037	andean	3	1	1	1	3	3	95.82	15.22	8.3	1.84	12.26	9	48.25
SDP038	andean	3	1	1	1	3	3	62.21	9.78	8.03	1.22	12.2	9.02	48.87
SDP039	mesoamerican	1	3	3	2	2	2	108.74	15.51	8.8	1.77	13.3	10.65	48.13
SDP040	mesoamerican	1	3	3	3	2	1	68.85	11.25	7.95	1.42	8.38	6.75	51.79
SDP041	andean	3	2	1	1	3	3	114.2	15.39	8.66	1.78	17.1	13.1	52.87
SDP042	mesoamerican	1	3	3	3	2	1	94.01	14.31	8.41	1.7	12.72	10.19	49.87
SDP043	andean	3	1	1	1	3	1	85.85	14.44	7.17	2.02	11.69	10.07	51.79
SDP044	andean	3	2	1	1	3	3	92.39	12.95	8.14	1.62	16.64	11.08	41.59
SDP045	andean	3	2	1	1	3	3	117.09	15.74	9.09	1.74	18.71	15.57	51.9
SDP046	andean	3	2	1	2	3	3	104.66	15.35	8.61	1.78	16.97	12.27	50.12
SDP047	andean	3	2	1	1	3	3	91.17	13.12	7.73	1.69	17.92	11.56	46.65
SDP048	andean	3	1	1	1	3	3	86.29	15.15	7.14	2.13	13.36	11.16	52.36
SDP049	andean	3	1	1	1	3	3	84.64	12.76	8.7	1.47	14.02	11.88	50.33
SDP050	andean	3	1	1	1	3	3	99.54	15.26	9.22	1.66	19.38	11.3	43.64
SDP051	mesoamerican	1	1	2	3	2	1	64.1	11.04	7.76	1.43	8.2	6.64	50.55
SDP052	andean	3	2	1	1	3	3	87.41	13.15	8.32	1.59	13.34	13.94	53.06
SDP053	andean	3	1	1	2	3	3	88.38	12.79	9.26	1.39	16.42	13.06	53.17
SDP054	mesoamerican	1	3	3	2	2	1	62.26	10.61	7.42	1.43	8.19	6.57	50.1
SDP055	mesoamerican	1	3	3	3	2	1	94.82	13.7	8.79	1.56	11.27	9.28	50.01
SDP056	andean	3	1	1	1	3	3	91.89	15.26	7.41	2.06	11.18	10.49	51.33
SDP057	andean	3	1	1	1	3	3	77.25	11.58	8.63	1.35	14.54	12.14	51.87
SDP058	andean	3	2	1	1	3	3	74.8	12.06	8.68	1.39	16.39	10.94	51.9
SDP059	andean	3	1	1	1	3	1	91.84	13.3	8.87	1.5	14.28	11.55	47.7
SDP060	andean	3	1	1	1	3	3	79.73	12.61	8.53	1.48	13.43	11.86	48.67
SDP061	andean	3	2	1	1	3	3	92.06	13.49	8.71	1.56	15.24	11.52	48.23
SDP062	andean	3	1	1	1	3	3	66.19	10.51	8.14	1.3	12.65	10.38	51.58
SDP063	andean	3	1	1	1	3	3	98.6	16.17	8.39	1.94	15.14	12.68	53.92
SDP064	andean	3	3	1	1	3	3	64.92	10.87	7.85	1.39	10.38	8.8	50.32
SDP065	andean	3	2	1	1	3	3	84.59	12.44	8.36	1.49	12.42	9.91	51.87
SDP066	andean	3	2	1	1	3	2	139.66	19.18	8.62	2.23	21.05	17	52.42
SDP067	andean	3	2	1	1	3	3	99.22	16.78	7.66	2.2	17.15	12.24	49.06
SDP068	mesoamerican	1	3	3	3	2	1	75.38	10.66	8.86	1.21	12.25	8.76	49.07
SDP069	andean	3	3	1	1	3	3	89.61	12.24	9.54	1.28	15.93	12.46	50.3
SDP070	intermediate	3	3	1	1	3	1	92.58	14.75	7.62	1.94	10.58	10.33	56.48
SDP071	andean	3	1	1	1	3	3	97.33	14.3	8.67	1.65	13.59	9.47	48.31
SDP072	andean	3	2	1	1	3	3	101.48	15.85	7.79	2.02	15.37	11.95	49.09
SDP073	andean	3	1	1	1	3	3	118.38	15.6	9.67	1.61	20.17	15.44	49.42
SDP074	andean	3	2	1	1	3	3	105.21	15.77	7.93	1.99	15.32	14.31	50.64
SDP075	andean	3	2	1	1	3	3	126.45	16.74	9.33	1.8	17.97	13.94	51.19
SDP076	andean	3	2	1	2	3	3	113.32	16.29	9.06	1.8	20.61	17.24	56.81
SDP077	andean	3	1	1	1	3	3	103.28	14.04	9.56	1.47	20.18	13.03	42.54
SDP078	intermediate	3	3	1	3	3	1	63.93	10.8	7.51	1.44	9.33	9.08	54.24
SDP079	andean	3	1	1	1	3	3	73.6	12.19	7.98	1.53	13.71	12.18	56
SDP080	mesoamerican	3	3	1	3	3	1	42.91	8.97	6.43	1.4	6.08	4.19	49.94
SDP081	intermediate	1	3	3	3	3	1	68.15	11.2	7.74	1.45	10.38	8.72	51.08
SDP082	mesoamerican	1	2	3	2	2	1	82.33	12.63	8.02	1.58	10.86	8.71	50.04
SDP083	andean	3	1	1	1	3	3	112.69	13.63	9.73	1.41	14.02	9.88	39.26
SDP084	andean	3	1	1	1	3	3	120.46	17.38	7.91	2.21	13.46	12.67	52.35
SDP085	andean	3	3	1	1	3	3	72.1	12.71	6.93	1.84	9.41	7.89	50.32
SDP086	andean	3	2	1	1	3	3	97.24	14.75	8.28	1.78	15.12	12.2	53.24
SDP087	intermediate	3	1	1	1	3	1	54.84	9.51	7.43	1.29	9.93	8.71	53.03
SDP088	mesoamerican	2	3	1	3	2	1	81.7	14.4	7.22	2	8.69	7.49	48.63
SDP089	mesoamerican	1	3	3	3	1	1	72.65	11.85	8.12	1.46	11.36	8.1	49.92
SDP090	andean	3	1	1	1	3	3	69.48	10.9	8.54	1.28	11.61	9.17	51.21
SDP091	andean	3	1	1	1	3	3	85.66	14.7	6.93	2.12	12.15	9.37	50
SDP092	andean	3	1	1	1	3	3	91.56	14.6	7.97	1.84	15	13.78	53.19
SDP093	intermediate	3	1	2	1	3	1	74.82	11.77	8.18	1.45	12.74	8.45	42.71
SDP094	mesoamerican	1	1	2	3	1	1	74.41	12.4	7.84	1.58	7.81	6.08	53.38
SDP095	mesoamerican	1	3	2	3	1	1	63.27	11.02	7.41	1.49	6.21	5.43	53.69
SDP096	intermediate	1	3	3	1	3	2	178.8	21.1	9.74	2.17	23	18.67	55.76
SDP097	mesoamerican	1	3	2	3	2	1	50.04	9.29	6.93	1.34	5.89	5.16	53.14
SDP098	andean	3	1	1	1	3	3	74.85	11.7	8.32	1.41	12.45	10.58	50.43
SDP099	andean	3	3	1	1	3	3	90.96	13.28	7.88	1.69	14.67	10.6	48.92
SDP100	andean	3	2	1	1	3	3	99.85	15.08	8.28	1.82	15.15	13.1	52.34
SDP101	andean	3	3	1	1	3	3	92.24	12.61	9.53	1.33	17.14	12.99	50.33
SDP102	andean	3	1	1	1	3	3	53.05	9.74	7.06	1.38	8.24	6.83	49.56
SDP103	andean	3	1	1	1	3	3	73.28	11.83	8.13	1.46	10.66	7.25	49.04
SDP104	andean	3	3	1	1	3	3	71.08	13.55	6.82	2	9.09	8.01	50.12
SDP105	intermediate	3	3	1	1	3	1	79.94	14.05	7.43	1.9	9.86	9.07	55.41
SDP106	intermediate	2	1	1	1	1	3	78.28	15.18	6.02	2.53	9.57	8.88	63.35
SDP107	mesoamerican	1	3	2	3	2	1	73.59	13.1	6.51	2.02	9.46	8.13	53.3
SDP108	andean	3	1	1	1	3	3	97.99	13.96	9.5	1.47	15.94	11.41	41.94
SDP109	andean	3	1	1	1	3	3	76.08	10.86	8.88	1.23	11.01	7.43	47.23
SDP110	intermediate	3	2	1	1	3	3	68.02	11.34	8.45	1.35	12.31	10.06	50.01
SDP111	andean	3	1	1	1	3	3	101.02	15.42	8.47	1.82	17.2	14.29	50.91
SDP112	mesoamerican	1	3	3	3	2	1	77.02	12.57	7.82	1.61	9.9	8.39	51.03
SDP113	andean	3	1	1	1	3	3	92.25	15.13	7.17	2.11	13.48	11.22	50.95
SDP114	andean	3	3	1	3	3	3	98.84	15.75	7.71	2.04	14.06	11.29	53.33
SDP115	mesoamerican	1	3	1	3	2	2	69.64	13.23	7.29	1.82	9.25	7.76	56.07
SDP116	intermediate	2	1	1	1	2	3	93.54	15.73	7.16	2.2	11.59	9.18	46.95
SDP117	andean	3	1	1	1	3	1	67.12	10.85	7.6	1.43	11.98	9.4	51.28
SDP118	andean	3	1	1	1	3	3	81	11.86	9.1	1.31	12.08	8.84	41.72
SDP119	andean	3	3	1	1	3	3	96.37	13.84	8.46	1.64	15.95	13.21	48.62
SDP120	andean	3	1	1	1	3	3	55.5	9.59	7.48	1.28	8.8	8.08	51.57
SDP121	andean	3	2	1	1	3	3	88.19	13.84	8.45	1.65	16.24	12.74	44.47
SDP122	andean	3	1	1	1	3	3	99.25	16.07	7.4	2.17	14.37	12.83	51.57
SDP123	intermediate	2	2	1	1	1	1	111.07	16.21	8.57	1.89	17.06	13.26	48.69
SDP124	andean	3	3	1	1	3	3	70.43	11.37	8.17	1.4	10.88	8.11	48.3
SDP125	andean	3	1	1	1	3	3	75.19	11.35	8.22	1.38	11.26	9.12	53.95
SDP126	intermediate	2	3	1	1	2	3	67.68	11.15	8.16	1.38	11.13	9.88	54.52
SDP127	andean	3	1	1	3	3	3	117.92	17.21	8.9	1.94	15.07	12.55	54.06
SDP128	mesoamerican	1	3	3	3	2	1	83.15	13.23	7.89	1.68	10.7	9.15	53.37
SDP129	mesoamerican	1	3	2	3	2	1	60.83	10.96	7.22	1.52	7.84	6.63	49.94
SDP130	mesoamerican	1	3	3	3	2	1	80.37	13.21	7.81	1.71	10.91	9.41	51.97
SDP131	andean	3	1	1	3	3	3	97.83	15.19	7.81	1.95	12.2	11.11	56
SDP132	andean	3	1	1	1	3	3	83.34	12.04	9.03	1.34	15.14	11.68	46.97
SDP133	mesoamerican	1	3	3	3	2	2	87.68	13.69	7.96	1.72	12.22	10.56	53.3
SDP134	andean	3	1	1	1	3	3	74.21	11.03	9.17	1.21	13.3	11.12	50.4
SDP135	andean	3	1	1	1	3	3	69.31	10.89	8.17	1.34	13.81	12.24	52.81
SDP136	andean	3	1	1	1	3	3	129.91	17.06	9.46	1.81	20.4	16.85	51.4
SDP137	andean	3	2	1	1	3	3	115.09	15.86	9.38	1.69	19.43	13.93	48.61
SDP138	andean	3	1	1	1	3	3	68.28	10.58	8.69	1.22	12.93	10.5	50.19
SDP139	intermediate	2	3	1	1	2	3	73.52	13.02	6.9	1.89	6.86	6.3	54.08
SDP140	andean	3	2	1	1	3	3	113.15	16.27	9.54	1.72	20.4	17.81	52.1
SDP141	andean	3	1	1	1	3	3	72.98	11.27	8.54	1.32	14.25	10.38	52.77
SDP142	andean	3	1	1	1	3	3	100.02	16.25	7.38	2.21	13.77	12.67	54.21
SDP143	andean	3	1	1	1	3	3	101.3	15.86	7.92	2.02	13.62	11.92	50.76
SDP144	andean	3	1	1	1	3	3	86.06	14.39	7.96	1.81	13.66	14	56.86
SDP145	andean	3	1	1	1	3	3	128.67	17.61	9.23	1.91	20.26	13.5	45.18
SDP146	andean	3	1	1	1	3	3	130.47	17.1	9.44	1.82	20.52	18	53.48
SDP147	mesoamerican	1	3	2	3	1	1	86.26	13.54	8.04	1.69	10.13	8.2	49.02
SDP148	andean	3	2	1	1	3	3	107.18	16.57	7.56	2.2	17.55	17.87	50.11
SDP149	mesoamerican	1	3	2	2	1	1	52.61	9.7	7.02	1.39	5.94	5.48	51.6
SDP150	andean	3	1	1	1	3	3	56.87	10.18	8.05	1.27	12.5	7.35	45.64
SDP152	andean	3	1	1	1	3	3	110.61	15.07	9.33	1.62	16.76	15.04	51.33
SDP154	andean	3	2	1	1	3	3	139.41	18.44	9.03	2.05	19.18	15.32	52.46
SDP155	andean	2	3	1	1	2	3	78.47	13.72	7.22	1.91	11.01	11.14	55.16
SDP156	andean	3	1	1	1	3	3	102.66	16.05	8.85	1.82	15.45	13.83	55.25
SDP157	andean	3	1	1	1	3	3	120.51	16.42	9.5	1.73	17.16	14.13	52.26
SDP158	intermediate	3	3	1	1	3	3	114.56	17.32	8.77	1.98	15.5	11.8	55.37
SDP159	andean	3	2	1	1	3	3	107.08	13.64	9.68	1.41	18.01	14.74	52.06
SDP160	mesoamerican	1	3	2	3	1	1	76.67	12.25	7.86	1.56	10.42	9.96	52.99
SDP161	andean	3	2	1	1	3	2	135.44	17.73	9.28	1.91	20.78	14.77	49.63
SDP162	andean	3	1	1	1	3	3	110.97	15.38	9.06	1.71	15.3	12.03	49.61
SDP163	andean	3	2	1	1	2	3	106.41	15.64	8.76	1.79	15.24	12.97	52.91
SDP164	mesoamerican	1	3	2	3	2	1	64.06	11.66	7.4	1.58	8.34	7.35	51.39
SDP165	andean	3	1	1	1	3	2	112.8	17.08	7.89	2.17	15.6	12.73	52.25
SDP166	intermediate	1	3	3	3	3	2	166.16	20.74	9.55	2.18	20.53	19.56	57.47
SDP167	intermediate	1	1	3	1	3	3	71.02	13.01	7.26	1.8	9.47	7.7	47.52
SDP168	andean	3	1	1	1	3	3	122.12	17.15	8.98	1.92	19.47	14.03	41.14
SDP169	intermediate	3	3	1	1	3	3	105.33	15.46	8.5	1.82	10.32	8.9	54.27
SDP170	mesoamerican	1	3	3	3	2	2	112.42	14.44	9.86	1.47	14.24	11.02	49.5
SDP171	mesoamerican	1	3	3	3	2	2	122.19	16.73	8.96	1.87	19.42	18.49	54.35
SDP172	mesoamerican	1	3	2	1	1	1	72.35	12.53	6.64	1.89	8.01	6.05	49.75
SDP173	andean	3	2	1	1	3	3	107.25	16.03	8.2	1.96	18.58	13.53	48.89
SDP174	andean	3	2	1	1	3	3	105.5	15.32	8.59	1.79	11.86	13.2	48.98
SDP175	andean	3	1	1	1	3	3	66.3	11.34	8.03	1.42	14.3	8.72	46.4
SDP176	andean	3	1	1	1	3	3	84.2	11.98	9.15	1.32	15.38	12.15	52.7
SDP177	andean	3	2	1	1	3	3	95.66	14.03	9.18	1.54	15.38	14.03	50.35
SDP178	andean	3	1	1	1	3	3	97.08	16.54	7.64	2.16	15.8	12.08	51.78
SDP179	andean	3	1	1	1	3	3	106.31	15.42	8.33	1.87	15.93	11.92	52.58
SDP180	andean	3	1	1	1	3	3	75.54	11.22	8.65	1.3	13.53	11.87	48.89
SDP181	andean	3	1	1	1	3	1	70.72	11.06	8.39	1.32	12.13	8.65	45.4
SDP182	andean	3	1	1	1	3	1	63.07	11.55	7.59	1.53	11.35	9.29	51.19
SDP183	andean	3	1	1	1	3	3	75.16	11.05	8.86	1.25	13.73	11.72	50.92
SDP184	andean	3	1	1	1	3	3	83.72	13.29	8.3	1.61	14.34	11.57	48.86
SDP185	andean	3	3	1	1	3	3	89.07	12.91	8.9	1.46	14.43	11.37	44.44
SDP186	andean	3	1	1	1	3	3	74.75	11.35	8.87	1.28	13.65	11.49	52.34
SDP187	mesoamerican	1	3	2	3	2	1	62.08	11.96	7.18	1.68	8.39	7.17	48.73
SDP188	andean	3	1	1	1	3	1	62.23	9.92	8.1	1.23	9.75	6.39	45.37
SDP189	intermediate	3	3	1	1	3	3	71.47	11.31	8.63	1.32	11.98	9.74	50.13
SDP190	andean	3	1	1	1	3	3	81.27	12.12	8.84	1.37	14.62	13.18	56.13
SDP191	andean	3	3	1	1	3	1	94.96	14.22	8.2	1.74	14.2	11.63	53.15
SDP192	andean	3	1	1	1	3	1	94.05	14.03	8.77	1.61	13.38	9.12	49.15
SDP193	intermediate	1	3	3	1	2	3	104.29	15.07	9.03	1.68	9.86	9.64	57.09
SDP194	andean	3	1	1	1	3	1	72.69	11.75	8.14	1.45	11.89	11.18	52.17
SDP195	andean	1	1	3	1	3	3	84.66	12.55	8.94	1.41	15.63	12.75	53.46
SDP196	mesoamerican	1	3	2	3	2	1	65.85	12.28	7.9	1.59	8.33	6.81	50.26
SDP197	intermediate	1	1	3	1	3	1	80.25	12.94	7.84	1.66	9.65	8.72	53.38
SDP199	mesoamerican	1	3	2	3	3	1	79.02	11.83	7.88	1.5	10.12	6.99	49.12
SDP200	mesoamerican	1	3	3	3	2	1	51.14	10.44	7.31	1.42	6.67	6.52	50.63
SDP201	mesoamerican	1	3	2	3	1	1	55.34	10.27	7	1.47	6.25	4.83	52.54
SDP202	intermediate	3	3	1	1	3	3	77.29	13.47	6.7	2.01	9.5	7.39	53.74
SDP203	mesoamerican	1	3	3	1	2	2	101.79	14.85	8.29	1.79	12.67	11.47	53.74
SDP204	intermediate	2	3	1	1	2	3	81.43	13.12	7.9	1.66	10.46	8.85	54.65
SDP205	intermediate	1	3	3	1	2	2	105.6	16.13	8.05	2.01	10.69	9.06	53.42
SDP206	intermediate	3	3	1	1	3	3	64.72	12.97	5.92	2.2	5.75	6.03	54.32
SDP207	intermediate	3	1	1	1	3	3	104.56	15.52	8.48	1.83	12.71	11.81	56.35
SDP208	andean	3	2	1	1	3	3	100.77	14.23	9.59	1.49	19	16.28	51.44
SDP209	intermediate	2	1	1	1	1	3	90.56	14.04	8.04	1.75	12.05	11.17	52.39
SDP210	intermediate	2	1	1	1	2	1	76.34	12.5	8.35	1.51	12.71	10.74	51.64
SDP211	andean	3	1	1	1	3	3	117.45	16.57	8.81	1.89	17.59	12.9	41.71
SDP212	mesoamerican	1	3	2	3	2	1	58.92	10.2	7.34	1.39	8.44	6.5	50.93
SDP213	mesoamerican	1	3	2	3	2	1	71.88	11.79	7.94	1.49	8.25	6.74	48.97
SDP214	intermediate	2	1	3	3	1	3	104.17	15.06	8.67	1.74	13.53	10.75	50.96
SDP215	andean	3	2	1	1	3	3	74.66	11.74	8.25	1.43	14.06	11.64	51.93
SDP216	intermediate	1	1	3	1	3	1	70.29	11.06	8.38	1.32	11.12	9.28	53.93
SDP217	intermediate	3	1	1	1	3	1	62.43	11.05	7.26	1.53	10.38	8.62	53.76
SDP218	mesoamerican	1	3	3	3	2	1	101.9	13.61	9.69	1.4	10.43	10.01	55.36
SDP219	mesoamerican	1	3	3	3	2	1	98.95	14.2	8.75	1.63	13.94	11.62	51.3
SDP220	andean	3	1	1	1	3	3	67.85	10.68	8.51	1.26	11.4	9.85	50.92
SDP221	andean	2	2	1	1	1	3	112.32	15.92	8.53	1.87	15.34	13.22	52.86
SDP223	intermediate	2	1	1	1	1	3	86.97	15.4	6.83	2.26	9.02	8.89	54.69
SDP224	andean	3	1	1	1	3	3	127.96	18.46	8.27	2.25	15.98	16.51	52.92
SDP225	mesoamerican	1	3	2	3	2	1	51.58	9.73	6.76	1.44	6.55	6.01	52.55
SDP226	mesoamerican	1	3	3	1	2	2	100.71	14.65	8.38	1.75	13.96	12.15	55.65
SDP228	intermediate	2	3	1	1	1	1	60.91	12.31	6.02	2.06	6.56	5.67	53.92
SDP229	intermediate	2	1	1	1	1	3	87.33	14.91	6.86	2.18	11.9	10.02	50.39
SDP230	intermediate	2	2	1	1	1	3	69.75	12.53	6.84	1.84	9.75	7.99	52.54
SDP231	intermediate	2	3	1	1	1	3	84.84	16.06	6.26	2.57	10	9	54.94
SDP232	intermediate	2	1	1	1	1	3	83.68	16	6.16	2.62	10.49	8.7	51.87
SDP233	intermediate	2	1	1	1	1	3	71.01	15.05	5.72	2.65	8.3	7.74	53.24
SDP234	mesoamerican	1	3	3	1	2	2	111.3	16.14	8.64	1.87	15.61	13.78	58.21
SDP235	mesoamerican	1	3	3	3	2	1	81.56	12.39	8.32	1.49	7.78	7.2	56.28
SDP236	mesoamerican	1	3	2	3	2	1	54.94	10.14	6.93	1.47	6.78	5.81	50.39
SDP237	mesoamerican	1	3	3	3	2	1	89.77	12.68	8.53	1.49	10.43	9.04	52.9
SDP238	andean	3	2	1	1	3	3	99.64	14.96	8.3	1.81	16	11.89	54.71
SDP240	intermediate	3	1	1	1	3	3	73.11	15.34	5.75	2.68	8.27	7.18	54.76
SDP241	andean	3	1	1	2	3	3	108.67	13.87	8.07	1.71	18.91	15.27	50.66
SDP242	intermediate	2	1	1	1	2	3	71.27	13.93	6.05	2.32	17.78	10.79	48.69
SDP243	intermediate	2	3	1	1	1	3	69.03	12.98	6.65	1.96	9.89	8.04	53.44
SDP244	mesoamerican	2	3	1	1	2	2	79.76	13.17	7.7	1.71	8.57	8.46	56.59
SDP245	andean	3	1	1	1	3	3	105.81	15.76	9.05	1.75	9.12	12.64	54.61
SDP246	mesoamerican	1	3	3	1	2	2	102.38	14.75	8.56	1.73	13.05	12.57	56.75
SDP247	intermediate	2	3	1	1	1	3	82.9	14.01	7.16	1.97	11.52	9.93	54.57
SDP248	mesoamerican	1	3	3	3	2	1	71.36	11.37	8.16	1.4	6.9	6.04	51.11
SDP249	intermediate	3	2	1	1	3	3	100.32	14.1	8.81	1.61	15.68	12.81	50.52
SDP251	intermediate	2	1	1	1	1	1	76.49	14.57	6.14	2.38	8.19	7.14	54.81
SDP252	andean	3	1	1	1	3	3	72.8	14.21	6.63	2.15	9.89	8.3	51.98
SDP253	andean	3	1	1	1	3	3	72.08	11.87	7.97	1.5	13	10.66	49.44
SDP254	intermediate	2	1	1	1	1	3	77.61	15.49	6.24	2.49	8.62	6.94	48.96
SDP255	mesoamerican	1	3	3	1	2	2	112.08	15.95	8.85	1.81	14.76	13.37	55.04
SDP256	andean	3	2	1	1	3	3	125.18	16.92	8.98	1.89	16.86	14.34	52.53
SDP257	intermediate	3	3	1	1	3	3	75.33	12.83	7.4	1.74	9.1	7.81	50.85
SDP258	intermediate	2	1	1	1	1	3	70.85	14.38	6.17	2.34	9	7.69	54.75
SDP259	mesoamerican	1	3	3	1	2	2	95.6	14.91	8.14	1.84	13.8	12.3	57
SDP260	andean	3	1	1	1	3	3	82.61	12.07	8.8	1.37	10.31	8.53	50.3
SDP261	intermediate	1	3	2	1	1	1	77.74	11.88	8.59	1.39	9.73	8.95	52.97
SDP262	mesoamerican	1	3	2	3	2	1	46.26	8.68	6.63	1.31	5.23	4.26	50.15
SDP263	mesoamerican	1	3	2	3	1	1	46.21	9.23	6.37	1.45	5.21	4.36	54.08
SDP265	intermediate	2	3	1	1	1	3	97.77	14.64	8.01	1.83	13.58	11.16	48.49
SDP266	intermediate	2	2	1	1	2	2	91.22	14.2	8.05	1.77	10.1	8.93	50.46
SDP267	intermediate	3	1	1	1	3	3	74.14	16.14	5.43	2.98	8.76	7.5	51.15
SDP268	andean	3	2	1	1	3	3	115.62	15.91	9.17	1.74	18.96	15.93	51.18
SDP269	intermediate	2	1	1	1	1	3	68.51	15.08	5.51	2.75	8.45	7.55	50.73
SDP270	mesoamerican	2	3	1	1	2	2	80.35	12.69	7.53	1.69	8.5	8.73	57.73
SDP271	intermediate	2	3	1	1	1	3	77.43	15.06	6.15	2.45	9.71	8.46	53.04
SDP272	mesoamerican	1	3	3	3	1	1	41.46	9.02	6.35	1.43	5.97	5.13	49.58
SDP273	intermediate	2	3	1	1	2	1	57.83	12.59	5.56	2.28	6.09	5.52	54.19
SDP274	mesoamerican	1	3	3	1	2	2	99.62	14.77	8.7	1.7	12.98	12.17	55.6
SDP275	intermediate	2	1	1	1	1	3	117.05	17.91	7.27	2.49	15.78	13.61	52.69
SDP276	andean	3	2	1	1	3	3	87.01	13.02	8.75	1.49	16.04	13.74	50.71
SDP277	mesoamerican	1	3	2	3	2	1	56.71	10.45	6.9	1.52	5.75	4.89	52.61
SDP278	andean	3	3	1	1	3	3	89.66	13.25	8.54	1.56	12.9	10.62	52.03
SDP279	intermediate	2	1	1	1	1	1	63.3	14.53	5.35	2.74	8.2	7.15	53.65
SDP280	intermediate	2	1	1	1	1	3	85.28	16.34	6.02	2.72	8.7	7.82	54.17
SDP281	intermediate	3	1	1	1	3	1	81.4	12.75	7.4	1.74	11.74	10.27	50.31
SDP282	intermediate	2	3	1	3	1	1	49.72	9.66	6.6	1.47	5.59	4.79	51.36
SDP283	intermediate	2	3	1	3	1	1	53.58	10.61	6.26	1.7	6.04	5.42	52
SDP284	intermediate	3	3	1	1	3	3	77.48	13.66	6.74	2.03	11.1	9.42	47.81
SDP285	mesoamerican	1	3	2	3	2	1	64.48	10.88	7.38	1.48	6.92	6.27	51.4
SDP286	mesoamerican	1	3	2	3	1	2	53.95	9.97	7.42	1.35	6.27	5.16	47.81
SDP287	intermediate	3	3	1	1	3	3	63.81	12.61	6.28	2.02	8.34	7.03	50.88
SDP288	intermediate	2	1	1	1	1	3	75.45	15.42	6.06	2.55	10.31	8.84	49.52
SDP290	mesoamerican	1	3	2	3	2	1	46.07	8.72	6.65	1.32	5.79	5.37	51.57
SDP292	intermediate	1	3	3	3	3	3	70.07	12.18	7.46	1.65	10.18	9.13	52.69
SDP293	intermediate	2	1	1	1	1	3	88.52	16.15	6.95	2.34	9.81	8.52	51.63
SDP294	intermediate	1	3	2	3	1	3	77.39	12.77	7.11	1.8	8.35	9.09	51.16
SDP295	andean	3	3	1	1	3	3	94.36	15.42	7.39	2.1	13.29	12.63	55.25
SDP296	intermediate	2	3	1	3	2	2	152.28	18.98	9.44	2.01	15.47	13.85	55.29
SDP297	andean	3	2	1	3	3	2	169.8	19.54	10.59	1.85	22.09	19.32	51.51
SDP298	andean	3	2	1	1	3	3	99.77	13.27	9.68	1.37	17.34	14.71	52.79
SDP299	andean	3	2	1	1	3	3	82.19	11.88	9.05	1.32	16.72	12.69	46.74
SDP300	andean	3	2	1	1	3	1	112.89	16.48	8.53	1.94	18.02	13.06	48.95
SDP301	intermediate	2	3	1	1	2	3	85.28	14.06	7.55	1.87	8.71	7.48	53.45
SDP302	andean	3	2	1	1	3	3	84.89	13.32	8.25	1.62	15.75	13.39	53
SDP303	mesoamerican	1	3	2	3	3	1	61.71	10.95	7.66	1.43	9.53	7.25	50.17
SDP304	mesoamerican	1	3	3	1	2	2	101.52	14.98	8.85	1.7	15.06	11.89	56.79
SDP305	mesoamerican	1	3	3	1	2	2	100.38	14.63	8.74	1.68	12.77	10.97	54.86
SDP306	intermediate	3	3	1	3	3	3	63.31	11.57	7.34	1.59	8	7.72	54.56
SDP307	intermediate	1	2	3	3	3	2	174.31	21.35	9.69	2.21	26.69	22.89	53.94
SDP308	intermediate	1	2	3	3	3	2	184.37	22.41	9.94	2.27	27.59	25.38	54.34
