# Supplementary material for: Identification of consistent QTL and candidate genes associated with seed traits in common bean by combining GWAS and RNA-Seq
Source: Theor Appl Genet. 2024 May 27;137(6):143. doi: 10.1007/s00122-024-04638-5 (PMC11130024; doi:10.1007/s00122-024-04638-5)
Supplement: Supplementary file 4 — Supplementary file4 (XLSX 3009 kb) [file 122_2024_4638_MOESM4_ESM.xlsx]

## Sheet: Table S3
Table S3. Results of RNA-seq analysis. D1, D2, and D3 represent seed development stages. R1 and R2 indicate biological replicates. TMM (trimmed mean of M values).
Gene_ID	locus_tag	D1R1_Read_Count	D1R2_Read_Count	D2R1_Read_Count	D2R2_Read_Count	D3R1_Read_Count	D3R2_Read_Count	D1R1_TMM	D1R2_TMM	D2R1_TMM	D2R2_TMM	D3R1_TMM	D3R2_TMM
18614692	PHAVU_011G000200g	81	0	40	20	200	94	10.2227	0	7.39272	3.72475	17.2309	6.87903
18614693	PHAVU_011G000300g	35	68	68	74	304	261	4.4172	13.3775	12.5676	13.7816	26.1909	19.1003
18614694	PHAVU_011G000400g	92	61	110	46	64	124	11.6109	12.0004	20.33	8.56692	5.51387	9.07447
18614695	PHAVU_011G000500g	0	0	28	53	44	88	0	0	5.1749	9.87058	3.79079	6.43994
18614696	PHAVU_011G000600g	0	0	0	21	0	93	0	0	0	3.91099	0	6.80585
18614697	PHAVU_011G000700g	0	14	29	8	0	22	0	2.75419	5.35972	1.4899	0	1.60999
18614698	PHAVU_011G000800g	152	260	267	349	694	517	19.1833	51.1493	49.3464	64.9969	59.7911	37.8347
18614699	PHAVU_011G000900g	145	101	103	152	801	495	18.2998	19.8695	19.0362	28.3081	69.0096	36.2247
18614700	PHAVU_011G001000g	0	0	0	0	8	46	0	0	0	0	0.689234	3.36633
18614701	PHAVU_011G0011001g	0	0	0	0	0	0	0	0	0	0	0	0
18614702	PHAVU_011G0011000g	0	0	0	0	0	0	0	0	0	0	0	0
18614703	PHAVU_011G001200g	264	125	232	118	477	524	33.3183	24.591	42.8777	21.976	41.0956	38.3469
18614704	PHAVU_011G001300g	120	59	41	25	89	123	15.1447	11.607	7.57753	4.65594	7.66773	9.00129
18614705	PHAVU_011G001400g	109	30	80	38	138	197	13.7564	5.90185	14.7854	7.07702	11.8893	14.4167
18614706	PHAVU_011G001500g	21	58	99	118	225	563	2.65032	11.4102	18.297	21.976	19.3847	41.201
18614707	PHAVU_011G001600g	201	66	156	126	221	390	25.3674	12.9841	28.8316	23.4659	19.0401	28.5407
18614708	PHAVU_011G001700g	275	32	63	130	332	1306	34.7066	6.2953	11.6435	24.2109	28.6032	95.5746
18614709	PHAVU_011G001800g	0	0	0	52	95	96	0	0	0	9.68435	8.18466	7.02539
18614710	PHAVU_011G001900g	86	46	58	57	131	110	10.8537	9.0495	10.7194	10.6155	11.2862	8.04993
18614711	PHAVU_011G002000g	58	50	66	10	136	99	7.31993	9.83641	12.198	1.86237	11.717	7.24494
18614712	PHAVU_011G002100g	714	2090	906	966	1287	1623	90.1109	411.162	167.445	179.905	110.881	118.773
18614713	PHAVU_011G002200g	452	900	437	1064	1153	1724	57.045	177.055	80.7654	198.157	99.3359	126.164
18614714	PHAVU_011G002300g	34	23	0	10	46	58	4.291	4.52475	0	1.86237	3.9631	4.24451
18614715	PHAVU_011G002400g	487	282	487	544	1300	1496	61.4622	55.4774	90.0063	101.313	112.001	109.479
18614716	PHAVU_011G002500g	0	0	0	0	47	60	0	0	0	0	4.04925	4.39087
18614717	PHAVU_011G002600g	286	362	203	317	872	1153	36.0948	71.2156	37.518	59.0373	75.1265	84.3779
18614718	PHAVU_011G002700g	0	0	94	45	199	274	0	0	17.3729	8.38068	17.1447	20.0516
18614719	PHAVU_011G002800g	7	53	20	75	182	150	0.88344	10.4266	3.69636	13.9678	15.6801	10.9772
18614720	PHAVU_011G002900g	105	109	74	193	611	680	13.2516	21.4434	13.6765	35.9438	52.6403	49.7632
18614721	PHAVU_011G003000g	144	120	155	103	148	344	18.1736	23.6074	28.6468	19.1825	12.7508	25.1743
18614722	PHAVU_011G003100g	0	9	14	0	0	14	0	1.77055	2.58745	0	0	1.02454
18614723	PHAVU_011G003200g	162	70	45	69	44	60	20.4453	13.771	8.3168	12.8504	3.79079	4.39087
18614724	PHAVU_011G003300g	0	0	0	0	0	0	0	0	0	0	0	0
18614725	PHAVU_011G003400g	102	0	38	16	325	91	12.873	0	7.02308	2.9798	28.0001	6.65949
18614726	PHAVU_011G003500g	0	95	59	56	45	160	0	18.6892	10.9043	10.4293	3.87694	11.709
18614727	PHAVU_011G003600g	547	221	164	173	468	671	69.0346	43.4769	30.3101	32.2191	40.3202	49.1046
18614728	PHAVU_011G003700g	78	42	73	55	30	67	9.84405	8.26258	13.4917	10.2431	2.58463	4.90314
18614729	PHAVU_011G003800g	0	0	0	0	11	12	0	0	0	0	0.947697	0.878174
18614730	PHAVU_011G003900g	0	0	0	0	0	0	0	0	0	0	0	0
18614731	PHAVU_011G004000g	18	60	47	45	95	87	2.2717	11.8037	8.68644	8.38068	8.18466	6.36676
18614732	PHAVU_011G004100g	0	0	0	0	0	0	0	0	0	0	0	0
18614733	PHAVU_011G004200g	99	273	241	578	724	1061	12.4944	53.7068	44.5411	107.645	62.3757	77.6452
18614734	PHAVU_011G004300g	113	253	250	478	955	604	14.2613	49.7722	46.2045	89.0215	82.2773	44.2014
18614735	PHAVU_011G004400g	579	694	700	652	718	1027	73.0731	136.529	129.373	121.427	61.8588	75.1571
18614736	PHAVU_011G004500g	87	35	0	116	177	123	10.9799	6.88549	0	21.6035	15.2493	9.00129
18614737	PHAVU_011G004600g	117	265	224	326	492	528	14.7661	52.133	41.3992	60.7134	42.3879	38.6397
18614738	PHAVU_011G004700g	15	0	0	10	28	86	1.89309	0	0	1.86237	2.41232	6.29358
18614739	PHAVU_011G004800g	37	63	0	34	114	51	4.66961	12.3939	0	6.33207	9.82159	3.73224
18614740	PHAVU_011G004900g	17	0	0	0	4	13	2.1455	0	0	0	0.344617	0.951355
18614741	PHAVU_011G005000g	0	0	0	0	0	0	0	0	0	0	0	0
18614742	PHAVU_011G005100g	0	0	0	0	0	0	0	0	0	0	0	0
18614743	PHAVU_011G005200g	0	0	0	0	0	0	0	0	0	0	0	0
18614744	PHAVU_011G005300g	0	0	0	0	0	0	0	0	0	0	0	0
18614745	PHAVU_011G005400g	0	12	0	0	11	4	0	2.36074	0	0	0.947697	0.292725
18614746	PHAVU_011G005500g	0	0	0	0	0	0	0	0	0	0	0	0
18614747	PHAVU_011G005600g	0	0	0	0	0	0	0	0	0	0	0	0
18614748	PHAVU_011G005700g	0	0	0	0	0	0	0	0	0	0	0	0
18614749	PHAVU_011G005800g	0	0	0	0	0	0	0	0	0	0	0	0
18614750	PHAVU_011G005900g	0	0	0	0	0	0	0	0	0	0	0	0
18614751	PHAVU_011G006000g	38	0	40	31	55	90	4.79582	0	7.39272	5.77336	4.73849	6.58631
18614752	PHAVU_011G006100g	800	891	627	1104	2793	2108	100.965	175.285	115.881	205.606	240.629	154.266
18614753	PHAVU_011G006200g	140	217	226	356	519	579	17.6688	42.69	41.7688	66.3005	44.7141	42.3719
18614754	PHAVU_011G006300g	0	0	0	0	0	0	0	0	0	0	0	0
18614755	PHAVU_011G006400g	0	0	0	4	2	27	0	0	0	0.74495	0.172309	1.97589
18614756	PHAVU_011G006500g	412	75	78	79	601	417	51.9968	14.7546	14.4158	14.7128	51.7787	30.5166
18614757	PHAVU_011G006600g	40	0	15	21	16	51	5.04823	0	2.77227	3.91099	1.37847	3.73224
18614758	PHAVU_011G006700g	309	85	149	112	480	457	38.9976	16.7219	27.5379	20.8586	41.3541	33.4438
18614759	PHAVU_011G006800g	74	28	0	25	136	51	9.33923	5.50839	0	4.65594	11.717	3.73224
18614760	PHAVU_011G006900g	0	13	0	0	22	12	0	2.55747	0	0	1.89539	0.878174
18614761	PHAVU_011G007000g	0	25	47	27	114	92	0	4.91821	8.68644	5.02841	9.82159	6.73267
18614762	PHAVU_011G007100g	75	66	34	80	176	177	9.46543	12.9841	6.28381	14.899	15.1632	12.9531
18614763	PHAVU_011G007200g	222	68	283	59	26	110	28.0177	13.3775	52.3035	10.988	2.24001	8.04993
18614764	PHAVU_011G0073001g	36	0	0	0	0	36	4.54341	0	0	0	0	2.63452
18614765	PHAVU_011G0073002g	52	36	26	21	0	28	6.5627	7.08222	4.80526	3.91099	0	2.04907
18614766	PHAVU_011G0073000g	0	34	0	72	342	260	0	6.68876	0	13.4091	29.4648	19.0271
18614767	PHAVU_011G007400g	0	0	0	0	17	0	0	0	0	0	1.46462	0
18614768	PHAVU_011G007500g	90	82	136	137	168	237	11.3585	16.1317	25.1352	25.5145	14.4739	17.3439
18614769	PHAVU_011G007600g	0	0	0	0	0	0	0	0	0	0	0	0
18614770	PHAVU_011G007700g	0	0	0	0	0	0	0	0	0	0	0	0
18614771	PHAVU_011G007800g	0	0	0	0	0	12	0	0	0	0	0	0.878174
18614772	PHAVU_011G007900g	0	0	0	0	0	26	0	0	0	0	0	1.90271
18614773	PHAVU_011G008000g	0	0	0	0	0	0	0	0	0	0	0	0
18614774	PHAVU_011G008100g	0	0	0	0	11	0	0	0	0	0	0.947697	0
18614775	PHAVU_011G008200g	0	0	0	0	0	0	0	0	0	0	0	0
18614776	PHAVU_011G008300g	196	377	252	309	374	366	24.7363	74.1665	46.5741	57.5474	32.2217	26.7843
18614777	PHAVU_011G008400g	0	0	0	0	0	0	0	0	0	0	0	0
18614778	PHAVU_011G008500g	285	187	142	214	550	855	35.9686	36.7882	26.2441	39.8548	47.3849	62.5699
18614779	PHAVU_011G008600g	0	0	0	0	0	0	0	0	0	0	0	0
18614780	PHAVU_011G008700g	534	720	400	586	494	1187	67.3939	141.644	73.9272	109.135	42.5602	86.8661
18614781	PHAVU_011G008800g	0	0	13	0	40	34	0	0	2.40263	0	3.44617	2.48816
18614782	PHAVU_011G008900g	0	0	0	0	0	0	0	0	0	0	0	0
18614783	PHAVU_011G009000g	0	0	0	0	0	0	0	0	0	0	0	0
18614784	PHAVU_011G009100g	88	37	17	22	34	62	11.1061	7.27894	3.1419	4.09722	2.92925	4.53723
18614785	PHAVU_011G009200g	0	10	0	5	25	21	0	1.96728	0	0.931187	2.15386	1.5368
18614786	PHAVU_011G0093000g	0	0	0	0	0	0	0	0	0	0	0	0
18614787	PHAVU_011G009400g	0	0	0	13	366	110	0	0	0	2.42109	31.5325	8.04993
18614788	PHAVU_011G009500g	0	0	0	0	0	0	0	0	0	0	0	0
18614789	PHAVU_011G009600g	112	47	11	75	198	252	14.135	9.24623	2.033	13.9678	17.0585	18.4417
18614790	PHAVU_011G009700g	96	34	79	58	40	20	12.1158	6.68876	14.6006	10.8018	3.44617	1.46362
18614791	PHAVU_011G009800g	0	0	0	0	12	6	0	0	0	0	1.03385	0.439087
18614792	PHAVU_011G009900g	241	105	201	178	180	501	30.4156	20.6565	37.1484	33.1503	15.5078	36.6638
18614793	PHAVU_011G010000g	91	70	46	50	222	236	11.4847	13.771	8.50162	9.31187	19.1263	17.2708
18614794	PHAVU_011G010100g	501	328	336	502	523	932	63.2291	64.5269	62.0988	93.4912	45.0587	68.2049
18614795	PHAVU_011G010200g	0	0	0	0	0	0	0	0	0	0	0	0
18614796	PHAVU_011G010300g	0	0	3	0	0	7	0	0	0.554454	0	0	0.512268
18614797	PHAVU_011G010400g	530	273	365	495	993	1713	66.8891	53.7068	67.4585	92.1875	85.5512	125.359
18614798	PHAVU_011G010500g	42	0	38	49	127	119	5.30064	0	7.02308	9.12563	10.9416	8.70856
18614799	PHAVU_011G010600g	2989	2552	2983	2204	2536	2286	377.229	502.05	551.312	410.467	218.487	167.292
18614800	PHAVU_011G010700g	0	0	23	35	131	93	0	0	4.25081	6.51831	11.2862	6.80585
18614801	PHAVU_011G010800g	92	133	136	98	234	201	11.6109	26.1649	25.1352	18.2513	20.1601	14.7094
18614802	PHAVU_011G010900g	0	6	39	6	3	14	0	1.18037	7.2079	1.11742	0.258463	1.02454
18614803	PHAVU_011G011000g	0	0	0	0	0	0	0	0	0	0	0	0
18614804	PHAVU_011G0111001g	0	0	0	0	0	0	0	0	0	0	0	0
18614805	PHAVU_011G0111000g	0	0	0	0	0	0	0	0	0	0	0	0
18614806	PHAVU_011G011200g	0	0	0	0	0	0	0	0	0	0	0	0
18614807	PHAVU_011G011300g	93	112	105	68	108	223	11.7371	22.0336	19.4059	12.6641	9.30466	16.3194
18614808	PHAVU_011G0114001g	30	0	51	144	774	561	3.78617	0	9.42571	26.8182	66.6834	41.0546
18614809	PHAVU_011G0114000g	30	28	14	0	20	88	3.78617	5.50839	2.58745	0	1.72309	6.43994
18614810	PHAVU_011G011500g	724	335	377	367	1117	1186	91.373	65.904	69.6763	68.3491	96.2343	86.7929
18614811	PHAVU_011G011600g	292	79	79	62	66	103	36.8521	15.5415	14.6006	11.5467	5.68618	7.53766
18614812	PHAVU_011G011700g	102	0	53	47	115	98	12.873	0	9.79535	8.75316	9.90774	7.17176
18614813	PHAVU_011G011800g	22	0	17	15	53	145	2.77653	0	3.1419	2.79356	4.56618	10.6113
18614814	PHAVU_011G011900g	371	243	145	135	36	70	46.8223	47.805	26.7986	25.142	3.10155	5.12268
18614815	PHAVU_011G012000g	323	149	234	119	468	535	40.7645	29.3125	43.2474	22.1623	40.3202	39.1519
18614816	PHAVU_011G012100g	0	0	16	21	63	55	0	0	2.95709	3.91099	5.42772	4.02497
18614817	PHAVU_011G012200g	0	0	0	0	0	0	0	0	0	0	0	0
18614818	PHAVU_011G012300g	0	0	0	0	0	0	0	0	0	0	0	0
18614819	PHAVU_011G012400g	0	0	0	0	89	35	0	0	0	0	7.66773	2.56134
18614820	PHAVU_011G012500g	0	0	0	0	6	2	0	0	0	0	0.516926	0.146362
18614821	PHAVU_011G012600g	0	0	0	0	0	0	0	0	0	0	0	0
18614822	PHAVU_011G012700g	236	188	134	139	854	602	29.7846	36.9849	24.7656	25.887	73.5758	44.0551
18614823	PHAVU_011G012800g	0	0	0	0	0	4	0	0	0	0	0	0.292725
18614824	PHAVU_011G012900g	160	55	82	23	77	124	20.1929	10.8201	15.1551	4.28346	6.63388	9.07447
18614825	PHAVU_011G013000g	79	0	25	18	24	36	9.97026	0	4.62045	3.35227	2.0677	2.63452
18614826	PHAVU_011G013100g	0	19	3	20	3	18	0	3.73784	0.554454	3.72475	0.258463	1.31726
18614827	PHAVU_011G013200g	0	0	25	25	41	72	0	0	4.62045	4.65594	3.53233	5.26905
18614828	PHAVU_011G013300g	0	5	0	3	48	14	0	0.983641	0	0.558712	4.13541	1.02454
18614829	PHAVU_011G013400g	0	0	0	0	0	0	0	0	0	0	0	0
18614830	PHAVU_011G013500g	236	48	203	55	101	157	29.7846	9.44295	37.518	10.2431	8.70158	11.4894
18614831	PHAVU_011G013600g	0	0	0	0	0	0	0	0	0	0	0	0
18614832	PHAVU_011G013700g	224	238	209	242	539	557	28.2701	46.8213	38.6269	45.0695	46.4372	40.7619
18614833	PHAVU_011G0138001g	485	62	160	74	59	497	61.2098	12.1971	29.5709	13.7816	5.0831	36.371
18614834	PHAVU_011G013900g	0	0	0	0	0	0	0	0	0	0	0	0
18614835	PHAVU_011G014000g	0	13	0	0	0	0	0	2.55747	0	0	0	0
18614836	PHAVU_011G014100g	63	28	29	0	8	43	7.95096	5.50839	5.35972	0	0.689234	3.14679
18614837	PHAVU_011G014200g	29	6	41	13	21	15	3.65997	1.18037	7.57753	2.42109	1.80924	1.09772
18614838	PHAVU_011G014300g	39	11	24	11	19	27	4.92202	2.16401	4.43563	2.04861	1.63693	1.97589
18614839	PHAVU_011G014400g	0	0	0	0	0	0	0	0	0	0	0	0
18614840	PHAVU_011G014500g	0	0	0	0	0	0	0	0	0	0	0	0
18614841	PHAVU_011G014600g	100	212	192	83	846	270	12.6206	41.7064	35.485	15.4577	72.8865	19.7589
18614842	PHAVU_011G014700g	0	0	8	0	0	0	0	0	1.47854	0	0	0
18614843	PHAVU_011G014800g	82	33	129	56	166	137	10.3489	6.49203	23.8415	10.4293	14.3016	10.0258
18614844	PHAVU_011G014900g	0	0	0	0	0	0	0	0	0	0	0	0
18614845	PHAVU_011G015000g	0	0	0	0	0	0	0	0	0	0	0	0
18614846	PHAVU_011G015100g	0	0	0	0	0	0	0	0	0	0	0	0
18614847	PHAVU_011G015200g	0	0	0	0	0	0	0	0	0	0	0	0
18614848	PHAVU_011G015300g	138	71	30	143	279	322	17.4164	13.9677	5.54454	26.6319	24.037	23.5643
18614849	PHAVU_011G015400g	0	0	0	0	3	0	0	0	0	0	0.258463	0
18614850	PHAVU_011G015500g	5	0	0	0	1	0	0.631029	0	0	0	0.0861543	0
18614851	PHAVU_011G015600g	556	251	223	271	596	1198	70.1704	49.3788	41.2144	50.4703	51.348	87.6711
18614852	PHAVU_011G015700g	0	0	0	18	92	48	0	0	0	3.35227	7.92619	3.5127
18614853	PHAVU_011G015800g	41	0	0	0	14	40	5.17444	0	0	0	1.20616	2.92725
18614854	PHAVU_011G015900g	141	73	120	50	112	295	17.795	14.3612	22.1781	9.31187	9.64928	21.5884
18614855	PHAVU_011G016000g	172	85	118	60	121	141	21.7074	16.7219	21.8085	11.1742	10.4247	10.3185
18614856	PHAVU_011G016100g	43	21	39	0	0	59	5.42685	4.13129	7.2079	0	0	4.31769
18614857	PHAVU_011G016200g	11	0	18	0	0	10	1.38826	0	3.32672	0	0	0.731812
18614858	PHAVU_011G016300g	1037	169	131	107	506	487	130.875	33.2471	24.2111	19.9274	43.5941	35.6392
18614859	PHAVU_011G016400g	70	44	85	45	28	65	8.8344	8.65604	15.7095	8.38068	2.41232	4.75678
18614860	PHAVU_011G016500g	0	23	0	64	191	84	0	4.52475	0	11.9192	16.4555	6.14722
18614861	PHAVU_011G016600g	647	252	403	362	846	1210	81.6551	49.5755	74.4816	67.4179	72.8865	88.5492
18614862	PHAVU_011G016700g	0	0	0	0	0	0	0	0	0	0	0	0
18614863	PHAVU_011G016800g	48	0	29	37	86	43	6.05788	0	5.35972	6.89078	7.40927	3.14679
18614864	PHAVU_011G016900g	127	126	166	155	279	288	16.0281	24.7878	30.6798	28.8668	24.037	21.0762
18614865	PHAVU_011G017000g	117	39	27	74	587	444	14.7661	7.6724	4.99008	13.7816	50.5726	32.4924
18614866	PHAVU_011G017100g	0	0	0	0	0	0	0	0	0	0	0	0
18614867	PHAVU_011G017200g	0	13	0	0	153	133	0	2.55747	0	0	13.1816	9.7331
18614868	PHAVU_011G017300g	0	0	8	0	3	18	0	0	1.47854	0	0.258463	1.31726
18614869	PHAVU_011G017400g	0	18	0	9	0	11	0	3.54111	0	1.67614	0	0.804993
18614870	PHAVU_011G017500g	58	39	28	20	51	75	7.31993	7.6724	5.1749	3.72475	4.39387	5.48859
18614871	PHAVU_011G017600g	0	15	10	19	142	58	0	2.95092	1.84818	3.53851	12.2339	4.24451
18614872	PHAVU_011G017700g	0	0	0	15	21	45	0	0	0	2.79356	1.80924	3.29315
18614873	PHAVU_011G017800g	75	54	35	80	271	127	9.46543	10.6233	6.46863	14.899	23.3478	9.29401
18614874	PHAVU_011G017900g	250	31	16	39	43	114	31.5514	6.09857	2.95709	7.26326	3.70463	8.34265
18614875	PHAVU_011G018000g	73	89	24	102	239	54	9.21302	17.5088	4.43563	18.9962	20.5909	3.95178
18614876	PHAVU_011G018100g	16	0	14	18	91	62	2.01929	0	2.58745	3.35227	7.84004	4.53723
18614877	PHAVU_011G018200g	23	6	27	4	4	9	2.90273	1.18037	4.99008	0.74495	0.344617	0.658631
18614878	PHAVU_011G018300g	624	370	451	535	1117	795	78.7524	72.7894	83.3529	99.637	96.2343	58.179
18614879	PHAVU_011G018400g	67	20	4	23	87	59	8.45579	3.93456	0.739272	4.28346	7.49542	4.31769
18614880	PHAVU_011G018500g	0	20	0	67	393	247	0	3.93456	0	12.4779	33.8586	18.0758
18614881	PHAVU_011G018600g	48	26	65	51	132	178	6.05788	5.11493	12.0132	9.49811	11.3724	13.0263
18614882	PHAVU_011G018700g	39	0	38	0	119	31	4.92202	0	7.02308	0	10.2524	2.26862
18614883	PHAVU_011G018800g	140	127	101	126	166	339	17.6688	24.9845	18.6666	23.4659	14.3016	24.8084
18614884	PHAVU_011G018900g	308	137	196	176	496	450	38.8714	26.9518	36.2243	32.7778	42.7325	32.9315
18614885	PHAVU_011G019000g	0	0	32	2	31	31	0	0	5.91417	0.372475	2.67078	2.26862
18614886	PHAVU_011G019100g	126	45	126	140	258	408	15.9019	8.85277	23.2871	26.0732	22.2278	29.8579
18614887	PHAVU_011G019200g	0	0	0	0	0	0	0	0	0	0	0	0
18614888	PHAVU_011G019300g	33	0	0	38	193	373	4.16479	0	0	7.07702	16.6278	27.2966
18614889	PHAVU_011G019400g	0	0	0	0	0	0	0	0	0	0	0	0
18614890	PHAVU_011G019500g	0	0	0	0	0	0	0	0	0	0	0	0
18614891	PHAVU_011G019600g	0	0	0	0	28	33	0	0	0	0	2.41232	2.41498
18614892	PHAVU_011G019700g	203	179	130	221	388	221	25.6198	35.2144	24.0263	41.1585	33.4279	16.173
18614893	PHAVU_011G019800g	0	0	0	0	0	0	0	0	0	0	0	0
18614894	PHAVU_011G019900g	171	208	192	60	141	303	21.5812	40.9195	35.485	11.1742	12.1478	22.1739
18614895	PHAVU_011G020000g	0	0	0	0	0	0	0	0	0	0	0	0
18614896	PHAVU_011G020100g	24	17	81	49	61	55	3.02894	3.34438	14.9702	9.12563	5.25541	4.02497
18614897	PHAVU_011G020200g	0	0	0	0	0	0	0	0	0	0	0	0
18614898	PHAVU_011G020300g	222	220	270	297	748	587	28.0177	43.2802	49.9008	55.3125	64.4434	42.9574
18614899	PHAVU_011G020400g	0	0	0	0	0	0	0	0	0	0	0	0
18614900	PHAVU_011G020500g	168	169	74	294	761	1074	21.2026	33.2471	13.6765	54.7538	65.5634	78.5966
18614901	PHAVU_011G020600g	74	63	42	131	267	186	9.33923	12.3939	7.76235	24.3971	23.0032	13.6117
18614902	PHAVU_011G020700g	164	48	56	50	213	316	20.6977	9.44295	10.3498	9.31187	18.3509	23.1253
18614903	PHAVU_011G020800g	189	141	375	111	278	399	23.8529	27.7387	69.3067	20.6724	23.9509	29.1993
18614904	PHAVU_011G020900g	184	255	315	324	319	497	23.2219	50.1657	58.2176	60.3409	27.4832	36.371
18614905	PHAVU_011G021000g	0	0	28	14	23	53	0	0	5.1749	2.60732	1.98155	3.8786
18614906	PHAVU_011G021100g	0	0	0	0	0	0	0	0	0	0	0	0
18614907	PHAVU_011G021200g	239	126	203	92	154	272	30.1632	24.7878	37.518	17.1338	13.2678	19.9053
18614908	PHAVU_011G021300g	0	0	0	0	11	0	0	0	0	0	0.947697	0
18614909	PHAVU_011G021400g	37	49	51	24	126	95	4.66961	9.63968	9.42571	4.4697	10.8554	6.95221
18614910	PHAVU_011G021500g	47	0	36	31	175	102	5.93167	0	6.65344	5.77336	15.077	7.46448
18614911	PHAVU_011G021600g	56	0	134	53	297	283	7.06752	0	24.7656	9.87058	25.5878	20.7103
18614912	PHAVU_011G021700g	984	1017	789	1628	3762	3342	124.186	200.073	145.821	303.194	324.112	244.572
18614913	PHAVU_011G021800g	763	418	981	661	705	1684	96.295	82.2324	181.306	123.103	60.7388	123.237
18614914	PHAVU_011G021900g	0	0	0	0	11	0	0	0	0	0	0.947697	0
18614915	PHAVU_011G022000g	29	17	44	49	64	141	3.65997	3.34438	8.13199	9.12563	5.51387	10.3185
18614916	PHAVU_011G022100g	213	170	124	101	394	235	26.8818	33.4438	22.9174	18.81	33.9448	17.1976
18614917	PHAVU_011G022200g	42	0	0	25	183	57	5.30064	0	0	4.65594	15.7662	4.17133
18614918	PHAVU_011G022300g	0	0	0	0	0	0	0	0	0	0	0	0
18614919	PHAVU_011G022400g	0	0	0	0	5	0	0	0	0	0	0.430771	0
18614920	PHAVU_011G022500g	0	0	0	0	0	0	0	0	0	0	0	0
18614921	PHAVU_011G022600g	361	231	263	138	469	512	45.5603	45.4442	48.6071	25.7008	40.4064	37.4688
18614922	PHAVU_011G022700g	0	7	22	0	7	48	0	1.3771	4.06599	0	0.60308	3.5127
18614923	PHAVU_011G022800g	52	108	114	72	190	137	6.5627	21.2466	21.0692	13.4091	16.3693	10.0258
18614924	PHAVU_011G023000g	0	0	0	0	0	20	0	0	0	0	0	1.46362
18614925	PHAVU_011G022900g	0	0	0	0	0	0	0	0	0	0	0	0
18614926	PHAVU_011G023100g	116	0	88	27	129	44	14.6399	0	16.264	5.02841	11.1139	3.21997
18614927	PHAVU_011G023200g	1187	668	1042	441	578	1323	149.806	131.414	192.58	82.1307	49.7972	96.8187
18614928	PHAVU_011G023300g	189	172	85	143	342	381	23.8529	33.8373	15.7095	26.6319	29.4648	27.882
18614929	PHAVU_011G023400g	141	42	156	54	110	316	17.795	8.26258	28.8316	10.0568	9.47697	23.1253
18614930	PHAVU_011G023500g	0	0	16	9	18	42	0	0	2.95709	1.67614	1.55078	3.07361
18614931	PHAVU_011G023600g	0	0	0	11	68	69	0	0	0	2.04861	5.85849	5.0495
18614932	PHAVU_011G023700g	0	35	0	9	11	33	0	6.88549	0	1.67614	0.947697	2.41498
18614933	PHAVU_011G023800g	71	92	71	20	30	51	8.96061	18.099	13.1221	3.72475	2.58463	3.73224
18614934	PHAVU_011G023900g	47	42	42	31	179	136	5.93167	8.26258	7.76235	5.77336	15.4216	9.95264
18614935	PHAVU_011G024000g	0	0	0	0	0	0	0	0	0	0	0	0
18614936	PHAVU_011G024100g	52	78	92	43	102	176	6.5627	15.3448	17.0032	8.00821	8.78774	12.8799
18614937	PHAVU_011G024200g	192	32	98	41	49	108	24.2315	6.2953	18.1122	7.63573	4.22156	7.90357
18614938	PHAVU_011G024300g	629	82	85	339	856	944	79.3834	16.1317	15.7095	63.1345	73.7481	69.083
18614939	PHAVU_011G024400g	0	0	0	18	37	0	0	0	0	3.35227	3.18771	0
18614940	PHAVU_011G024500g	402	163	419	348	997	1035	50.7347	32.0667	77.4387	64.8106	85.8958	75.7425
18614941	PHAVU_011G024600g	0	0	23	0	5	16	0	0	4.25081	0	0.430771	1.1709
18614942	PHAVU_011G024700g	0	0	0	0	0	12	0	0	0	0	0	0.878174
18614943	PHAVU_011G0248001g	1034	65	156	45	59	133	130.497	12.7873	28.8316	8.38068	5.0831	9.7331
18614944	PHAVU_011G0248000g	0	0	0	0	0	0	0	0	0	0	0	0
18614945	PHAVU_011G024900g	0	0	0	0	0	0	0	0	0	0	0	0
18614946	PHAVU_011G025000g	0	0	0	0	0	0	0	0	0	0	0	0
18614947	PHAVU_011G025100g	0	0	0	0	0	0	0	0	0	0	0	0
18614948	PHAVU_011G025200g	112	397	275	283	201	184	14.135	78.1011	50.8249	52.7052	17.317	13.4653
18614949	PHAVU_011G025300g	194	13	41	35	10	150	24.4839	2.55747	7.57753	6.51831	0.861543	10.9772
18614950	PHAVU_011G025400g	321	70	116	19	4	54	40.512	13.771	21.4389	3.53851	0.344617	3.95178
18614951	PHAVU_011G025500g	43	167	106	52	83	212	5.42685	32.8536	19.5907	9.68435	7.15081	15.5144
18614952	PHAVU_011G025600g	110	61	39	24	83	198	13.8826	12.0004	7.2079	4.4697	7.15081	14.4899
18614953	PHAVU_011G025700g	0	0	0	0	0	0	0	0	0	0	0	0
18614954	PHAVU_011G025800g	0	0	0	0	0	0	0	0	0	0	0	0
18614955	PHAVU_011G025900g	47	13	0	7	5	7	5.93167	2.55747	0	1.30366	0.430771	0.512268
18614956	PHAVU_011G026000g	0	0	0	0	0	0	0	0	0	0	0	0
18614957	PHAVU_011G026100g	677	519	623	557	747	1721	85.4413	102.102	115.142	103.734	64.3573	125.945
18614958	PHAVU_011G026200g	0	0	0	0	0	0	0	0	0	0	0	0
18614959	PHAVU_011G026300g	0	25	0	10	5	33	0	4.91821	0	1.86237	0.430771	2.41498
18614960	PHAVU_011G026400g	0	0	0	0	3	1	0	0	0	0	0.258463	0.0731812
18614961	PHAVU_011G026500g	0	6	43	23	19	30	0	1.18037	7.94717	4.28346	1.63693	2.19544
18614962	PHAVU_011G026600g	3111	2565	2960	2720	10008	6791	392.626	504.608	547.061	506.566	862.232	496.973
18614963	PHAVU_011G026700g	45	0	17	42	356	336	5.67926	0	3.1419	7.82197	30.6709	24.5889
18614964	PHAVU_011G0268001g	0	0	0	0	0	26	0	0	0	0	0	1.90271
18614965	PHAVU_011G0268000g	0	150	42	86	423	193	0	29.5092	7.76235	16.0164	36.4433	14.124
18614966	PHAVU_011G026900g	8633	4818	4902	5835	10587	15464	1089.53	947.837	905.977	1086.7	912.115	1131.67
18614967	PHAVU_011G027000g	0	0	0	0	0	0	0	0	0	0	0	0
18614968	PHAVU_011G027100g	145	79	190	94	88	310	18.2998	15.5415	35.1154	17.5063	7.58158	22.6862
18614969	PHAVU_011G027200g	0	0	0	0	0	20	0	0	0	0	0	1.46362
18614970	PHAVU_011G027300g	512	412	320	333	802	646	64.6174	81.052	59.1417	62.0171	69.0957	47.275
18614971	PHAVU_011G027400g	228	63	44	41	96	166	28.7749	12.3939	8.13199	7.63573	8.27081	12.1481
18614972	PHAVU_011G027500g	0	0	14	14	0	38	0	0	2.58745	2.60732	0	2.78088
18614973	PHAVU_011G027600g	95	11	18	16	34	49	11.9895	2.16401	3.32672	2.9798	2.92925	3.58588
18614974	PHAVU_011G027700g	647	649	469	737	541	820	81.6551	127.677	86.6796	137.257	46.6095	60.0086
18614975	PHAVU_011G027800g	790	580	684	649	1162	1421	99.7026	114.102	126.415	120.868	100.111	103.99
18614976	PHAVU_011G027900g	3086	3259	5041	2350	1151	2638	389.471	641.137	931.667	437.658	99.1636	193.052
18614977	PHAVU_011G0280001g	701	334	705	301	272	154	88.4702	65.7072	130.297	56.0575	23.434	11.2699
18614978	PHAVU_011G0280000g	45	21	119	42	13	18	5.67926	4.13129	21.9933	7.82197	1.12001	1.31726
18614979	PHAVU_011G028100g	0	0	91	30	44	93	0	0	16.8184	5.58712	3.79079	6.80585
18614980	PHAVU_011G028200g	0	0	0	0	0	0	0	0	0	0	0	0
18614981	PHAVU_011G028300g	0	0	0	0	0	0	0	0	0	0	0	0
18614982	PHAVU_011G028400g	293	293	207	366	526	750	36.9783	57.6414	38.2573	68.1629	45.3172	54.8859
18614983	PHAVU_011G028500g	0	0	0	0	0	0	0	0	0	0	0	0
18614984	PHAVU_011G028600g	70	28	98	62	61	63	8.8344	5.50839	18.1122	11.5467	5.25541	4.61041
18614985	PHAVU_011G028700g	0	0	0	0	0	0	0	0	0	0	0	0
18614986	PHAVU_011G028800g	0	0	0	24	0	0	0	0	0	4.4697	0	0
18614987	PHAVU_011G028900g	514	186	151	232	752	612	64.8698	36.5914	27.9075	43.2071	64.788	44.7869
18614988	PHAVU_011G029000g	0	0	0	0	0	0	0	0	0	0	0	0
18614989	PHAVU_011G029100g	0	0	0	12	87	38	0	0	0	2.23485	7.49542	2.78088
18614990	PHAVU_011G029200g	0	0	0	0	0	0	0	0	0	0	0	0
18614991	PHAVU_011G029300g	97	107	149	170	318	305	12.242	21.0499	27.5379	31.6604	27.3971	22.3203
18614992	PHAVU_011G029400g	0	0	0	16	0	38	0	0	0	2.9798	0	2.78088
18614993	PHAVU_011G029500g	0	0	0	13	25	87	0	0	0	2.42109	2.15386	6.36676
18614994	PHAVU_011G029600g	0	0	0	0	0	0	0	0	0	0	0	0
18614995	PHAVU_011G029700g	385	287	392	562	1119	966	48.5892	56.461	72.4486	104.665	96.4067	70.693
18614996	PHAVU_011G029800g	94	42	91	45	86	56	11.8633	8.26258	16.8184	8.38068	7.40927	4.09815
18614997	PHAVU_011G029900g	0	0	0	0	0	0	0	0	0	0	0	0
18614998	PHAVU_011G030000g	0	0	0	0	0	0	0	0	0	0	0	0
18614999	PHAVU_011G030100g	0	0	0	0	0	0	0	0	0	0	0	0
18615000	PHAVU_011G030200g	0	0	0	0	0	0	0	0	0	0	0	0
18615001	PHAVU_011G030300g	0	0	0	0	0	0	0	0	0	0	0	0
18615002	PHAVU_011G030400g	708	566	749	682	852	1145	89.3537	111.348	138.429	127.014	73.4035	83.7925
18615003	PHAVU_011G030500g	149	204	178	185	399	365	18.8047	40.1326	32.8976	34.4539	34.3756	26.7111
18615004	PHAVU_011G030600g	3403	2127	2723	1643	1131	4922	429.478	418.441	503.259	305.988	97.4405	360.198
18615005	PHAVU_011G030700g	151	16	95	23	175	201	19.0571	3.14765	17.5577	4.28346	15.077	14.7094
18615006	PHAVU_011G0308001g	82	67	84	146	586	570	10.3489	13.1808	15.5247	27.1907	50.4864	41.7133
18615007	PHAVU_011G0308000g	65	0	23	17	14	77	8.20337	0	4.25081	3.16604	1.20616	5.63495
18615008	PHAVU_011G030900g	38	89	65	63	40	37	4.79582	17.5088	12.0132	11.733	3.44617	2.7077
18615009	PHAVU_011G031000g	69	9	0	10	56	147	8.7082	1.77055	0	1.86237	4.82464	10.7576
18615010	PHAVU_011G031100g	664	523	479	548	1769	1631	83.8006	102.889	88.5278	102.058	152.407	119.359
18615011	PHAVU_011G031200g	315	156	472	127	109	371	39.7548	30.6896	87.234	23.6522	9.39082	27.1502
18615012	PHAVU_011G031300g	0	0	0	0	15	10	0	0	0	0	1.29231	0.731812
18615013	PHAVU_011G031400g	69	0	0	14	66	28	8.7082	0	0	2.60732	5.68618	2.04907
18615014	PHAVU_011G031500g	156	99	87	63	119	220	19.6881	19.4761	16.0792	11.733	10.2524	16.0999
18615015	PHAVU_011G031600g	155	225	74	265	604	531	19.5619	44.2638	13.6765	49.3529	52.0372	38.8592
18615016	PHAVU_011G031700g	233	238	504	245	477	893	29.4059	46.8213	93.1482	45.6282	41.0956	65.3508
18615017	PHAVU_011G031800g	102	46	24	8	47	21	12.873	9.0495	4.43563	1.4899	4.04925	1.5368
18615018	PHAVU_011G031900g	4243	3301	3855	2947	3795	5708	535.491	649.4	712.473	548.842	326.956	417.718
18615019	PHAVU_011G032000g	103	136	102	115	265	231	12.9992	26.755	18.8514	21.4173	22.8309	16.9049
18615020	PHAVU_011G032100g	289	162	82	143	436	453	36.4735	31.87	15.1551	26.6319	37.5633	33.1511
18615021	PHAVU_011G032200g	141	188	103	170	345	593	17.795	36.9849	19.0362	31.6604	29.7232	43.3964
18615022	PHAVU_011G032300g	0	43	20	13	122	43	0	8.45931	3.69636	2.42109	10.5108	3.14679
18615023	PHAVU_011G032400g	48	0	21	10	80	80	6.05788	0	3.88118	1.86237	6.89234	5.85449
18615024	PHAVU_011G032500g	365	124	203	192	1611	966	46.0651	24.3943	37.518	35.7576	138.795	70.693
18615025	PHAVU_011G032600g	89	82	105	215	787	646	11.2323	16.1317	19.4059	40.041	67.8034	47.275
18615026	PHAVU_011G032700g	33	0	10	18	7	33	4.16479	0	1.84818	3.35227	0.60308	2.41498
18615027	PHAVU_011G032800g	0	0	0	0	0	0	0	0	0	0	0	0
18615028	PHAVU_011G032900g	127	62	32	79	257	328	16.0281	12.1971	5.91417	14.7128	22.1417	24.0034
18615029	PHAVU_011G033000g	69	22	14	18	8	44	8.7082	4.32802	2.58745	3.35227	0.689234	3.21997
18615030	PHAVU_011G033100g	0	0	0	0	0	0	0	0	0	0	0	0
18615031	PHAVU_011G033200g	73	37	59	23	189	112	9.21302	7.27894	10.9043	4.28346	16.2832	8.19629
18615032	PHAVU_011G033300g	421	521	543	552	1126	1587	53.1326	102.495	100.356	102.803	97.0097	116.139
18615033	PHAVU_011G033400g	308	87	86	152	339	522	38.8714	17.1154	15.8943	28.3081	29.2063	38.2006
18615034	PHAVU_011G033500g	0	50	6	25	21	18	0	9.83641	1.10891	4.65594	1.80924	1.31726
18615035	PHAVU_011G033600g	0	0	0	0	0	0	0	0	0	0	0	0
18615036	PHAVU_011G033700g	0	0	0	0	3	0	0	0	0	0	0.258463	0
18615037	PHAVU_011G033800g	68	0	0	1	1	1	8.58199	0	0	0.186237	0.0861543	0.0731812
18615038	PHAVU_011G033900g	3176	3819	2562	3732	4775	8381	400.829	751.305	473.503	695.038	411.387	613.331
18615039	PHAVU_011G034000g	0	126	123	56	11	102	0	24.7878	22.7326	10.4293	0.947697	7.46448
18615040	PHAVU_011G034100g	39	23	8	17	18	49	4.92202	4.52475	1.47854	3.16604	1.55078	3.58588
18615041	PHAVU_011G0342001g	297	137	215	92	30	59	37.4831	26.9518	39.7358	17.1338	2.58463	4.31769
18615042	PHAVU_011G0342000g	267	186	135	253	380	470	33.6969	36.5914	24.9504	47.1181	32.7386	34.3952
18615043	PHAVU_011G034300g	125	44	78	61	388	342	15.7757	8.65604	14.4158	11.3605	33.4279	25.028
18615044	PHAVU_011G034400g	76	59	86	56	111	126	9.59164	11.607	15.8943	10.4293	9.56313	9.22083
18615045	PHAVU_011G034500g	168	56	96	47	75	168	21.2026	11.0168	17.7425	8.75316	6.46157	12.2944
18615046	PHAVU_011G034600g	204	91	46	84	210	120	25.746	17.9023	8.50162	15.6439	18.0924	8.78174
18615047	PHAVU_011G034700g	2405	799	1391	936	3169	3841	303.525	157.186	257.082	174.318	273.023	281.089
18615048	PHAVU_011G034800g	35	0	0	0	0	11	4.4172	0	0	0	0	0.804993
18615049	PHAVU_011G034900g	0	0	0	0	0	0	0	0	0	0	0	0
18615050	PHAVU_011G035000g	445	377	126	267	349	365	56.1616	74.1665	23.2871	49.7254	30.0678	26.7111
18615051	PHAVU_011G035100g	319	238	303	321	650	1210	40.2596	46.8213	55.9998	59.7822	56.0003	88.5492
18615052	PHAVU_011G035200g	240	175	165	214	1030	910	30.2894	34.4274	30.495	39.8548	88.7389	66.5949
18615053	PHAVU_011G035300g	0	0	0	0	0	0	0	0	0	0	0	0
18615054	PHAVU_011G035400g	109	298	220	227	474	556	13.7564	58.625	40.6599	42.2759	40.8371	40.6887
18615055	PHAVU_011G035500g	0	9	0	0	0	0	0	1.77055	0	0	0	0
18615056	PHAVU_011G035600g	0	0	50	71	98	213	0	0	9.24089	13.2229	8.44312	15.5876
18615057	PHAVU_011G035700g	194	214	225	223	346	679	24.4839	42.0998	41.584	41.5309	29.8094	49.69
18615058	PHAVU_011G035800g	187	67	127	56	49	135	23.6005	13.1808	23.4719	10.4293	4.22156	9.87946
18615059	PHAVU_011G035900g	0	0	0	12	172	84	0	0	0	2.23485	14.8185	6.14722
18615060	PHAVU_011G036000g	0	0	0	0	5	30	0	0	0	0	0.430771	2.19544
18615061	PHAVU_011G036100g	99	27	107	61	196	185	12.4944	5.31166	19.7755	11.3605	16.8862	13.5385
18615062	PHAVU_011G036200g	151	140	99	142	251	337	19.0571	27.5419	18.297	26.4457	21.6247	24.6621
18615063	PHAVU_011G0363001g	0	0	0	6	0	74	0	0	0	1.11742	0	5.41541
18615064	PHAVU_011G036400g	0	0	0	0	0	0	0	0	0	0	0	0
18615065	PHAVU_011G0363000g	30	55	17	31	327	309	3.78617	10.8201	3.1419	5.77336	28.1725	22.613
18615066	PHAVU_011G036500g	0	0	0	0	0	0	0	0	0	0	0	0
18615067	PHAVU_011G036600g	0	0	0	0	0	0	0	0	0	0	0	0
18615068	PHAVU_011G036700g	0	0	0	0	0	0	0	0	0	0	0	0
18615069	PHAVU_011G036800g	0	0	0	0	0	0	0	0	0	0	0	0
18615070	PHAVU_011G036900g	0	0	0	0	13	0	0	0	0	0	1.12001	0
18615071	PHAVU_011G037000g	0	0	0	0	0	0	0	0	0	0	0	0
18615072	PHAVU_011G037100g	0	0	0	0	0	0	0	0	0	0	0	0
18615073	PHAVU_011G037200g	0	0	0	0	0	0	0	0	0	0	0	0
18615074	PHAVU_011G037300g	0	0	0	0	0	0	0	0	0	0	0	0
18615075	PHAVU_011G037400g	0	0	0	0	0	0	0	0	0	0	0	0
18615076	PHAVU_011G037500g	0	0	0	0	0	0	0	0	0	0	0	0
18615077	PHAVU_011G037600g	0	0	0	0	0	0	0	0	0	0	0	0
18615078	PHAVU_011G037700g	0	0	0	0	3	0	0	0	0	0	0.258463	0
18615079	PHAVU_011G037800g	148	101	55	250	965	696	18.6785	19.8695	10.165	46.5594	83.1389	50.9341
18615080	PHAVU_011G037900g	0	0	0	0	0	0	0	0	0	0	0	0
18615081	PHAVU_011G038000g	0	0	15	4	3	5	0	0	2.77227	0.74495	0.258463	0.365906
18615082	PHAVU_011G038100g	513	637	303	338	2767	728	64.7436	125.316	55.9998	62.9482	238.389	53.2759
18615083	PHAVU_011G038200g	152	33	38	50	387	383	19.1833	6.49203	7.02308	9.31187	33.3417	28.0284
18615084	PHAVU_011G038300g	118	79	56	65	596	279	14.8923	15.5415	10.3498	12.1054	51.348	20.4175
18615085	PHAVU_011G038400g	219	183	250	168	154	468	27.6391	36.0013	46.2045	31.2879	13.2678	34.2488
18615086	PHAVU_011G038500g	295	409	295	279	517	759	37.2307	80.4618	54.5213	51.9602	44.5418	55.5445
18615087	PHAVU_011G038600g	0	16	24	10	162	99	0	3.14765	4.43563	1.86237	13.957	7.24494
18615088	PHAVU_011G038700g	35	0	0	0	0	0	4.4172	0	0	0	0	0
18615089	PHAVU_011G038800g	48	53	61	33	260	125	6.05788	10.4266	11.2739	6.14583	22.4001	9.14765
18615090	PHAVU_011G038900g	90	4	37	16	46	105	11.3585	0.786913	6.83826	2.9798	3.9631	7.68402
18615091	PHAVU_011G039000g	224	210	59	324	1089	598	28.2701	41.3129	10.9043	60.3409	93.822	43.7623
18615092	PHAVU_011G039100g	688	474	339	310	233	224	86.8296	93.2492	62.6533	57.7336	20.0739	16.3926
18615093	PHAVU_011G039200g	39	68	39	140	123	176	4.92202	13.3775	7.2079	26.0732	10.597	12.8799
18615094	PHAVU_011G039300g	152	44	83	87	117	76	19.1833	8.65604	15.3399	16.2027	10.0801	5.56177
18615095	PHAVU_011G039400g	0	0	11	7	11	7	0	0	2.033	1.30366	0.947697	0.512268
18615096	PHAVU_011G039500g	316	93	165	98	276	151	39.881	18.2957	30.495	18.2513	23.7786	11.0504
18615097	PHAVU_011G039600g	18	134	79	162	197	263	2.2717	26.3616	14.6006	30.1705	16.9724	19.2467
18615098	PHAVU_011G039700g	0	0	0	0	0	4	0	0	0	0	0	0.292725
18615099	PHAVU_011G039800g	0	0	0	0	0	0	0	0	0	0	0	0
18615100	PHAVU_011G039900g	0	0	12	21	18	24	0	0	2.21781	3.91099	1.55078	1.75635
18615101	PHAVU_011G040000g	300	232	85	254	723	902	37.8617	45.6409	15.7095	47.3043	62.2896	66.0094
18615102	PHAVU_011G040100g	52	165	199	129	334	412	6.5627	32.4602	36.7788	24.0246	28.7755	30.1506
18615103	PHAVU_011G040200g	0	3	0	9	15	15	0	0.590185	0	1.67614	1.29231	1.09772
18615104	PHAVU_011G040300g	0	29	48	21	64	77	0	5.70512	8.87126	3.91099	5.51387	5.63495
18615105	PHAVU_011G040400g	74	91	110	116	214	152	9.33923	17.9023	20.33	21.6035	18.437	11.1235
18615106	PHAVU_011G040500g	0	0	0	0	0	0	0	0	0	0	0	0
18615107	PHAVU_011G040600g	55	4	0	25	108	87	6.94132	0.786913	0	4.65594	9.30466	6.36676
18615108	PHAVU_011G040700g	0	47	40	8	52	95	0	9.24623	7.39272	1.4899	4.48002	6.95221
18615109	PHAVU_011G040800g	0	0	0	0	10	5	0	0	0	0	0.861543	0.365906
18615110	PHAVU_011G040900g	13	41	0	0	21	10	1.64067	8.06586	0	0	1.80924	0.731812
18615111	PHAVU_011G041000g	183	214	193	231	1303	1091	23.0957	42.0998	35.6699	43.0208	112.259	79.8407
18615112	PHAVU_011G041100g	159	37	166	32	116	141	20.0667	7.27894	30.6798	5.9596	9.9939	10.3185
18615113	PHAVU_011G041200g	0	0	0	0	0	0	0	0	0	0	0	0
18615114	PHAVU_011G041300g	299	254	254	96	275	584	37.7355	49.969	46.9437	17.8788	23.6924	42.7378
18615115	PHAVU_011G041400g	342	196	208	90	40	95	43.1624	38.5587	38.4421	16.7614	3.44617	6.95221
18615116	PHAVU_011G041500g	486	607	550	1007	3510	2122	61.336	119.414	101.65	187.541	302.402	155.29
18615117	PHAVU_011G041600g	218	38	47	45	56	159	27.5129	7.47567	8.68644	8.38068	4.82464	11.6358
18615118	PHAVU_011G0417001g	0	0	0	0	0	0	0	0	0	0	0	0
18615119	PHAVU_011G0417000g	0	0	0	0	0	0	0	0	0	0	0	0
18615120	PHAVU_011G041800g	0	0	0	0	62	22	0	0	0	0	5.34157	1.60999
18615121	PHAVU_011G041900g	2192	3707	2051	5117	2525	5363	276.643	729.271	379.061	952.977	217.54	392.471
18615122	PHAVU_011G042000g	0	0	6	0	21	0	0	0	1.10891	0	1.80924	0
18615123	PHAVU_011G042100g	0	0	6	0	0	6	0	0	1.10891	0	0	0.439087
18615124	PHAVU_011G042200g	1863	4941	5264	4166	2094	5073	235.121	972.034	972.881	775.865	180.407	371.248
18615125	PHAVU_011G042300g	0	0	0	0	0	0	0	0	0	0	0	0
18615126	PHAVU_011G042400g	0	88	32	66	255	157	0	17.3121	5.91417	12.2917	21.9693	11.4894
18615127	PHAVU_011G042500g	0	0	0	0	0	0	0	0	0	0	0	0
18615128	PHAVU_011G042600g	2427	2434	1730	2639	3549	7435	306.301	478.836	319.735	491.481	305.762	544.102
18615129	PHAVU_011G042800g	171	142	228	152	182	309	21.5812	27.9354	42.1385	28.3081	15.6801	22.613
18615130	PHAVU_011G042700g	1	1	3	1	1	1	0.126206	0.196728	0.554454	0.186237	0.0861543	0.0731812
18615131	PHAVU_011G042900g	0	0	0	0	0	0	0	0	0	0	0	0
18615132	PHAVU_011G043000g	0	16	0	43	60	25	0	3.14765	0	8.00821	5.16926	1.82953
18615133	PHAVU_011G043100g	0	0	11	0	67	42	0	0	2.033	0	5.77234	3.07361
18615134	PHAVU_011G043200g	0	0	0	0	0	0	0	0	0	0	0	0
18615135	PHAVU_011G043300g	1869	1560	1604	1377	1819	2282	235.879	306.896	296.448	256.449	156.715	166.999
18615136	PHAVU_011G043400g	0	0	0	0	0	0	0	0	0	0	0	0
18615137	PHAVU_011G043500g	0	0	0	0	0	0	0	0	0	0	0	0
18615138	PHAVU_011G043600g	0	0	0	0	0	0	0	0	0	0	0	0
18615139	PHAVU_011G043700g	0	0	0	0	0	0	0	0	0	0	0	0
18615140	PHAVU_011G043800g	0	0	0	0	0	0	0	0	0	0	0	0
18615141	PHAVU_011G043900g	0	0	0	0	0	0	0	0	0	0	0	0
18615142	PHAVU_011G044000g	0	13	46	45	65	40	0	2.55747	8.50162	8.38068	5.60003	2.92725
18615143	PHAVU_011G044100g	0	0	33	8	39	25	0	0	6.09899	1.4899	3.36002	1.82953
18615144	PHAVU_011G044200g	285	229	211	92	374	248	35.9686	45.0508	38.9966	17.1338	32.2217	18.1489
18615145	PHAVU_011G044300g	571	474	438	288	541	1005	72.0635	93.2492	80.9502	53.6364	46.6095	73.5471
18615146	PHAVU_011G044400g	24	11	18	25	87	96	3.02894	2.16401	3.32672	4.65594	7.49542	7.02539
18615147	PHAVU_011G044500g	0	0	0	0	0	0	0	0	0	0	0	0
18615148	PHAVU_011G044600g	0	0	0	0	0	0	0	0	0	0	0	0
18615149	PHAVU_011G044700g	0	0	0	0	0	0	0	0	0	0	0	0
18615150	PHAVU_011G044800g	0	0	0	0	0	0	0	0	0	0	0	0
18615151	PHAVU_011G044900g	0	28	0	3	0	0	0	5.50839	0	0.558712	0	0
18615152	PHAVU_011G045000g	11451	15673	12431	18982	12681	39174	1445.18	3083.32	2297.47	3535.16	1092.52	2866.8
18615153	PHAVU_011G045100g	56	0	0	6	48	41	7.06752	0	0	1.11742	4.13541	3.00043
18615154	PHAVU_011G045200g	429	350	410	461	672	1096	54.1423	68.8549	75.7753	85.8554	57.8957	80.2066
18615155	PHAVU_011G045300g	0	25	111	67	121	86	0	4.91821	20.5148	12.4779	10.4247	6.29358
18615156	PHAVU_011G045400g	225	216	64	328	646	791	28.3963	42.4933	11.8283	61.0859	55.6557	57.8863
18615157	PHAVU_011G045500g	317	65	50	46	200	440	40.0072	12.7873	9.24089	8.56692	17.2309	32.1997
18615158	PHAVU_011G045600g	272	90	171	76	163	143	34.328	17.7055	31.6039	14.154	14.0431	10.4649
18615159	PHAVU_011G045700g	438	239	336	249	557	760	55.2781	47.018	62.0988	46.3731	47.9879	55.6177
18615160	PHAVU_011G045800g	0	0	0	0	17	37	0	0	0	0	1.46462	2.7077
18615161	PHAVU_011G045900g	692	484	414	634	652	1559	87.3344	95.2165	76.5146	118.075	56.1726	114.089
18615162	PHAVU_011G046000g	577	559	686	1330	3987	3492	72.8207	109.971	126.785	247.696	343.497	255.549
18615163	PHAVU_011G046100g	640	546	626	1096	3909	2488	80.7717	107.414	115.696	204.116	336.777	182.075
18615164	PHAVU_011G046200g	50	49	53	55	126	163	6.31029	9.63968	9.79535	10.2431	10.8554	11.9285
18615165	PHAVU_011G046300g	44	40	0	0	0	0	5.55305	7.86913	0	0	0	0
18615166	PHAVU_011G046400g	777	52	55	25	126	33	98.0619	10.2299	10.165	4.65594	10.8554	2.41498
18615167	PHAVU_011G046500g	206	233	127	130	212	341	25.9984	45.8377	23.4719	24.2109	18.2647	24.9548
18615168	PHAVU_011G046600g	0	0	0	0	0	0	0	0	0	0	0	0
18615169	PHAVU_011G046700g	226	199	367	281	498	688	28.5225	39.1489	67.8282	52.3327	42.9048	50.3487
18615170	PHAVU_011G046800g	0	0	0	0	0	0	0	0	0	0	0	0
18615171	PHAVU_011G046900g	0	0	0	25	70	23	0	0	0	4.65594	6.0308	1.68317
18615172	PHAVU_011G047000g	272	84	228	102	433	276	34.328	16.5252	42.1385	18.9962	37.3048	20.198
18615173	PHAVU_011G047100g	0	0	0	0	0	0	0	0	0	0	0	0
18615174	PHAVU_011G047200g	0	0	0	0	0	0	0	0	0	0	0	0
18615175	PHAVU_011G047300g	2958	2107	2902	2000	6493	4695	373.317	414.506	536.341	372.475	559.4	343.586
18615176	PHAVU_011G047400g	0	75	10	78	78	90	0	14.7546	1.84818	14.5265	6.72003	6.58631
18615177	PHAVU_011G047500g	0	0	0	0	0	0	0	0	0	0	0	0
18615178	PHAVU_011G047600g	53	14	36	23	38	58	6.68891	2.75419	6.65344	4.28346	3.27386	4.24451
18615179	PHAVU_011G047700g	185	131	158	189	995	676	23.3481	25.7714	29.2012	35.1989	85.7235	49.4705
18615180	PHAVU_011G047800g	30	0	0	0	43	27	3.78617	0	0	0	3.70463	1.97589
18615181	PHAVU_011G048000g	38	18	0	0	31	32	4.79582	3.54111	0	0	2.67078	2.3418
18615182	PHAVU_011G047900g	582	486	345	366	650	660	73.4518	95.6099	63.7622	68.1629	56.0003	48.2996
18615183	PHAVU_011G048100g	0	36	28	17	32	16	0	7.08222	5.1749	3.16604	2.75694	1.1709
18615184	PHAVU_011G048200g	139	70	103	89	137	204	17.5426	13.771	19.0362	16.5751	11.8031	14.929
18615185	PHAVU_011G048300g	0	94	0	49	57	8	0	18.4925	0	9.12563	4.91079	0.585449
18615186	PHAVU_011G048400g	0	2	7	0	3	13	0	0.393456	1.29373	0	0.258463	0.951355
18615187	PHAVU_011G048500g	180	58	103	51	158	381	22.717	11.4102	19.0362	9.49811	13.6124	27.882
18615188	PHAVU_011G048600g	0	6	0	0	25	9	0	1.18037	0	0	2.15386	0.658631
18615189	PHAVU_011G048700g	0	0	0	12	19	197	0	0	0	2.23485	1.63693	14.4167
18615190	PHAVU_011G048800g	0	0	6	9	19	24	0	0	1.10891	1.67614	1.63693	1.75635
18615191	PHAVU_011G048900g	0	0	0	0	0	12	0	0	0	0	0	0.878174
18615192	PHAVU_011G049100g	0	0	0	0	0	0	0	0	0	0	0	0
18615193	PHAVU_011G049200g	317	369	301	212	284	330	40.0072	72.5927	55.6302	39.4823	24.4678	24.1498
18615194	PHAVU_011G049000g	0	6	7	0	11	30	0	1.18037	1.29373	0	0.947697	2.19544
18615195	PHAVU_011G049300g	12	0	11	3	0	4	1.51447	0	2.033	0.558712	0	0.292725
18615196	PHAVU_011G049400g	72	0	23	38	114	150	9.08681	0	4.25081	7.07702	9.82159	10.9772
18615197	PHAVU_011G049500g	0	7	17	0	107	17	0	1.3771	3.1419	0	9.21851	1.24408
18615198	PHAVU_011G049600g	175	19	94	55	18	103	22.086	3.73784	17.3729	10.2431	1.55078	7.53766
18615199	PHAVU_011G049700g	134	114	133	88	68	199	16.9116	22.427	24.5808	16.3889	5.85849	14.5631
18615200	PHAVU_011G049800g	0	0	0	0	0	0	0	0	0	0	0	0
18615201	PHAVU_011G049900g	0	0	0	0	0	0	0	0	0	0	0	0
18615202	PHAVU_011G050000g	108	7	12	3	20	363	13.6302	1.3771	2.21781	0.558712	1.72309	26.5648
18615203	PHAVU_011G0501001g	0	0	0	0	0	0	0	0	0	0	0	0
18615204	PHAVU_011G0501000g	0	0	0	0	0	0	0	0	0	0	0	0
18615205	PHAVU_011G050200g	0	0	0	0	1	40	0	0	0	0	0.0861543	2.92725
18615206	PHAVU_011G050300g	108	43	54	20	44	163	13.6302	8.45931	9.98017	3.72475	3.79079	11.9285
18615207	PHAVU_011G050400g	158	192	70	146	439	373	19.9405	37.7718	12.9373	27.1907	37.8217	27.2966
18615208	PHAVU_011G050500g	339	203	235	135	139	187	42.7838	39.9358	43.4322	25.142	11.9754	13.6849
18615209	PHAVU_011G050600g	157	98	155	40	296	67	19.8143	19.2794	28.6468	7.4495	25.5017	4.90314
18615210	PHAVU_011G050700g	132	193	156	201	425	388	16.6592	37.9685	28.8316	37.4337	36.6156	28.3943
18615211	PHAVU_011G050800g	0	43	58	48	136	92	0	8.45931	10.7194	8.9394	11.717	6.73267
18615212	PHAVU_011G050900g	0	0	0	0	0	0	0	0	0	0	0	0
18615213	PHAVU_011G051000g	0	0	0	0	22	0	0	0	0	0	1.89539	0
18615214	PHAVU_011G051100g	0	0	0	0	0	0	0	0	0	0	0	0
18615215	PHAVU_011G051200g	0	0	0	0	0	0	0	0	0	0	0	0
18615216	PHAVU_011G051300g	0	0	0	0	0	0	0	0	0	0	0	0
18615217	PHAVU_011G051400g	35	28	0	29	103	81	4.4172	5.50839	0	5.40088	8.87389	5.92768
18615218	PHAVU_011G051500g	0	0	0	0	0	0	0	0	0	0	0	0
18615219	PHAVU_011G051600g	0	0	0	0	0	7	0	0	0	0	0	0.512268
18615220	PHAVU_011G051700g	22	0	29	15	23	72	2.77653	0	5.35972	2.79356	1.98155	5.26905
18615221	PHAVU_011G051800g	42	61	39	19	70	42	5.30064	12.0004	7.2079	3.53851	6.0308	3.07361
18615222	PHAVU_011G051900g	329	264	184	372	719	920	41.5217	51.9362	34.0065	69.2803	61.9449	67.3267
18615223	PHAVU_011G052000g	167	85	162	61	671	211	21.0764	16.7219	29.9405	11.3605	57.8095	15.4412
18615224	PHAVU_011G052100g	0	0	0	0	0	0	0	0	0	0	0	0
18615225	PHAVU_011G052200g	0	0	0	3	4	0	0	0	0	0.558712	0.344617	0
18615226	PHAVU_011G052300g	0	0	63	33	4	39	0	0	11.6435	6.14583	0.344617	2.85407
18615227	PHAVU_011G052400g	0	0	0	11	0	0	0	0	0	2.04861	0	0
18615228	PHAVU_011G0525001g	0	0	0	0	0	0	0	0	0	0	0	0
18615229	PHAVU_011G0525000g	0	0	0	0	0	0	0	0	0	0	0	0
18615230	PHAVU_011G052600g	36	0	8	0	30	25	4.54341	0	1.47854	0	2.58463	1.82953
18615231	PHAVU_011G052700g	0	0	0	0	0	0	0	0	0	0	0	0
18615232	PHAVU_011G052800g	52	32	29	20	161	97	6.5627	6.2953	5.35972	3.72475	13.8708	7.09857
18615233	PHAVU_011G052900g	8	16	43	32	97	104	1.00965	3.14765	7.94717	5.9596	8.35697	7.61084
18615234	PHAVU_011G053000g	546	497	412	316	264	472	68.9083	97.7739	76.145	58.851	22.7447	34.5415
18615235	PHAVU_011G053100g	105	98	86	92	504	532	13.2516	19.2794	15.8943	17.1338	43.4218	38.9324
18615236	PHAVU_011G053200g	0	0	30	21	315	105	0	0	5.54454	3.91099	27.1386	7.68402
18615237	PHAVU_011G053300g	30	64	73	60	65	116	3.78617	12.5906	13.4917	11.1742	5.60003	8.48902
18615238	PHAVU_011G053400g	241	185	84	93	167	383	30.4156	36.3947	15.5247	17.3201	14.3878	28.0284
18615239	PHAVU_011G053500g	0	47	93	107	202	377	0	9.24623	17.1881	19.9274	17.4032	27.5893
18615240	PHAVU_011G053600g	44	29	0	8	125	64	5.55305	5.70512	0	1.4899	10.7693	4.6836
18615241	PHAVU_011G053700g	349	92	87	304	2661	1115	44.0458	18.099	16.0792	56.6162	229.257	81.597
18615242	PHAVU_011G053800g	170	215	209	101	50	66	21.455	42.2966	38.6269	18.81	4.30771	4.82996
18615243	PHAVU_011G053900g	0	0	53	31	115	125	0	0	9.79535	5.77336	9.90774	9.14765
18615244	PHAVU_011G054000g	0	0	0	6	27	43	0	0	0	1.11742	2.32617	3.14679
18615245	PHAVU_011G054100g	60	0	23	3	12	14	7.57235	0	4.25081	0.558712	1.03385	1.02454
18615246	PHAVU_011G0542000g	0	24	0	9	62	37	0	4.72148	0	1.67614	5.34157	2.7077
18615247	PHAVU_011G054300g	0	36	7	26	21	29	0	7.08222	1.29373	4.84217	1.80924	2.12225
18615248	PHAVU_011G054400g	0	30	33	0	17	58	0	5.90185	6.09899	0	1.46462	4.24451
18615249	PHAVU_011G054500g	97	0	46	32	7	26	12.242	0	8.50162	5.9596	0.60308	1.90271
18615250	PHAVU_011G054600g	58	41	48	69	185	61	7.31993	8.06586	8.87126	12.8504	15.9385	4.46405
18615251	PHAVU_011G054700g	0	60	38	45	60	45	0	11.8037	7.02308	8.38068	5.16926	3.29315
18615252	PHAVU_011G054800g	115	112	141	114	295	358	14.5137	22.0336	26.0593	21.2311	25.4155	26.1989
18615253	PHAVU_011G054900g	355	103	134	45	49	134	44.803	20.263	24.7656	8.38068	4.22156	9.80628
18615254	PHAVU_011G055000g	0	59	33	12	16	30	0	11.607	6.09899	2.23485	1.37847	2.19544
18615255	PHAVU_011G055100g	0	0	0	49	99	84	0	0	0	9.12563	8.52927	6.14722
18615256	PHAVU_011G055200g	187	311	171	206	454	524	23.6005	61.1825	31.6039	38.3649	39.114	38.3469
18615257	PHAVU_011G055300g	54	18	16	42	235	177	6.81511	3.54111	2.95709	7.82197	20.2463	12.9531
18615258	PHAVU_011G055400g	0	0	0	0	0	0	0	0	0	0	0	0
18615259	PHAVU_011G055500g	195	120	54	167	695	376	24.6101	23.6074	9.98017	31.1016	59.8772	27.5161
18615260	PHAVU_011G055600g	0	0	0	0	5	36	0	0	0	0	0.430771	2.63452
18615261	PHAVU_011G055700g	0	0	0	0	0	0	0	0	0	0	0	0
18615262	PHAVU_011G0558001g	0	0	0	0	0	0	0	0	0	0	0	0
18615263	PHAVU_011G0558000g	0	0	0	0	0	0	0	0	0	0	0	0
18615264	PHAVU_011G055900g	0	0	0	0	0	0	0	0	0	0	0	0
18615265	PHAVU_011G056000g	0	0	0	0	0	0	0	0	0	0	0	0
18615266	PHAVU_011G056100g	0	0	0	0	0	0	0	0	0	0	0	0
18615267	PHAVU_011G056200g	60	0	0	12	13	26	7.57235	0	0	2.23485	1.12001	1.90271
18615268	PHAVU_011G056300g	3537	3023	4742	2785	2961	1476	446.39	594.709	876.406	518.671	255.103	108.015
18615269	PHAVU_011G056400g	0	0	7	0	11	0	0	0	1.29373	0	0.947697	0
18615270	PHAVU_011G056500g	136	30	0	0	4	10	17.164	5.90185	0	0	0.344617	0.731812
18615271	PHAVU_011G056600g	19	40	7	14	4	9	2.39791	7.86913	1.29373	2.60732	0.344617	0.658631
18615272	PHAVU_011G056700g	0	0	0	0	0	0	0	0	0	0	0	0
18615273	PHAVU_011G056800g	0	0	0	0	0	0	0	0	0	0	0	0
18615274	PHAVU_011G056900g	0	15	15	8	10	41	0	2.95092	2.77227	1.4899	0.861543	3.00043
18615275	PHAVU_011G057000g	85	28	56	14	33	53	10.7275	5.50839	10.3498	2.60732	2.84309	3.8786
18615276	PHAVU_011G057100g	0	27	66	42	143	102	0	5.31166	12.198	7.82197	12.3201	7.46448
18615277	PHAVU_011G057200g	912	783	946	583	360	1281	115.1	154.038	174.838	108.576	31.0155	93.7451
18615278	PHAVU_011G057300g	0	0	10	0	11	65	0	0	1.84818	0	0.947697	4.75678
18615279	PHAVU_011G057400g	42	0	9	60	35	99	5.30064	0	1.66336	11.1742	3.0154	7.24494
18615280	PHAVU_011G0575001g	0	0	0	9	5	1	0	0	0	1.67614	0.430771	0.0731812
18615281	PHAVU_011G0575000g	14	0	0	15	25	75	1.76688	0	0	2.79356	2.15386	5.48859
18615282	PHAVU_011G057600g	0	0	0	0	0	3	0	0	0	0	0	0.219544
18615283	PHAVU_011G057700g	0	0	0	17	0	11	0	0	0	3.16604	0	0.804993
18615284	PHAVU_011G057800g	1893	977	1737	693	1107	465	238.908	192.203	321.029	129.063	95.3728	34.0292
18615285	PHAVU_011G057900g	0	0	0	1	4	1	0	0	0	0.186237	0.344617	0.0731812
18615286	PHAVU_011G058000g	0	0	0	7	0	0	0	0	0	1.30366	0	0
18615287	PHAVU_011G058100g	249	145	86	202	438	453	31.4252	28.5256	15.8943	37.62	37.7356	33.1511
18615288	PHAVU_011G058200g	75	0	14	16	9	13	9.46543	0	2.58745	2.9798	0.775389	0.951355
18615289	PHAVU_011G058300g	526	307	567	174	132	71	66.3842	60.3956	104.792	32.4053	11.3724	5.19586
18615290	PHAVU_011G058400g	65	20	47	25	32	82	8.20337	3.93456	8.68644	4.65594	2.75694	6.00086
18615291	PHAVU_011G058500g	0	0	0	0	8	0	0	0	0	0	0.689234	0
18615292	PHAVU_011G058600g	0	0	0	0	0	0	0	0	0	0	0	0
18615293	PHAVU_011G058700g	0	0	0	0	0	7	0	0	0	0	0	0.512268
18615294	PHAVU_011G058800g	163	111	239	115	723	348	20.5715	21.8368	44.1715	21.4173	62.2896	25.4671
18615295	PHAVU_011G058900g	0	0	0	0	0	0	0	0	0	0	0	0
18615296	PHAVU_011G059000g	0	22	0	11	87	120	0	4.32802	0	2.04861	7.49542	8.78174
18615297	PHAVU_011G059100g	0	0	0	0	0	1	0	0	0	0	0	0.0731812
18615298	PHAVU_011G0592001g	0	0	0	0	0	0	0	0	0	0	0	0
18615299	PHAVU_011G0592000g	0	0	0	0	0	0	0	0	0	0	0	0
18615300	PHAVU_011G059300g	134	26	85	63	454	214	16.9116	5.11493	15.7095	11.733	39.114	15.6608
18615301	PHAVU_011G059400g	42	0	0	23	118	16	5.30064	0	0	4.28346	10.1662	1.1709
18615302	PHAVU_011G059500g	0	15	35	45	136	61	0	2.95092	6.46863	8.38068	11.717	4.46405
18615303	PHAVU_011G059600g	219	156	148	183	435	632	27.6391	30.6896	27.353	34.0814	37.4771	46.2505
18615304	PHAVU_011G059700g	756	522	343	496	560	1320	95.4116	102.692	63.3925	92.3738	48.2464	96.5992
18615305	PHAVU_011G059800g	0	0	0	0	2	0	0	0	0	0	0.172309	0
18615306	PHAVU_011G059900g	118	113	119	191	241	390	14.8923	22.2303	21.9933	35.5713	20.7632	28.5407
18615307	PHAVU_011G060000g	533	431	379	600	1590	1569	67.2677	84.7899	70.046	111.742	136.985	114.821
18615308	PHAVU_011G060100g	0	0	72	11	48	74	0	0	13.3069	2.04861	4.13541	5.41541
18615309	PHAVU_011G060200g	157	0	0	9	13	20	19.8143	0	0	1.67614	1.12001	1.46362
18615310	PHAVU_011G060300g	0	0	0	0	0	0	0	0	0	0	0	0
18615311	PHAVU_011G060400g	0	7	4	7	35	9	0	1.3771	0.739272	1.30366	3.0154	0.658631
18615312	PHAVU_011G060500g	40	61	26	69	77	198	5.04823	12.0004	4.80526	12.8504	6.63388	14.4899
18615313	PHAVU_011G060600g	0	0	0	0	0	0	0	0	0	0	0	0
18615314	PHAVU_011G060700g	654	253	172	269	1409	1465	82.5386	49.7722	31.7887	50.0979	121.391	107.21
18615315	PHAVU_011G060800g	65	41	68	33	30	78	8.20337	8.06586	12.5676	6.14583	2.58463	5.70813
18615316	PHAVU_011G060900g	0	0	0	0	0	0	0	0	0	0	0	0
18615317	PHAVU_011G061000g	108	24	34	0	19	73	13.6302	4.72148	6.28381	0	1.63693	5.34223
18615318	PHAVU_011G061100g	547	433	417	484	1415	1433	69.0346	85.1833	77.0691	90.1389	121.908	104.869
18615319	PHAVU_011G061200g	0	0	21	15	27	59	0	0	3.88118	2.79356	2.32617	4.31769
18615320	PHAVU_011G061300g	810	34	175	274	1888	1165	102.227	6.68876	32.3431	51.029	162.659	85.2561
18615321	PHAVU_011G061400g	0	0	0	15	9	76	0	0	0	2.79356	0.775389	5.56177
18615322	PHAVU_011G061500g	0	0	0	0	0	6	0	0	0	0	0	0.439087
18615323	PHAVU_011G061600g	89	0	18	17	84	40	11.2323	0	3.32672	3.16604	7.23696	2.92725
18615324	PHAVU_011G061700g	173	141	163	85	68	347	21.8336	27.7387	30.1253	15.8302	5.85849	25.3939
18615325	PHAVU_011G061800g	178	16	81	24	79	78	22.4646	3.14765	14.9702	4.4697	6.80619	5.70813
18615326	PHAVU_011G061900g	0	0	0	0	0	0	0	0	0	0	0	0
18615327	PHAVU_011G062000g	2	29	25	17	33	55	0.252412	5.70512	4.62045	3.16604	2.84309	4.02497
18615328	PHAVU_011G062100g	0	0	12	0	3	20	0	0	2.21781	0	0.258463	1.46362
18615329	PHAVU_011G062200g	494	210	169	241	392	702	62.3456	41.3129	31.2342	44.8832	33.7725	51.3732
18615330	PHAVU_011G062300g	261	101	152	93	230	399	32.9397	19.8695	28.0923	17.3201	19.8155	29.1993
18615331	PHAVU_011G062400g	14	15	12	40	215	170	1.76688	2.95092	2.21781	7.4495	18.5232	12.4408
18615332	PHAVU_011G062500g	81	42	33	69	459	277	10.2227	8.26258	6.09899	12.8504	39.5448	20.2712
18615333	PHAVU_011G062600g	0	0	11	0	0	0	0	0	2.033	0	0	0
18615334	PHAVU_011G062700g	0	0	0	0	2	0	0	0	0	0	0.172309	0
18615335	PHAVU_011G062800g	62	54	68	66	53	253	7.82476	10.6233	12.5676	12.2917	4.56618	18.5148
18615336	PHAVU_011G062900g	23	11	23	0	75	51	2.90273	2.16401	4.25081	0	6.46157	3.73224
18615337	PHAVU_011G063000g	27	6	0	6	10	64	3.40756	1.18037	0	1.11742	0.861543	4.6836
18615338	PHAVU_011G063100g	0	0	0	0	0	0	0	0	0	0	0	0
18615339	PHAVU_011G063200g	37	7	0	5	11	13	4.66961	1.3771	0	0.931187	0.947697	0.951355
18615340	PHAVU_011G063300g	127	0	12	0	51	67	16.0281	0	2.21781	0	4.39387	4.90314
18615341	PHAVU_011G063400g	410	52	112	107	612	859	51.7444	10.2299	20.6996	19.9274	52.7264	62.8626
18615342	PHAVU_011G063500g	273	220	229	289	670	572	34.4542	43.2802	42.3233	53.8226	57.7234	41.8596
18615343	PHAVU_011G063600g	96	108	108	133	329	243	12.1158	21.2466	19.9603	24.7696	28.3448	17.783
18615344	PHAVU_011G063700g	0	0	8	22	157	67	0	0	1.47854	4.09722	13.5262	4.90314
18615345	PHAVU_011G063800g	186	213	134	183	91	58	23.4743	41.9031	24.7656	34.0814	7.84004	4.24451
18615346	PHAVU_011G063900g	62	28	46	53	92	108	7.82476	5.50839	8.50162	9.87058	7.92619	7.90357
18615347	PHAVU_011G064000g	0	0	0	0	71	47	0	0	0	0	6.11695	3.43952
18615348	PHAVU_011G064100g	314	304	255	299	312	354	39.6286	59.8054	47.1286	55.685	26.8801	25.9061
18615349	PHAVU_011G064200g	0	0	28	48	92	106	0	0	5.1749	8.9394	7.92619	7.75721
18615350	PHAVU_011G064300g	0	0	0	0	0	13	0	0	0	0	0	0.951355
18615351	PHAVU_011G064400g	0	11	0	0	19	41	0	2.16401	0	0	1.63693	3.00043
18615352	PHAVU_011G064500g	909	467	416	375	435	986	114.721	91.8721	76.8842	69.839	37.4771	72.1566
18615353	PHAVU_011G064600g	45	60	9	18	70	129	5.67926	11.8037	1.66336	3.35227	6.0308	9.44037
18615354	PHAVU_011G064700g	289	176	184	158	349	576	36.4735	34.6242	34.0065	29.4255	30.0678	42.1524
18615355	PHAVU_011G064800g	0	0	24	16	6	32	0	0	4.43563	2.9798	0.516926	2.3418
18615356	PHAVU_011G064900g	15	0	0	0	0	0	1.89309	0	0	0	0	0
18615357	PHAVU_011G065000g	1118	944	1070	795	516	1347	141.098	185.711	197.755	148.059	44.4556	98.5751
18615358	PHAVU_011G065100g	172	160	94	247	230	192	21.7074	31.4765	17.3729	46.0006	19.8155	14.0508
18615359	PHAVU_011G065200g	84	195	159	176	385	224	10.6013	38.362	29.386	32.7778	33.1694	16.3926
18615360	PHAVU_011G065300g	3547	1211	1720	626	901	1367	447.652	238.238	317.887	116.585	77.625	100.039
18615361	PHAVU_011G065400g	240	298	258	130	400	389	30.2894	58.625	47.683	24.2109	34.4617	28.4675
18615362	PHAVU_011G065500g	608	0	116	425	1358	2102	76.7331	0	21.4389	79.1509	116.998	153.827
18615363	PHAVU_011G065600g	69	35	95	111	342	265	8.7082	6.88549	17.5577	20.6724	29.4648	19.393
18615364	PHAVU_011G065700g	1603	447	608	464	3521	2327	202.308	87.9375	112.369	86.4142	303.349	170.293
18615365	PHAVU_011G065800g	190	206	241	216	779	797	23.9791	40.526	44.5411	40.2273	67.1142	58.3254
18615366	PHAVU_011G065900g	170	38	31	36	170	185	21.455	7.47567	5.72935	6.70455	14.6462	13.5385
18615367	PHAVU_011G066000g	110	89	140	138	261	230	13.8826	17.5088	25.8745	25.7008	22.4863	16.8317
18615368	PHAVU_011G066100g	1012	599	798	470	699	892	127.72	117.84	147.485	87.5316	60.2218	65.2776
18615369	PHAVU_011G066200g	1137	573	868	336	148	841	143.496	112.725	160.422	62.5758	12.7508	61.5454
18615370	PHAVU_011G066300g	0	0	22	0	23	65	0	0	4.06599	0	1.98155	4.75678
18615371	PHAVU_011G066400g	1102	491	695	583	1431	1311	139.079	96.5936	128.448	108.576	123.287	95.9405
18615372	PHAVU_011G066500g	248	195	210	120	326	240	31.299	38.362	38.8118	22.3485	28.0863	17.5635
18615373	PHAVU_011G066600g	282	211	243	184	392	446	35.59	41.5097	44.9107	34.2677	33.7725	32.6388
18615374	PHAVU_011G066700g	63	14	10	41	237	154	7.95096	2.75419	1.84818	7.63573	20.4186	11.2699
18615375	PHAVU_011G066800g	0	0	0	0	0	0	0	0	0	0	0	0
18615376	PHAVU_011G066900g	0	9	59	0	14	32	0	1.77055	10.9043	0	1.20616	2.3418
18615377	PHAVU_011G067000g	0	0	0	0	0	0	0	0	0	0	0	0
18615378	PHAVU_011G067100g	0	0	0	0	4	12	0	0	0	0	0.344617	0.878174
18615379	PHAVU_011G067200g	0	0	0	0	0	0	0	0	0	0	0	0
18615380	PHAVU_011G067300g	716	565	540	729	2047	1470	90.3633	111.151	99.8017	135.767	176.358	107.576
18615381	PHAVU_011G067400g	0	0	0	0	0	0	0	0	0	0	0	0
18615382	PHAVU_011G067500g	0	0	0	0	0	0	0	0	0	0	0	0
18615383	PHAVU_011G067600g	2800	1974	2457	1916	1073	3544	353.376	388.341	454.098	356.831	92.4436	259.354
18615384	PHAVU_011G067700g	73	50	103	58	272	152	9.21302	9.83641	19.0362	10.8018	23.434	11.1235
18615385	PHAVU_011G067800g	244	156	175	141	194	162	30.7942	30.6896	32.3431	26.2595	16.7139	11.8554
18615386	PHAVU_011G067900g	21	0	0	0	6	0	2.65032	0	0	0	0.516926	0
18615387	PHAVU_011G068000g	0	0	0	0	0	0	0	0	0	0	0	0
18615388	PHAVU_011G068100g	0	0	0	0	0	0	0	0	0	0	0	0
18615389	PHAVU_011G068200g	56	0	38	46	14	43	7.06752	0	7.02308	8.56692	1.20616	3.14679
18615390	PHAVU_011G068300g	0	0	0	0	1	4	0	0	0	0	0.0861543	0.292725
18615391	PHAVU_011G068400g	0	0	0	0	0	0	0	0	0	0	0	0
18615392	PHAVU_011G068500g	0	0	0	0	0	0	0	0	0	0	0	0
18615393	PHAVU_011G0686001g	0	0	0	0	1	8	0	0	0	0	0.0861543	0.585449
18615394	PHAVU_011G0686000g	0	0	0	0	0	0	0	0	0	0	0	0
18615395	PHAVU_011G068700g	0	0	0	0	0	0	0	0	0	0	0	0
18615396	PHAVU_011G068800g	74	14	0	14	30	41	9.33923	2.75419	0	2.60732	2.58463	3.00043
18615397	PHAVU_011G068900g	0	0	0	4	1	6	0	0	0	0.74495	0.0861543	0.439087
18615398	PHAVU_011G069000g	0	56	49	20	42	47	0	11.0168	9.05608	3.72475	3.61848	3.43952
18615399	PHAVU_011G069100g	41	0	0	21	39	38	5.17444	0	0	3.91099	3.36002	2.78088
18615400	PHAVU_011G069200g	57	24	0	52	50	128	7.19373	4.72148	0	9.68435	4.30771	9.36719
18615401	PHAVU_011G069300g	72	48	111	85	162	220	9.08681	9.44295	20.5148	15.8302	13.957	16.0999
18615402	PHAVU_011G069400g	105	110	93	121	113	332	13.2516	21.6401	17.1881	22.5347	9.73543	24.2962
18615403	PHAVU_011G069500g	719	499	523	465	226	926	90.7419	98.1674	96.6598	86.6004	19.4709	67.7658
18615404	PHAVU_011G069600g	569	221	260	228	593	592	71.8111	43.4769	48.0526	42.4621	51.0895	43.3233
18615405	PHAVU_011G069700g	1064	2038	1287	2826	1573	4204	134.283	400.932	237.861	526.307	135.521	307.654
18615406	PHAVU_011G069800g	0	0	0	11	24	28	0	0	0	2.04861	2.0677	2.04907
18615407	PHAVU_011G069900g	0	6	18	0	9	15	0	1.18037	3.32672	0	0.775389	1.09772
18615408	PHAVU_011G070000g	90	100	24	54	451	304	11.3585	19.6728	4.43563	10.0568	38.8556	22.2471
18615409	PHAVU_011G070100g	61	77	88	122	769	394	7.69855	15.1481	16.264	22.721	66.2526	28.8334
18615410	PHAVU_011G070200g	0	79	39	114	109	187	0	15.5415	7.2079	21.2311	9.39082	13.6849
18615411	PHAVU_011G070300g	0	0	36	8	22	0	0	0	6.65344	1.4899	1.89539	0
18615412	PHAVU_011G070400g	0	0	0	0	0	0	0	0	0	0	0	0
18615413	PHAVU_011G070500g	85	22	84	22	72	271	10.7275	4.32802	15.5247	4.09722	6.20311	19.8321
18615414	PHAVU_011G070600g	240	67	117	69	200	144	30.2894	13.1808	21.6237	12.8504	17.2309	10.5381
18615415	PHAVU_011G070700g	0	0	17	8	0	24	0	0	3.1419	1.4899	0	1.75635
18615416	PHAVU_011G070800g	123	55	71	52	32	42	15.5233	10.8201	13.1221	9.68435	2.75694	3.07361
18615417	PHAVU_011G070900g	0	0	0	0	5	0	0	0	0	0	0.430771	0
18615418	PHAVU_011G071000g	31	0	0	0	0	0	3.91238	0	0	0	0	0
18615419	PHAVU_011G071100g	0	0	0	17	40	103	0	0	0	3.16604	3.44617	7.53766
18615420	PHAVU_011G0712001g	272	92	199	42	162	286	34.328	18.099	36.7788	7.82197	13.957	20.9298
18615421	PHAVU_011G0712000g	0	0	0	0	0	0	0	0	0	0	0	0
18615422	PHAVU_011G071300g	3982	2831	3277	3283	4052	8063	502.551	556.938	605.648	611.417	349.097	590.06
18615423	PHAVU_011G071400g	40	33	6	17	199	253	5.04823	6.49203	1.10891	3.16604	17.1447	18.5148
18615424	PHAVU_011G071500g	0	0	10	5	0	0	0	0	1.84818	0.931187	0	0
18615425	PHAVU_011G071600g	0	26	23	31	63	57	0	5.11493	4.25081	5.77336	5.42772	4.17133
18615426	PHAVU_011G071700g	0	22	0	24	58	41	0	4.32802	0	4.4697	4.99695	3.00043
18615427	PHAVU_011G071800g	122	112	116	91	109	273	15.3971	22.0336	21.4389	16.9476	9.39082	19.9785
18615428	PHAVU_011G071900g	36	19	25	76	102	54	4.54341	3.73784	4.62045	14.154	8.78774	3.95178
18615429	PHAVU_011G072000g	90	242	109	118	137	99	11.3585	47.6082	20.1451	21.976	11.8031	7.24494
18615430	PHAVU_011G072100g	435	110	150	172	249	277	54.8995	21.6401	27.7227	32.0328	21.4524	20.2712
18615431	PHAVU_011G072200g	0	0	0	0	0	0	0	0	0	0	0	0
18615432	PHAVU_011G072300g	60	35	99	41	67	216	7.57235	6.88549	18.297	7.63573	5.77234	15.8071
18615433	PHAVU_011G072400g	180	87	141	76	168	252	22.717	17.1154	26.0593	14.154	14.4739	18.4417
18615434	PHAVU_011G072500g	95	34	44	33	298	299	11.9895	6.68876	8.13199	6.14583	25.674	21.8812
18615435	PHAVU_011G072600g	197	100	133	57	100	329	24.8625	19.6728	24.5808	10.6155	8.61543	24.0766
18615436	PHAVU_011G072700g	5	38	29	25	116	63	0.631029	7.47567	5.35972	4.65594	9.9939	4.61041
18615437	PHAVU_011G072800g	1815	528	767	1577	4964	9848	229.063	103.872	141.755	293.696	427.67	720.688
18615438	PHAVU_011G072900g	0	0	0	0	368	76	0	0	0	0	31.7048	5.56177
18615439	PHAVU_011G073000g	0	0	11	1	1	10	0	0	2.033	0.186237	0.0861543	0.731812
18615440	PHAVU_011G073100g	50	0	12	2	0	6	6.31029	0	2.21781	0.372475	0	0.439087
18615441	PHAVU_011G073200g	117	64	150	101	379	287	14.7661	12.5906	27.7227	18.81	32.6525	21.003
18615442	PHAVU_011G073300g	0	0	0	5	18	11	0	0	0	0.931187	1.55078	0.804993
18615443	PHAVU_011G073400g	131	90	142	145	156	197	16.533	17.7055	26.2441	27.0044	13.4401	14.4167
18615444	PHAVU_011G073500g	557	185	171	378	579	823	70.2966	36.3947	31.6039	70.3977	49.8833	60.2281
18615445	PHAVU_011G073600g	121	30	48	60	161	144	15.2709	5.90185	8.87126	11.1742	13.8708	10.5381
18615446	PHAVU_011G0737001g	0	0	0	0	0	0	0	0	0	0	0	0
18615448	PHAVU_011G073800g	0	0	0	0	0	0	0	0	0	0	0	0
18615449	PHAVU_011G073900g	11	0	0	0	0	0	1.38826	0	0	0	0	0
18615450	PHAVU_011G074000g	139	94	193	164	359	291	17.5426	18.4925	35.6699	30.5429	30.9294	21.2957
18615451	PHAVU_011G074100g	205	72	70	38	128	168	25.8722	14.1644	12.9373	7.07702	11.0277	12.2944
18615452	PHAVU_011G074200g	0	4	0	0	0	0	0	0.786913	0	0	0	0
18615453	PHAVU_011G074300g	0	17	0	0	22	0	0	3.34438	0	0	1.89539	0
18615454	PHAVU_011G074400g	0	0	0	0	0	0	0	0	0	0	0	0
18615455	PHAVU_011G074500g	0	0	0	0	0	0	0	0	0	0	0	0
18615456	PHAVU_011G074600g	0	0	0	0	0	0	0	0	0	0	0	0
18615457	PHAVU_011G0747001g	0	0	0	0	0	0	0	0	0	0	0	0
18615458	PHAVU_011G0747000g	0	0	0	0	0	0	0	0	0	0	0	0
18615459	PHAVU_011G074800g	0	0	0	0	0	0	0	0	0	0	0	0
18615460	PHAVU_011G074900g	0	56	0	20	0	0	0	11.0168	0	3.72475	0	0
18615461	PHAVU_011G075000g	0	16	5	7	21	10	0	3.14765	0.924089	1.30366	1.80924	0.731812
18615462	PHAVU_011G075100g	0	0	0	2	7	6	0	0	0	0.372475	0.60308	0.439087
18615463	PHAVU_011G075200g	229	424	235	612	565	1280	28.9011	83.4128	43.4322	113.977	48.6772	93.6719
18615464	PHAVU_011G075300g	0	0	0	0	2	0	0	0	0	0	0.172309	0
18615465	PHAVU_011G075400g	0	0	0	0	0	0	0	0	0	0	0	0
18615466	PHAVU_011G075500g	0	0	0	0	0	0	0	0	0	0	0	0
18615467	PHAVU_011G075600g	18	64	30	4	8	24	2.2717	12.5906	5.54454	0.74495	0.689234	1.75635
18615468	PHAVU_011G075700g	29	6	10	4	0	0	3.65997	1.18037	1.84818	0.74495	0	0
18615469	PHAVU_011G075800g	0	0	0	0	2	2	0	0	0	0	0.172309	0.146362
18615470	PHAVU_011G075900g	36	12	0	0	0	0	4.54341	2.36074	0	0	0	0
18615471	PHAVU_011G076000g	0	0	0	0	0	0	0	0	0	0	0	0
18615472	PHAVU_011G076100g	86	83	157	70	336	366	10.8537	16.3284	29.0164	13.0366	28.9478	26.7843
18615473	PHAVU_011G076200g	0	10	91	8	0	35	0	1.96728	16.8184	1.4899	0	2.56134
18615474	PHAVU_011G076300g	223	198	135	173	690	640	28.1439	38.9522	24.9504	32.2191	59.4465	46.836
18615475	PHAVU_011G0764001g	0	0	0	0	0	5	0	0	0	0	0	0.365906
18615476	PHAVU_011G076500g	63	0	7	5	0	43	7.95096	0	1.29373	0.931187	0	3.14679
18615477	PHAVU_011G0766001g	0	0	0	0	0	0	0	0	0	0	0	0
18615478	PHAVU_011G0766000g	25	9	47	52	55	101	3.15514	1.77055	8.68644	9.68435	4.73849	7.3913
18615479	PHAVU_011G076700g	0	0	0	0	0	0	0	0	0	0	0	0
18615480	PHAVU_011G0768001g	82	32	68	19	7	29	10.3489	6.2953	12.5676	3.53851	0.60308	2.12225
18615481	PHAVU_011G0768000g	21	0	17	2	3	0	2.65032	0	3.1419	0.372475	0.258463	0
18615482	PHAVU_011G076900g	0	0	0	0	0	0	0	0	0	0	0	0
18615483	PHAVU_011G077000g	0	0	0	0	0	0	0	0	0	0	0	0
18615484	PHAVU_011G077100g	0	0	0	0	0	0	0	0	0	0	0	0
18615485	PHAVU_011G077200g	0	0	0	0	0	0	0	0	0	0	0	0
18615486	PHAVU_011G077300g	0	0	0	0	0	0	0	0	0	0	0	0
18615487	PHAVU_011G077400g	18	18	4	4	0	0	2.2717	3.54111	0.739272	0.74495	0	0
18615488	PHAVU_011G077500g	134	53	202	126	96	168	16.9116	10.4266	37.3332	23.4659	8.27081	12.2944
18615489	PHAVU_011G077600g	0	0	0	0	0	17	0	0	0	0	0	1.24408
18615490	PHAVU_011G077700g	0	4	0	0	6	2	0	0.786913	0	0	0.516926	0.146362
18615491	PHAVU_011G077800g	0	0	0	0	0	0	0	0	0	0	0	0
18615492	PHAVU_011G077900g	173	0	29	79	404	270	21.8336	0	5.35972	14.7128	34.8063	19.7589
18615493	PHAVU_011G078000g	31	46	90	24	256	247	3.91238	9.0495	16.6336	4.4697	22.0555	18.0758
18615494	PHAVU_011G078100g	0	0	0	18	45	12	0	0	0	3.35227	3.87694	0.878174
18615495	PHAVU_011G078200g	432	375	254	834	1536	1617	54.5209	73.7731	46.9437	155.322	132.333	118.334
18615496	PHAVU_011G078300g	521	192	351	317	837	1026	65.7532	37.7718	64.8711	59.0373	72.1111	75.0839
18615497	PHAVU_011G078400g	228	224	240	51	231	208	28.7749	44.0671	44.3563	9.49811	19.9016	15.2217
18615498	PHAVU_011G078500g	0	0	0	0	0	0	0	0	0	0	0	0
18615499	PHAVU_011G078600g	175	122	105	65	47	122	22.086	24.0008	19.4059	12.1054	4.04925	8.9281
18615500	PHAVU_011G078700g	109	29	10	8	76	32	13.7564	5.70512	1.84818	1.4899	6.54773	2.3418
18615501	PHAVU_011G078800g	29	0	0	0	10	7	3.65997	0	0	0	0.861543	0.512268
18615502	PHAVU_011G078900g	341	323	367	481	1439	1792	43.0362	63.5432	67.8282	89.5802	123.976	131.141
18615503	PHAVU_011G079000g	2015	1650	2188	2049	2676	3773	254.305	324.602	404.382	381.6	230.549	276.113
18615504	PHAVU_011G079100g	105	111	113	108	395	380	13.2516	21.8368	20.8844	20.1136	34.0309	27.8088
18615505	PHAVU_011G079200g	52	0	23	0	0	2	6.5627	0	4.25081	0	0	0.146362
18615506	PHAVU_011G079300g	1486	205	272	292	486	800	187.542	40.3293	50.2705	54.3813	41.871	58.5449
18615507	PHAVU_011G079400g	2900	2227	2481	2041	1410	3703	365.997	438.114	458.533	380.111	121.478	270.99
18615508	PHAVU_011G079500g	0	0	0	0	0	0	0	0	0	0	0	0
18615509	PHAVU_011G079600g	112	100	15	100	311	641	14.135	19.6728	2.77227	18.6237	26.794	46.9091
18615510	PHAVU_011G079700g	155	0	59	54	75	205	19.5619	0	10.9043	10.0568	6.46157	15.0021
18615511	PHAVU_011G079800g	304	126	214	141	636	351	38.3666	24.7878	39.551	26.2595	54.7941	25.6866
18615512	PHAVU_011G079900g	176	51	96	92	255	249	22.2122	10.0331	17.7425	17.1338	21.9693	18.2221
18615513	PHAVU_011G080000g	462	188	212	410	1791	2176	58.3071	36.9849	39.1814	76.3573	154.302	159.242
18615514	PHAVU_011G080100g	236	117	219	134	245	349	29.7846	23.0172	40.4751	24.9558	21.1078	25.5402
18615515	PHAVU_011G080200g	79	16	14	69	183	60	9.97026	3.14765	2.58745	12.8504	15.7662	4.39087
18615516	PHAVU_011G080300g	115	196	88	88	377	197	14.5137	38.5587	16.264	16.3889	32.4802	14.4167
18615517	PHAVU_011G080400g	44	29	44	44	331	134	5.55305	5.70512	8.13199	8.19445	28.5171	9.80628
18615518	PHAVU_011G080500g	0	6	0	0	8	4	0	1.18037	0	0	0.689234	0.292725
18615519	PHAVU_011G080600g	0	0	0	4	14	5	0	0	0	0.74495	1.20616	0.365906
18615520	PHAVU_011G080700g	0	0	0	0	0	0	0	0	0	0	0	0
18615521	PHAVU_011G080800g	0	0	0	0	0	0	0	0	0	0	0	0
18615522	PHAVU_011G080900g	114	287	239	316	549	432	14.3875	56.461	44.1715	58.851	47.2987	31.6143
18615523	PHAVU_011G081000g	0	0	0	0	0	0	0	0	0	0	0	0
18615524	PHAVU_011G081100g	0	0	0	0	0	0	0	0	0	0	0	0
18615525	PHAVU_011G081200g	369	146	113	84	432	213	46.5699	28.7223	20.8844	15.6439	37.2187	15.5876
18615526	PHAVU_011G081300g	31	89	27	105	68	85	3.91238	17.5088	4.99008	19.5549	5.85849	6.2204
18615527	PHAVU_011G081400g	0	0	0	7	0	0	0	0	0	1.30366	0	0
18615528	PHAVU_011G081500g	0	0	0	0	0	0	0	0	0	0	0	0
18615529	PHAVU_011G081600g	0	0	0	0	17	21	0	0	0	0	1.46462	1.5368
18615530	PHAVU_011G081700g	67	84	101	65	162	126	8.45579	16.5252	18.6666	12.1054	13.957	9.22083
18615531	PHAVU_011G081800g	0	0	0	0	0	0	0	0	0	0	0	0
18615532	PHAVU_011G081900g	0	0	0	0	0	0	0	0	0	0	0	0
18615533	PHAVU_011G082000g	0	0	0	0	0	0	0	0	0	0	0	0
18615534	PHAVU_011G082100g	0	0	0	0	0	0	0	0	0	0	0	0
18615535	PHAVU_011G082200g	0	0	0	0	8	0	0	0	0	0	0.689234	0
18615536	PHAVU_011G082300g	0	0	0	0	0	0	0	0	0	0	0	0
18615537	PHAVU_011G082400g	0	0	0	0	0	0	0	0	0	0	0	0
18615538	PHAVU_011G082500g	0	0	0	0	0	0	0	0	0	0	0	0
18615539	PHAVU_011G082600g	1023	817	779	840	1556	1623	129.108	160.727	143.973	156.439	134.056	118.773
18615540	PHAVU_011G082700g	256	68	87	53	696	537	32.3087	13.3775	16.0792	9.87058	59.9634	39.2983
18615541	PHAVU_011G082800g	0	0	0	0	0	0	0	0	0	0	0	0
18615542	PHAVU_011G082900g	20	53	11	80	102	148	2.52412	10.4266	2.033	14.899	8.78774	10.8308
18615543	PHAVU_011G083000g	0	0	0	18	76	53	0	0	0	3.35227	6.54773	3.8786
18615544	PHAVU_011G083100g	0	0	0	0	0	0	0	0	0	0	0	0
18615545	PHAVU_011G083200g	0	0	0	0	0	0	0	0	0	0	0	0
18615546	PHAVU_011G083300g	0	0	0	0	0	0	0	0	0	0	0	0
18615547	PHAVU_011G083400g	32	0	57	66	150	181	4.03858	0	10.5346	12.2917	12.9231	13.2458
18615548	PHAVU_011G083500g	0	0	0	0	0	0	0	0	0	0	0	0
18615549	PHAVU_011G083600g	0	0	0	24	17	16	0	0	0	4.4697	1.46462	1.1709
18615550	PHAVU_011G083700g	0	0	0	0	0	0	0	0	0	0	0	0
18615551	PHAVU_011G083800g	179	451	183	585	570	595	22.5908	88.7244	33.8217	108.949	49.1079	43.5428
18615552	PHAVU_011G083900g	0	0	0	0	0	0	0	0	0	0	0	0
18615553	PHAVU_011G084000g	713	463	717	547	411	1370	89.9847	91.0852	132.514	101.872	35.4094	100.258
18615554	PHAVU_011G084100g	0	0	2	0	3	0	0	0	0.369636	0	0.258463	0
18615555	PHAVU_011G084200g	220	200	257	168	356	496	27.7653	39.3456	47.4982	31.2879	30.6709	36.2979
18615556	PHAVU_011G084300g	131	0	42	0	66	28	16.533	0	7.76235	0	5.68618	2.04907
18615557	PHAVU_011G084400g	277	296	248	226	595	608	34.959	58.2316	45.8348	42.0897	51.2618	44.4942
18615558	PHAVU_011G084500g	0	0	0	0	0	0	0	0	0	0	0	0
18615559	PHAVU_011G084600g	52	48	57	130	262	404	6.5627	9.44295	10.5346	24.2109	22.5724	29.5652
18615560	PHAVU_011G084700g	0	0	0	0	0	0	0	0	0	0	0	0
18615561	PHAVU_011G084800g	0	6	0	26	27	23	0	1.18037	0	4.84217	2.32617	1.68317
18615562	PHAVU_011G084900g	81	118	60	136	236	219	10.2227	23.2139	11.0891	25.3283	20.3324	16.0267
18615563	PHAVU_011G085000g	0	0	0	0	0	0	0	0	0	0	0	0
18615564	PHAVU_011G085100g	60	236	81	139	434	491	7.57235	46.4279	14.9702	25.887	37.391	35.932
18615565	PHAVU_011G085200g	91	111	278	172	285	204	11.4847	21.8368	51.3794	32.0328	24.554	14.929
18615566	PHAVU_011G085300g	0	0	28	19	20	9	0	0	5.1749	3.53851	1.72309	0.658631
18615567	PHAVU_011G085400g	0	0	20	29	76	74	0	0	3.69636	5.40088	6.54773	5.41541
18615568	PHAVU_011G085500g	0	0	0	7	16	29	0	0	0	1.30366	1.37847	2.12225
18615569	PHAVU_011G085600g	0	0	0	45	39	14	0	0	0	8.38068	3.36002	1.02454
18615570	PHAVU_011G085700g	0	38	0	12	4	12	0	7.47567	0	2.23485	0.344617	0.878174
18615571	PHAVU_011G085800g	0	44	21	12	8	89	0	8.65604	3.88118	2.23485	0.689234	6.51313
18615572	PHAVU_011G085900g	138	166	115	177	592	426	17.4164	32.6569	21.2541	32.964	51.0033	31.1752
18615573	PHAVU_011G086000g	0	0	0	0	13	9	0	0	0	0	1.12001	0.658631
18615574	PHAVU_011G086100g	67	100	121	97	138	218	8.45579	19.6728	22.363	18.065	11.8893	15.9535
18615575	PHAVU_011G086200g	0	0	0	0	0	0	0	0	0	0	0	0
18615576	PHAVU_011G086300g	489	729	473	1280	996	1304	61.7146	143.415	87.4189	238.384	85.8097	95.4283
18615577	PHAVU_011G086400g	19	0	0	0	3	10	2.39791	0	0	0	0.258463	0.731812
18615578	PHAVU_011G086500g	0	117	59	70	324	125	0	23.0172	10.9043	13.0366	27.914	9.14765
18615579	PHAVU_011G086600g	0	0	0	0	0	0	0	0	0	0	0	0
18615580	PHAVU_011G0867001g	50	93	104	129	659	385	6.31029	18.2957	19.2211	24.0246	56.7757	28.1748
18615581	PHAVU_011G0867000g	52	7	16	15	13	44	6.5627	1.3771	2.95709	2.79356	1.12001	3.21997
18615582	PHAVU_011G086800g	88	47	27	50	341	208	11.1061	9.24623	4.99008	9.31187	29.3786	15.2217
18615583	PHAVU_011G086900g	342	272	279	293	916	653	43.1624	53.5101	51.5642	54.5676	78.9173	47.7873
18615584	PHAVU_011G087000g	0	0	0	0	0	6	0	0	0	0	0	0.439087
18615585	PHAVU_011G087100g	67	70	65	41	182	94	8.45579	13.771	12.0132	7.63573	15.6801	6.87903
18615586	PHAVU_011G087200g	0	0	0	0	143	110	0	0	0	0	12.3201	8.04993
18615587	PHAVU_011G087300g	0	0	0	0	0	0	0	0	0	0	0	0
18615588	PHAVU_011G087400g	0	0	0	0	0	0	0	0	0	0	0	0
18615589	PHAVU_011G087500g	18	0	0	50	404	218	2.2717	0	0	9.31187	34.8063	15.9535
18615590	PHAVU_011G087600g	0	0	0	0	0	0	0	0	0	0	0	0
18615591	PHAVU_011G087700g	0	0	0	0	0	0	0	0	0	0	0	0
18615592	PHAVU_011G087800g	0	0	0	0	0	0	0	0	0	0	0	0
18615593	PHAVU_011G087900g	7761	4710	6559	4921	4808	3966	979.483	926.59	1212.22	916.474	414.23	290.237
18615594	PHAVU_011G088000g	127	24	98	44	84	310	16.0281	4.72148	18.1122	8.19445	7.23696	22.6862
18615595	PHAVU_011G088100g	111	171	135	164	319	672	14.0088	33.6405	24.9504	30.5429	27.4832	49.1778
18615596	PHAVU_011G088200g	306	326	430	260	351	427	38.619	64.1334	79.4717	48.4217	30.2402	31.2484
18615597	PHAVU_011G088300g	107	80	90	44	76	162	13.504	15.7383	16.6336	8.19445	6.54773	11.8554
18615598	PHAVU_011G088400g	0	0	0	0	0	0	0	0	0	0	0	0
18615599	PHAVU_011G088500g	0	46	26	42	110	74	0	9.0495	4.80526	7.82197	9.47697	5.41541
18615600	PHAVU_011G088600g	0	0	16	10	9	31	0	0	2.95709	1.86237	0.775389	2.26862
18615601	PHAVU_011G088700g	0	0	0	17	54	87	0	0	0	3.16604	4.65233	6.36676
18615602	PHAVU_011G088800g	0	0	0	0	0	11	0	0	0	0	0	0.804993
18615603	PHAVU_011G088900g	503	497	384	555	1770	1658	63.4815	97.7739	70.9701	103.362	152.493	121.334
18615604	PHAVU_011G089000g	0	33	13	3	2	1	0	6.49203	2.40263	0.558712	0.172309	0.0731812
18615605	PHAVU_011G089100g	0	0	0	5	2	9	0	0	0	0.931187	0.172309	0.658631
18615606	PHAVU_011G089200g	89	40	13	42	92	102	11.2323	7.86913	2.40263	7.82197	7.92619	7.46448
18615607	PHAVU_011G089300g	24	0	26	0	0	0	3.02894	0	4.80526	0	0	0
18615608	PHAVU_011G089400g	0	0	0	0	5	10	0	0	0	0	0.430771	0.731812
18615609	PHAVU_011G089500g	0	0	0	0	0	0	0	0	0	0	0	0
18615610	PHAVU_011G089600g	0	0	0	0	0	0	0	0	0	0	0	0
18615611	PHAVU_011G089700g	0	0	0	0	0	0	0	0	0	0	0	0
18615612	PHAVU_011G089800g	0	0	0	0	0	0	0	0	0	0	0	0
18615613	PHAVU_011G089900g	68	103	114	185	429	528	8.58199	20.263	21.0692	34.4539	36.9602	38.6397
18615614	PHAVU_011G090000g	1161	980	858	1053	629	1854	146.525	192.794	158.574	196.108	54.191	135.678
18615615	PHAVU_011G090100g	175	0	3	0	20	32	22.086	0	0.554454	0	1.72309	2.3418
18615616	PHAVU_011G090200g	212	38	160	72	213	147	26.7556	7.47567	29.5709	13.4091	18.3509	10.7576
18615617	PHAVU_011G090300g	0	0	20	29	12	36	0	0	3.69636	5.40088	1.03385	2.63452
18615618	PHAVU_011G090400g	0	14	7	12	1	1	0	2.75419	1.29373	2.23485	0.0861543	0.0731812
18615619	PHAVU_011G090500g	0	226	134	334	1009	914	0	44.4606	24.7656	62.2033	86.9297	66.8876
18615620	PHAVU_011G090600g	39	53	25	47	75	132	4.92202	10.4266	4.62045	8.75316	6.46157	9.65992
18615621	PHAVU_011G090700g	0	16	0	13	7	7	0	3.14765	0	2.42109	0.60308	0.512268
18615622	PHAVU_011G090800g	42	0	27	0	31	75	5.30064	0	4.99008	0	2.67078	5.48859
18615623	PHAVU_011G090900g	0	0	0	0	0	0	0	0	0	0	0	0
18615624	PHAVU_011G0910001g	0	16	0	0	5	10	0	3.14765	0	0	0.430771	0.731812
18615625	PHAVU_011G0910000g	0	23	34	46	155	126	0	4.52475	6.28381	8.56692	13.3539	9.22083
18615626	PHAVU_011G091100g	115	135	73	114	431	391	14.5137	26.5583	13.4917	21.2311	37.1325	28.6138
18615627	PHAVU_011G091200g	0	0	0	0	8	0	0	0	0	0	0.689234	0
18615628	PHAVU_011G091300g	0	18	68	21	53	0	0	3.54111	12.5676	3.91099	4.56618	0
18615629	PHAVU_011G091400g	0	0	0	0	0	0	0	0	0	0	0	0
18615630	PHAVU_011G091500g	81	54	123	167	152	443	10.2227	10.6233	22.7326	31.1016	13.0955	32.4193
18615631	PHAVU_011G091600g	0	0	0	0	0	0	0	0	0	0	0	0
18615632	PHAVU_011G091700g	551	463	588	620	1151	1175	69.5394	91.0852	108.673	115.467	99.1636	85.9879
18615633	PHAVU_011G091800g	18	0	0	0	9	9	2.2717	0	0	0	0.775389	0.658631
18615634	PHAVU_011G091900g	115	72	79	36	187	382	14.5137	14.1644	14.6006	6.70455	16.1109	27.9552
18615635	PHAVU_011G092000g	36	69	29	103	231	299	4.54341	13.5742	5.35972	19.1825	19.9016	21.8812
18615636	PHAVU_011G092100g	0	0	0	8	20	58	0	0	0	1.4899	1.72309	4.24451
18615637	PHAVU_011G092200g	1131	1790	1384	2099	2433	4082	142.739	352.144	255.788	390.912	209.613	298.726
18615638	PHAVU_011G092300g	0	0	0	0	0	0	0	0	0	0	0	0
18615639	PHAVU_011G092400g	0	0	0	0	0	0	0	0	0	0	0	0
18615640	PHAVU_011G092500g	0	0	0	0	0	10	0	0	0	0	0	0.731812
18615641	PHAVU_011G092600g	0	0	0	0	0	0	0	0	0	0	0	0
18615642	PHAVU_011G092700g	190	71	60	119	146	330	23.9791	13.9677	11.0891	22.1623	12.5785	24.1498
18615643	PHAVU_011G092800g	17	29	10	6	14	19	2.1455	5.70512	1.84818	1.11742	1.20616	1.39044
18615644	PHAVU_011G092900g	0	0	0	0	0	0	0	0	0	0	0	0
18615645	PHAVU_011G093000g	0	42	99	93	99	116	0	8.26258	18.297	17.3201	8.52927	8.48902
18615646	PHAVU_011G093100g	1397	0	40	110	3558	2450	176.309	0	7.39272	20.4861	306.537	179.294
18615647	PHAVU_011G093200g	0	0	0	0	0	0	0	0	0	0	0	0
18615648	PHAVU_011G093300g	0	0	0	0	0	0	0	0	0	0	0	0
18615649	PHAVU_011G0934001g	0	0	0	0	0	0	0	0	0	0	0	0
18615650	PHAVU_011G0934000g	0	0	0	0	0	0	0	0	0	0	0	0
18615651	PHAVU_011G093500g	110	0	0	0	12	33	13.8826	0	0	0	1.03385	2.41498
18615652	PHAVU_011G093600g	51	45	50	61	223	184	6.43649	8.85277	9.24089	11.3605	19.2124	13.4653
18615653	PHAVU_011G0937001g	0	0	0	0	0	0	0	0	0	0	0	0
18615654	PHAVU_011G0937000g	0	0	0	0	0	0	0	0	0	0	0	0
18615655	PHAVU_011G093800g	0	9	0	7	12	4	0	1.77055	0	1.30366	1.03385	0.292725
18615656	PHAVU_011G093900g	0	0	0	0	0	0	0	0	0	0	0	0
18615657	PHAVU_011G094000g	0	0	0	0	1	0	0	0	0	0	0.0861543	0
18615658	PHAVU_011G094100g	81	36	81	52	75	78	10.2227	7.08222	14.9702	9.68435	6.46157	5.70813
18615659	PHAVU_011G094200g	52	21	114	26	245	132	6.5627	4.13129	21.0692	4.84217	21.1078	9.65992
18615660	PHAVU_011G094300g	0	0	0	0	13	0	0	0	0	0	1.12001	0
18615661	PHAVU_011G094400g	352	210	122	274	517	346	44.4244	41.3129	22.5478	51.029	44.5418	25.3207
18615662	PHAVU_011G094500g	59	0	0	16	90	25	7.44614	0	0	2.9798	7.75389	1.82953
18615663	PHAVU_011G094600g	132	159	100	210	297	289	16.6592	31.2798	18.4818	39.1099	25.5878	21.1494
18615664	PHAVU_011G094700g	372	183	214	184	220	462	46.9485	36.0013	39.551	34.2677	18.9539	33.8097
18615665	PHAVU_011G094800g	222	72	113	57	218	305	28.0177	14.1644	20.8844	10.6155	18.7816	22.3203
18615666	PHAVU_011G094900g	0	0	0	0	0	0	0	0	0	0	0	0
18615667	PHAVU_011G095000g	12	0	9	8	45	22	1.51447	0	1.66336	1.4899	3.87694	1.60999
18615668	PHAVU_011G095100g	619	819	424	1083	1549	1905	78.1214	161.12	78.3628	201.695	133.453	139.41
18615669	PHAVU_011G095200g	0	0	0	0	0	0	0	0	0	0	0	0
18615670	PHAVU_011G095300g	0	0	0	0	0	0	0	0	0	0	0	0
18615671	PHAVU_011G095400g	477	46	91	19	27	26	60.2001	9.0495	16.8184	3.53851	2.32617	1.90271
18615672	PHAVU_011G095500g	0	0	0	0	0	0	0	0	0	0	0	0
18615673	PHAVU_011G095600g	310	126	158	130	469	500	39.1238	24.7878	29.2012	24.2109	40.4064	36.5906
18615674	PHAVU_011G095700g	0	0	0	0	0	0	0	0	0	0	0	0
18615675	PHAVU_011G0958001g	0	0	0	0	0	0	0	0	0	0	0	0
18615676	PHAVU_011G0958002g	0	0	0	0	0	0	0	0	0	0	0	0
18615677	PHAVU_011G0958003g	0	0	0	0	0	0	0	0	0	0	0	0
18615678	PHAVU_011G0958000g	0	0	0	0	0	0	0	0	0	0	0	0
18615679	PHAVU_011G095900g	191	71	70	99	204	379	24.1053	13.9677	12.9373	18.4375	17.5755	27.7357
18615680	PHAVU_011G096000g	596	191	421	299	182	988	75.2186	37.5751	77.8083	55.685	15.6801	72.303
18615681	PHAVU_011G096100g	851	773	720	654	563	1093	107.401	152.071	133.069	121.799	48.5049	79.987
18615682	PHAVU_011G096200g	73	43	8	57	82	145	9.21302	8.45931	1.47854	10.6155	7.06465	10.6113
18615683	PHAVU_011G096300g	0	0	0	0	0	6	0	0	0	0	0	0.439087
18615684	PHAVU_011G096400g	144	67	24	110	122	99	18.1736	13.1808	4.43563	20.4861	10.5108	7.24494
18615685	PHAVU_011G096500g	0	0	0	0	0	0	0	0	0	0	0	0
18615686	PHAVU_011G096600g	51	21	56	20	42	16	6.43649	4.13129	10.3498	3.72475	3.61848	1.1709
18615687	PHAVU_011G096700g	122	68	0	24	76	32	15.3971	13.3775	0	4.4697	6.54773	2.3418
18615688	PHAVU_011G096800g	138	41	27	85	226	88	17.4164	8.06586	4.99008	15.8302	19.4709	6.43994
18615689	PHAVU_011G096900g	0	0	0	0	6	5	0	0	0	0	0.516926	0.365906
18615690	PHAVU_011G097000g	0	0	0	0	0	0	0	0	0	0	0	0
18615691	PHAVU_011G097100g	0	0	0	0	0	0	0	0	0	0	0	0
18615692	PHAVU_011G097200g	0	0	0	0	0	0	0	0	0	0	0	0
18615693	PHAVU_011G097300g	0	0	0	0	0	0	0	0	0	0	0	0
18615694	PHAVU_011G097400g	128	0	12	38	232	305	16.1543	0	2.21781	7.07702	19.9878	22.3203
18615695	PHAVU_011G097500g	0	0	0	0	0	1	0	0	0	0	0	0.0731812
18615696	PHAVU_011G097600g	94	0	25	48	77	48	11.8633	0	4.62045	8.9394	6.63388	3.5127
18615697	PHAVU_011G097700g	58	51	71	86	169	176	7.31993	10.0331	13.1221	16.0164	14.5601	12.8799
18615698	PHAVU_011G097800g	0	0	0	0	16	6	0	0	0	0	1.37847	0.439087
18615699	PHAVU_011G097900g	507	496	493	346	850	736	63.9863	97.5772	91.1152	64.4381	73.2311	53.8614
18615700	PHAVU_011G098000g	0	0	28	8	0	0	0	0	5.1749	1.4899	0	0
18615701	PHAVU_011G098100g	0	0	22	2	2	6	0	0	4.06599	0.372475	0.172309	0.439087
18615702	PHAVU_011G098200g	36	0	0	6	11	0	4.54341	0	0	1.11742	0.947697	0
18615703	PHAVU_011G098300g	0	0	0	0	0	0	0	0	0	0	0	0
18615704	PHAVU_011G098400g	223	163	104	137	956	608	28.1439	32.0667	19.2211	25.5145	82.3635	44.4942
18615705	PHAVU_011G098500g	0	0	0	0	0	0	0	0	0	0	0	0
18615706	PHAVU_011G098600g	430	342	229	582	1511	1244	54.2685	67.281	42.3233	108.39	130.179	91.0374
18615707	PHAVU_011G098700g	0	52	2	23	106	266	0	10.2299	0.369636	4.28346	9.13235	19.4662
18615708	PHAVU_011G098800g	0	0	0	0	47	22	0	0	0	0	4.04925	1.60999
18615709	PHAVU_011G098900g	799	314	311	274	585	726	100.838	61.7727	57.4784	51.029	50.4003	53.1295
18615710	PHAVU_011G099100g	0	0	0	0	22	0	0	0	0	0	1.89539	0
18615711	PHAVU_011G099000g	1	1	1	1	0	1	0.126206	0.196728	0.184818	0.186237	0	0.0731812
18615712	PHAVU_011G099200g	76	35	38	44	51	191	9.59164	6.88549	7.02308	8.19445	4.39387	13.9776
18615713	PHAVU_011G099300g	0	0	0	0	0	0	0	0	0	0	0	0
18615714	PHAVU_011G099400g	0	0	0	0	6	0	0	0	0	0	0.516926	0
18615715	PHAVU_011G099500g	0	0	0	0	0	0	0	0	0	0	0	0
18615716	PHAVU_011G099600g	92	51	121	38	131	121	11.6109	10.0331	22.363	7.07702	11.2862	8.85492
18615717	PHAVU_011G099700g	201	191	279	110	488	475	25.3674	37.5751	51.5642	20.4861	42.0433	34.7611
18615718	PHAVU_011G099800g	0	0	0	0	0	0	0	0	0	0	0	0
18615719	PHAVU_011G099900g	64	8	37	22	10	55	8.07717	1.57383	6.83826	4.09722	0.861543	4.02497
18615720	PHAVU_011G100000g	8572	7053	5681	15520	25364	44844	1081.84	1387.52	1049.95	2890.4	2185.22	3281.74
18615721	PHAVU_011G100100g	689	251	284	540	3065	1649	86.9558	49.3788	52.4883	100.568	264.063	120.676
18615722	PHAVU_011G100200g	59	55	82	84	295	336	7.44614	10.8201	15.1551	15.6439	25.4155	24.5889
18615723	PHAVU_011G100300g	158	194	279	121	93	164	19.9405	38.1653	51.5642	22.5347	8.01235	12.0017
18615724	PHAVU_011G100400g	383	228	433	159	498	427	48.3368	44.854	80.0261	29.6117	42.9048	31.2484
18615725	PHAVU_011G100500g	424	436	335	403	341	643	53.5112	85.7735	61.914	75.0537	29.3786	47.0555
18615726	PHAVU_011G100600g	2289	1614	1702	1936	3874	4025	288.885	317.519	314.56	360.556	333.762	294.554
18615727	PHAVU_011G100700g	0	0	0	0	0	0	0	0	0	0	0	0
18615728	PHAVU_011G100800g	0	20	68	9	63	47	0	3.93456	12.5676	1.67614	5.42772	3.43952
18615729	PHAVU_011G100900g	169	86	128	46	113	164	21.3288	16.9186	23.6567	8.56692	9.73543	12.0017
18615730	PHAVU_011G101000g	0	13	0	7	0	2	0	2.55747	0	1.30366	0	0.146362
18615731	PHAVU_011G101100g	107	164	151	300	610	823	13.504	32.2634	27.9075	55.8712	52.5541	60.2281
18615732	PHAVU_011G101200g	0	0	0	0	0	0	0	0	0	0	0	0
18615733	PHAVU_011G101300g	0	35	15	17	28	53	0	6.88549	2.77227	3.16604	2.41232	3.8786
18615734	PHAVU_011G101400g	188	117	186	85	199	332	23.7267	23.0172	34.3761	15.8302	17.1447	24.2962
18615735	PHAVU_011G101500g	32	12	0	0	12	26	4.03858	2.36074	0	0	1.03385	1.90271
18615736	PHAVU_011G101600g	0	0	0	0	0	0	0	0	0	0	0	0
18615737	PHAVU_011G101700g	0	0	0	0	0	0	0	0	0	0	0	0
18615738	PHAVU_011G101800g	282	331	213	338	686	529	35.59	65.117	39.3662	62.9482	59.1018	38.7128
18615739	PHAVU_011G101900g	0	0	0	0	0	0	0	0	0	0	0	0
18615740	PHAVU_011G102000g	0	22	0	0	2	3	0	4.32802	0	0	0.172309	0.219544
18615741	PHAVU_011G102100g	0	0	0	0	0	17	0	0	0	0	0	1.24408
18615742	PHAVU_011G102200g	269	40	143	307	782	839	33.9493	7.86913	26.429	57.1749	67.3727	61.399
18615743	PHAVU_011G102300g	10	0	0	13	12	55	1.26206	0	0	2.42109	1.03385	4.02497
18615744	PHAVU_011G102400g	0	16	9	1	2	159	0	3.14765	1.66336	0.186237	0.172309	11.6358
18615745	PHAVU_011G102500g	392	223	310	112	64	135	49.4727	43.8704	57.2935	20.8586	5.51387	9.87946
18615746	PHAVU_011G102600g	197	32	155	56	183	289	24.8625	6.2953	28.6468	10.4293	15.7662	21.1494
18615747	PHAVU_011G102700g	0	26	0	0	0	0	0	5.11493	0	0	0	0
18615748	PHAVU_011G102800g	0	0	0	0	0	0	0	0	0	0	0	0
18615749	PHAVU_011G102900g	0	0	0	0	2	0	0	0	0	0	0.172309	0
18615750	PHAVU_011G103000g	10	6	43	9	0	26	1.26206	1.18037	7.94717	1.67614	0	1.90271
18615751	PHAVU_011G103100g	231	50	72	56	398	447	29.1535	9.83641	13.3069	10.4293	34.2894	32.712
18615752	PHAVU_011G103200g	24	0	4	0	3	8	3.02894	0	0.739272	0	0.258463	0.585449
18615753	PHAVU_011G103300g	475	138	168	96	413	279	59.9477	27.1485	31.0494	17.8788	35.5817	20.4175
18615754	PHAVU_011G103400g	82	0	39	0	87	103	10.3489	0	7.2079	0	7.49542	7.53766
18615755	PHAVU_011G103500g	32	36	58	32	35	79	4.03858	7.08222	10.7194	5.9596	3.0154	5.78131
18615756	PHAVU_011G103600g	223	135	122	170	427	590	28.1439	26.5583	22.5478	31.6604	36.7879	43.1769
18615757	PHAVU_011G1037001g	59	58	51	10	16	134	7.44614	11.4102	9.42571	1.86237	1.37847	9.80628
18615758	PHAVU_011G1037000g	141	18	31	25	80	163	17.795	3.54111	5.72935	4.65594	6.89234	11.9285
18615759	PHAVU_011G103800g	109	82	116	117	235	340	13.7564	16.1317	21.4389	21.7898	20.2463	24.8816
18615760	PHAVU_011G103900g	0	12	85	15	36	60	0	2.36074	15.7095	2.79356	3.10155	4.39087
18615761	PHAVU_011G104000g	0	0	0	0	0	0	0	0	0	0	0	0
18615762	PHAVU_011G104100g	0	35	20	14	9	19	0	6.88549	3.69636	2.60732	0.775389	1.39044
18615763	PHAVU_011G104200g	267	174	229	90	211	130	33.6969	34.2307	42.3233	16.7614	18.1786	9.51355
18615764	PHAVU_011G104300g	0	34	0	15	5	0	0	6.68876	0	2.79356	0.430771	0
18615765	PHAVU_011G104400g	0	10	0	0	0	15	0	1.96728	0	0	0	1.09772
18615766	PHAVU_011G104500g	121	178	125	214	221	499	15.2709	35.0176	23.1022	39.8548	19.0401	36.5174
18615767	PHAVU_011G104600g	137	85	117	189	198	373	17.2902	16.7219	21.6237	35.1989	17.0585	27.2966
18615768	PHAVU_011G104700g	101	81	62	26	75	30	12.7468	15.935	11.4587	4.84217	6.46157	2.19544
18615769	PHAVU_011G104800g	0	5	6	15	0	10	0	0.983641	1.10891	2.79356	0	0.731812
18615770	PHAVU_011G104900g	0	0	0	0	0	0	0	0	0	0	0	0
18615771	PHAVU_011G105000g	0	0	0	0	0	0	0	0	0	0	0	0
18615772	PHAVU_011G105100g	1119	1007	911	1565	3315	2812	141.224	198.105	168.369	291.462	285.601	205.785
18615773	PHAVU_011G105200g	0	0	0	0	17	0	0	0	0	0	1.46462	0
18615774	PHAVU_011G105300g	0	0	0	0	0	0	0	0	0	0	0	0
18615775	PHAVU_011G105400g	0	0	0	0	0	0	0	0	0	0	0	0
18615776	PHAVU_011G105500g	168	8	0	17	42	0	21.2026	1.57383	0	3.16604	3.61848	0
18615777	PHAVU_011G105600g	0	0	0	0	6	5	0	0	0	0	0.516926	0.365906
18615778	PHAVU_011G105700g	36	25	24	32	81	37	4.54341	4.91821	4.43563	5.9596	6.9785	2.7077
18615779	PHAVU_011G105800g	0	0	0	0	0	0	0	0	0	0	0	0
18615780	PHAVU_011G105900g	0	0	0	0	0	0	0	0	0	0	0	0
18615781	PHAVU_011G106000g	171	99	129	179	718	425	21.5812	19.4761	23.8415	33.3365	61.8588	31.102
18615782	PHAVU_011G106100g	425	396	122	646	672	1373	53.6374	77.9044	22.5478	120.309	57.8957	100.478
18615783	PHAVU_011G106200g	0	3	0	17	0	16	0	0.590185	0	3.16604	0	1.1709
18615784	PHAVU_011G106300g	0	0	0	0	0	0	0	0	0	0	0	0
18615785	PHAVU_011G106400g	0	0	28	0	0	19	0	0	5.1749	0	0	1.39044
18615786	PHAVU_011G106500g	0	0	0	0	0	0	0	0	0	0	0	0
18615787	PHAVU_011G106600g	28	14	0	15	94	110	3.53376	2.75419	0	2.79356	8.0985	8.04993
18615788	PHAVU_011G106700g	0	0	79	25	107	15	0	0	14.6006	4.65594	9.21851	1.09772
18615789	PHAVU_011G1068001g	0	0	0	0	0	0	0	0	0	0	0	0
18615790	PHAVU_011G1068000g	0	0	0	0	0	0	0	0	0	0	0	0
18615791	PHAVU_011G106900g	0	0	0	0	0	0	0	0	0	0	0	0
18615792	PHAVU_011G107000g	2434	390	1049	530	794	833	307.185	76.724	193.874	98.7058	68.4065	60.9599
18615793	PHAVU_011G107100g	0	0	0	0	0	0	0	0	0	0	0	0
18615794	PHAVU_011G107200g	0	0	0	0	2	0	0	0	0	0	0.172309	0
18615795	PHAVU_011G107300g	0	0	0	6	21	0	0	0	0	1.11742	1.80924	0
18615796	PHAVU_011G107400g	0	14	0	9	75	32	0	2.75419	0	1.67614	6.46157	2.3418
18615797	PHAVU_011G107500g	0	0	0	0	0	0	0	0	0	0	0	0
18615798	PHAVU_011G107600g	0	13	0	8	2	16	0	2.55747	0	1.4899	0.172309	1.1709
18615799	PHAVU_011G107700g	26	18	40	77	60	81	3.28135	3.54111	7.39272	14.3403	5.16926	5.92768
18615800	PHAVU_011G107800g	0	13	18	33	74	48	0	2.55747	3.32672	6.14583	6.37542	3.5127
18615801	PHAVU_011G107900g	0	0	0	0	0	4	0	0	0	0	0	0.292725
18615802	PHAVU_011G108000g	34	28	10	40	47	40	4.291	5.50839	1.84818	7.4495	4.04925	2.92725
18615803	PHAVU_011G108100g	0	0	0	0	0	0	0	0	0	0	0	0
18615804	PHAVU_011G108200g	0	0	0	0	0	0	0	0	0	0	0	0
18615805	PHAVU_011G108300g	0	0	0	0	0	0	0	0	0	0	0	0
18615806	PHAVU_011G108400g	0	0	0	0	0	0	0	0	0	0	0	0
18615807	PHAVU_011G108500g	0	0	0	0	0	0	0	0	0	0	0	0
18615808	PHAVU_011G108600g	14	6	6	1	7	13	1.76688	1.18037	1.10891	0.186237	0.60308	0.951355
18615809	PHAVU_011G108700g	0	0	0	0	0	0	0	0	0	0	0	0
18615810	PHAVU_011G108800g	100	54	75	106	214	139	12.6206	10.6233	13.8613	19.7412	18.437	10.1722
18615811	PHAVU_011G108900g	502	347	343	185	553	696	63.3553	68.2647	63.3925	34.4539	47.6433	50.9341
18615812	PHAVU_011G109000g	0	0	9	0	0	10	0	0	1.66336	0	0	0.731812
18615813	PHAVU_011G109100g	56	14	0	2	12	25	7.06752	2.75419	0	0.372475	1.03385	1.82953
18615814	PHAVU_011G109200g	0	0	0	12	0	0	0	0	0	2.23485	0	0
18615815	PHAVU_011G109300g	0	0	0	0	0	0	0	0	0	0	0	0
18615816	PHAVU_011G109400g	0	0	0	0	0	0	0	0	0	0	0	0
18615817	PHAVU_011G109500g	0	0	0	0	0	0	0	0	0	0	0	0
18615818	PHAVU_011G109600g	0	0	0	0	0	0	0	0	0	0	0	0
18615819	PHAVU_011G109700g	0	0	0	0	0	0	0	0	0	0	0	0
18615820	PHAVU_011G109800g	0	0	0	0	0	0	0	0	0	0	0	0
18615821	PHAVU_011G109900g	0	0	0	0	0	0	0	0	0	0	0	0
18615822	PHAVU_011G110000g	0	28	32	37	58	30	0	5.50839	5.91417	6.89078	4.99695	2.19544
18615823	PHAVU_011G110100g	0	0	0	0	0	0	0	0	0	0	0	0
18615824	PHAVU_011G110200g	0	0	0	6	0	0	0	0	0	1.11742	0	0
18615825	PHAVU_011G110300g	220	186	259	175	65	104	27.7653	36.5914	47.8678	32.5915	5.60003	7.61084
18615826	PHAVU_011G110400g	0	0	0	0	0	0	0	0	0	0	0	0
18615827	PHAVU_011G110500g	0	0	0	0	0	0	0	0	0	0	0	0
18615828	PHAVU_011G110600g	51	0	35	80	356	169	6.43649	0	6.46863	14.899	30.6709	12.3676
18615829	PHAVU_011G110700g	75	33	41	52	28	59	9.46543	6.49203	7.57753	9.68435	2.41232	4.31769
18615830	PHAVU_011G110800g	114	149	144	152	379	1077	14.3875	29.3125	26.6138	28.3081	32.6525	78.8161
18615831	PHAVU_011G110900g	471	286	443	473	1314	2398	59.4429	56.2643	81.8743	88.0903	113.207	175.488
18615832	PHAVU_011G111000g	0	51	38	41	126	76	0	10.0331	7.02308	7.63573	10.8554	5.56177
18615833	PHAVU_011G111100g	85	85	81	268	730	1062	10.7275	16.7219	14.9702	49.9116	62.8926	77.7184
18615834	PHAVU_011G111200g	0	0	0	0	0	0	0	0	0	0	0	0
18615835	PHAVU_011G111300g	19	0	29	34	96	158	2.39791	0	5.35972	6.33207	8.27081	11.5626
18615836	PHAVU_011G111400g	0	15	31	0	0	0	0	2.95092	5.72935	0	0	0
18615837	PHAVU_011G111600g	0	0	0	0	0	0	0	0	0	0	0	0
18615838	PHAVU_011G111500g	0	0	0	0	0	0	0	0	0	0	0	0
18615839	PHAVU_011G111700g	0	0	0	26	27	85	0	0	0	4.84217	2.32617	6.2204
18615840	PHAVU_011G111800g	100	197	100	190	209	362	12.6206	38.7555	18.4818	35.3851	18.0062	26.4916
18615841	PHAVU_011G111900g	0	0	0	10	17	12	0	0	0	1.86237	1.46462	0.878174
18615842	PHAVU_011G112000g	0	0	0	0	0	0	0	0	0	0	0	0
18615843	PHAVU_011G112100g	149	108	124	108	176	430	18.8047	21.2466	22.9174	20.1136	15.1632	31.4679
18615844	PHAVU_011G112200g	55	110	74	64	121	216	6.94132	21.6401	13.6765	11.9192	10.4247	15.8071
18615845	PHAVU_011G112300g	152	30	73	20	37	115	19.1833	5.90185	13.4917	3.72475	3.18771	8.41584
18615846	PHAVU_011G112400g	131	54	168	72	49	112	16.533	10.6233	31.0494	13.4091	4.22156	8.19629
18615847	PHAVU_011G112500g	529	257	263	368	1286	1259	66.7628	50.5592	48.6071	68.5354	110.794	92.1351
18615848	PHAVU_011G112700g	381	134	177	130	423	393	48.0844	26.3616	32.7128	24.2109	36.4433	28.7602
18615849	PHAVU_011G112600g	0	0	0	0	0	0	0	0	0	0	0	0
18615850	PHAVU_011G112800g	69	132	60	45	31	42	8.7082	25.9681	11.0891	8.38068	2.67078	3.07361
18615851	PHAVU_011G112900g	0	0	0	0	0	0	0	0	0	0	0	0
18615852	PHAVU_011G113000g	0	0	0	0	0	0	0	0	0	0	0	0
18615853	PHAVU_011G113100g	0	0	0	0	0	0	0	0	0	0	0	0
18615854	PHAVU_011G113200g	0	0	0	0	0	0	0	0	0	0	0	0
18615855	PHAVU_011G113300g	444	162	110	197	294	385	56.0354	31.87	20.33	36.6888	25.3294	28.1748
18615856	PHAVU_011G113400g	124	22	47	46	44	51	15.6495	4.32802	8.68644	8.56692	3.79079	3.73224
18615857	PHAVU_011G113500g	0	0	0	23	82	40	0	0	0	4.28346	7.06465	2.92725
18615858	PHAVU_011G113600g	0	0	0	0	0	0	0	0	0	0	0	0
18615859	PHAVU_011G113700g	0	0	0	3	20	98	0	0	0	0.558712	1.72309	7.17176
18615860	PHAVU_011G113800g	159	223	275	214	425	657	20.0667	43.8704	50.8249	39.8548	36.6156	48.08
18615861	PHAVU_011G113900g	341	253	160	116	115	448	43.0362	49.7722	29.5709	21.6035	9.90774	32.7852
18615862	PHAVU_011G114000g	0	0	0	0	0	0	0	0	0	0	0	0
18615863	PHAVU_011G114100g	78	20	99	50	54	131	9.84405	3.93456	18.297	9.31187	4.65233	9.58673
18615864	PHAVU_011G114200g	118	10	8	38	75	95	14.8923	1.96728	1.47854	7.07702	6.46157	6.95221
18615865	PHAVU_011G114300g	0	0	0	0	0	0	0	0	0	0	0	0
18615866	PHAVU_011G114400g	126	0	0	4	43	25	15.9019	0	0	0.74495	3.70463	1.82953
18615867	PHAVU_011G114500g	73	32	44	23	51	35	9.21302	6.2953	8.13199	4.28346	4.39387	2.56134
18615868	PHAVU_011G1146001g	0	6	0	0	2	0	0	1.18037	0	0	0.172309	0
18615869	PHAVU_011G1146000g	0	0	0	0	0	0	0	0	0	0	0	0
18615870	PHAVU_011G114700g	0	0	0	0	0	0	0	0	0	0	0	0
18615871	PHAVU_011G114800g	70	21	0	13	317	48	8.8344	4.13129	0	2.42109	27.3109	3.5127
18615872	PHAVU_011G114900g	11	0	34	70	135	113	1.38826	0	6.28381	13.0366	11.6308	8.26947
18615873	PHAVU_011G115000g	0	14	21	0	3	13	0	2.75419	3.88118	0	0.258463	0.951355
18615874	PHAVU_011G1151001g	0	0	0	0	9	3	0	0	0	0	0.775389	0.219544
18615875	PHAVU_011G1151000g	0	0	0	0	0	15	0	0	0	0	0	1.09772
18615876	PHAVU_011G115200g	0	0	0	0	0	0	0	0	0	0	0	0
18615877	PHAVU_011G115300g	0	0	0	0	0	0	0	0	0	0	0	0
18615878	PHAVU_011G115400g	0	0	0	0	0	0	0	0	0	0	0	0
18615879	PHAVU_011G115500g	0	0	0	0	0	0	0	0	0	0	0	0
18615880	PHAVU_011G115600g	137	116	80	106	291	205	17.2902	22.8205	14.7854	19.7412	25.0709	15.0021
18615881	PHAVU_011G115700g	0	0	0	0	0	0	0	0	0	0	0	0
18615882	PHAVU_011G115800g	0	0	0	0	0	0	0	0	0	0	0	0
18615883	PHAVU_011G115900g	0	0	0	0	0	0	0	0	0	0	0	0
18615884	PHAVU_011G116000g	56	123	0	128	642	329	7.06752	24.1976	0	23.8384	55.3111	24.0766
18615885	PHAVU_011G116100g	208	60	80	18	125	130	26.2508	11.8037	14.7854	3.35227	10.7693	9.51355
18615886	PHAVU_011G1162001g	0	0	0	0	0	0	0	0	0	0	0	0
18615887	PHAVU_011G1162000g	0	0	0	0	0	0	0	0	0	0	0	0
18615888	PHAVU_011G116300g	168	155	179	237	666	709	21.2026	30.4929	33.0824	44.1383	57.3788	51.8855
18615889	PHAVU_011G116400g	11	0	0	4	0	3	1.38826	0	0	0.74495	0	0.219544
18615890	PHAVU_011G116500g	0	0	0	0	0	0	0	0	0	0	0	0
18615891	PHAVU_011G116600g	0	0	0	0	0	0	0	0	0	0	0	0
18615892	PHAVU_011G116700g	0	0	7	3	65	46	0	0	1.29373	0.558712	5.60003	3.36633
18615893	PHAVU_011G116800g	0	0	0	0	0	0	0	0	0	0	0	0
18615894	PHAVU_011G116900g	108	157	67	58	148	248	13.6302	30.8863	12.3828	10.8018	12.7508	18.1489
18615895	PHAVU_011G117000g	120	180	134	214	230	713	15.1447	35.4111	24.7656	39.8548	19.8155	52.1782
18615896	PHAVU_011G117100g	0	0	0	0	0	0	0	0	0	0	0	0
18615897	PHAVU_011G117200g	21	0	0	9	20	0	2.65032	0	0	1.67614	1.72309	0
18615898	PHAVU_011G117300g	839	227	398	360	1515	1164	105.887	44.6573	73.5575	67.0455	130.524	85.1829
18615899	PHAVU_011G117400g	0	0	0	0	0	0	0	0	0	0	0	0
18615900	PHAVU_011G117500g	0	116	73	66	38	27	0	22.8205	13.4917	12.2917	3.27386	1.97589
18615901	PHAVU_011G117600g	12	58	0	18	17	21	1.51447	11.4102	0	3.35227	1.46462	1.5368
18615902	PHAVU_011G117700g	159	70	50	140	1274	1224	20.0667	13.771	9.24089	26.0732	109.761	89.5738
18615903	PHAVU_011G117800g	77	74	23	41	105	189	9.71784	14.5579	4.25081	7.63573	9.0462	13.8312
18615904	PHAVU_011G117900g	186	63	57	49	86	126	23.4743	12.3939	10.5346	9.12563	7.40927	9.22083
18615905	PHAVU_011G118000g	27	24	5	30	52	112	3.40756	4.72148	0.924089	5.58712	4.48002	8.19629
18615906	PHAVU_011G118100g	0	0	0	0	0	0	0	0	0	0	0	0
18615907	PHAVU_011G118200g	0	0	0	0	0	0	0	0	0	0	0	0
18615908	PHAVU_011G118300g	0	0	0	0	0	0	0	0	0	0	0	0
18615909	PHAVU_011G118400g	110	45	54	20	107	101	13.8826	8.85277	9.98017	3.72475	9.21851	7.3913
18615910	PHAVU_011G118500g	0	34	18	26	341	85	0	6.68876	3.32672	4.84217	29.3786	6.2204
18615911	PHAVU_011G118600g	0	0	0	0	3	0	0	0	0	0	0.258463	0
18615912	PHAVU_011G118700g	0	0	0	0	0	0	0	0	0	0	0	0
18615913	PHAVU_011G118800g	0	0	0	0	0	0	0	0	0	0	0	0
18615914	PHAVU_011G118900g	201	232	239	219	815	975	25.3674	45.6409	44.1715	40.786	70.2157	71.3517
18615915	PHAVU_011G119000g	0	29	17	15	22	98	0	5.70512	3.1419	2.79356	1.89539	7.17176
18615916	PHAVU_011G119100g	0	86	48	32	79	117	0	16.9186	8.87126	5.9596	6.80619	8.5622
18615917	PHAVU_011G119200g	0	0	0	0	0	0	0	0	0	0	0	0
18615918	PHAVU_011G119300g	0	0	0	0	0	0	0	0	0	0	0	0
18615919	PHAVU_011G119400g	0	0	0	0	0	0	0	0	0	0	0	0
18615920	PHAVU_011G119500g	0	0	0	0	0	4	0	0	0	0	0	0.292725
18615921	PHAVU_011G119600g	0	16	28	9	95	35	0	3.14765	5.1749	1.67614	8.18466	2.56134
18615922	PHAVU_011G119700g	0	0	0	0	0	0	0	0	0	0	0	0
18615923	PHAVU_011G119800g	98	92	106	55	64	88	12.3682	18.099	19.5907	10.2431	5.51387	6.43994
18615924	PHAVU_011G119900g	259	364	327	314	71	239	32.6873	71.6091	60.4354	58.4785	6.11695	17.4903
18615925	PHAVU_011G120000g	0	28	0	26	171	174	0	5.50839	0	4.84217	14.7324	12.7335
18615926	PHAVU_011G120100g	153	152	221	206	465	354	19.3095	29.9027	40.8448	38.3649	40.0617	25.9061
18615927	PHAVU_011G120200g	91	53	49	27	112	93	11.4847	10.4266	9.05608	5.02841	9.64928	6.80585
18615928	PHAVU_011G120300g	0	30	0	10	0	6	0	5.90185	0	1.86237	0	0.439087
18615929	PHAVU_011G1204001g	0	0	0	0	0	0	0	0	0	0	0	0
18615930	PHAVU_011G1204000g	0	0	0	0	0	0	0	0	0	0	0	0
18615931	PHAVU_011G120500g	6244	4991	4550	8271	1927	2406	788.029	981.871	840.921	1540.37	166.019	176.074
18615932	PHAVU_011G120600g	0	2	2	1	0	0	0	0.393456	0.369636	0.186237	0	0
18615933	PHAVU_011G120700g	0	0	0	2	3	6	0	0	0	0.372475	0.258463	0.439087
18615934	PHAVU_011G120800g	0	0	0	0	0	0	0	0	0	0	0	0
18615935	PHAVU_011G120900g	0	0	0	32	0	0	0	0	0	5.9596	0	0
18615936	PHAVU_011G121000g	6764	6487	5016	4676	1365	1294	853.656	1276.18	927.046	870.846	117.601	94.6965
18615937	PHAVU_011G121100g	0	0	0	1	0	3	0	0	0	0.186237	0	0.219544
18615938	PHAVU_011G1212001g	270835	421048	421485	383677	156655	196761	34180.9	82832	77898	71455	13496.5	14399.2
18615939	PHAVU_011G121300g	795	468	723	1315	291	207	100.334	92.0688	133.623	244.902	25.0709	15.1485
18615940	PHAVU_011G121400g	0	0	0	16	5	6	0	0	0	2.9798	0.430771	0.439087
18615941	PHAVU_011G121500g	119	895	554	746	153	215	15.0185	176.072	102.389	138.933	13.1816	15.734
18615942	PHAVU_011G121600g	0	0	0	0	0	0	0	0	0	0	0	0
18615943	PHAVU_011G121700g	57	407	162	417	147	347	7.19373	80.0684	29.9405	77.661	12.6647	25.3939
18615944	PHAVU_011G121800g	0	0	0	0	0	0	0	0	0	0	0	0
18615945	PHAVU_011G121900g	0	0	0	0	0	0	0	0	0	0	0	0
18615946	PHAVU_011G122000g	0	0	0	0	0	0	0	0	0	0	0	0
18615947	PHAVU_011G1221001g	0	0	0	0	3	0	0	0	0	0	0.258463	0
18615948	PHAVU_011G1221000g	0	0	0	0	0	0	0	0	0	0	0	0
18615949	PHAVU_011G1222001g	0	0	0	0	3	0	0	0	0	0	0.258463	0
18615950	PHAVU_011G1222000g	0	0	0	0	0	0	0	0	0	0	0	0
18615951	PHAVU_011G1223001g	0	0	0	0	0	0	0	0	0	0	0	0
18615952	PHAVU_011G1223000g	0	0	0	0	0	0	0	0	0	0	0	0
18615953	PHAVU_011G122400g	0	0	0	0	0	0	0	0	0	0	0	0
18615954	PHAVU_011G122500g	11	0	0	3	0	0	1.38826	0	0	0.558712	0	0
18615955	PHAVU_011G122700g	0	0	0	0	0	0	0	0	0	0	0	0
18615956	PHAVU_011G122600g	0	0	0	0	0	0	0	0	0	0	0	0
18615957	PHAVU_011G122800g	0	0	0	0	0	0	0	0	0	0	0	0
18615958	PHAVU_011G122900g	14	0	0	0	0	8	1.76688	0	0	0	0	0.585449
18615959	PHAVU_011G123000g	0	0	0	0	0	0	0	0	0	0	0	0
18615960	PHAVU_011G123100g	0	0	0	0	0	0	0	0	0	0	0	0
18615961	PHAVU_011G123200g	0	13	0	24	83	31	0	2.55747	0	4.4697	7.15081	2.26862
18615962	PHAVU_011G123300g	0	0	0	0	0	0	0	0	0	0	0	0
18615963	PHAVU_011G123400g	0	0	0	0	0	0	0	0	0	0	0	0
18615964	PHAVU_011G123500g	0	33	0	0	80	117	0	6.49203	0	0	6.89234	8.5622
18615965	PHAVU_011G123600g	244	243	204	325	625	770	30.7942	47.805	37.7028	60.5272	53.8464	56.3495
18615966	PHAVU_011G123700g	0	0	0	0	0	0	0	0	0	0	0	0
18615967	PHAVU_011G123800g	0	0	0	0	0	0	0	0	0	0	0	0
18615968	PHAVU_011G123900g	0	0	0	0	6	2	0	0	0	0	0.516926	0.146362
18615969	PHAVU_011G124000g	176	363	163	196	73	217	22.2122	71.4123	30.1253	36.5025	6.28926	15.8803
18615970	PHAVU_011G1241001g	0	0	0	0	0	0	0	0	0	0	0	0
18615971	PHAVU_011G1241000g	0	0	0	0	0	0	0	0	0	0	0	0
18615972	PHAVU_011G124200g	113	17	63	91	234	166	14.2613	3.34438	11.6435	16.9476	20.1601	12.1481
18615973	PHAVU_011G124300g	1493	702	1011	1249	3684	3077	188.425	138.103	186.851	232.611	317.392	225.178
18615974	PHAVU_011G124400g	0	0	0	0	0	0	0	0	0	0	0	0
18615975	PHAVU_011G124500g	183	99	185	177	278	231	23.0957	19.4761	34.1913	32.964	23.9509	16.9049
18615976	PHAVU_011G124600g	36	47	0	24	151	130	4.54341	9.24623	0	4.4697	13.0093	9.51355
18615977	PHAVU_011G124700g	82	46	110	36	173	143	10.3489	9.0495	20.33	6.70455	14.9047	10.4649
18615978	PHAVU_011G124800g	0	0	0	11	7	11	0	0	0	2.04861	0.60308	0.804993
18615979	PHAVU_011G124900g	0	0	0	3	0	0	0	0	0	0.558712	0	0
18615980	PHAVU_011G125000g	0	0	0	0	0	0	0	0	0	0	0	0
18615981	PHAVU_011G125100g	0	103	28	30	58	105	0	20.263	5.1749	5.58712	4.99695	7.68402
18615982	PHAVU_011G125200g	18	18	3	10	449	110	2.2717	3.54111	0.554454	1.86237	38.6833	8.04993
18615983	PHAVU_011G125300g	1491	749	1223	1394	3968	6991	188.173	147.349	226.032	259.615	341.86	511.61
18615984	PHAVU_011G125400g	22	0	0	0	0	0	2.77653	0	0	0	0	0
18615985	PHAVU_011G125500g	0	0	15	16	35	30	0	0	2.77227	2.9798	3.0154	2.19544
18615986	PHAVU_011G1256001g	0	0	0	0	0	0	0	0	0	0	0	0
18615987	PHAVU_011G1256002g	0	0	0	0	0	0	0	0	0	0	0	0
18615988	PHAVU_011G1256003g	0	0	0	0	0	0	0	0	0	0	0	0
18615989	PHAVU_011G1256004g	0	0	0	0	0	0	0	0	0	0	0	0
18615990	PHAVU_011G1256000g	0	0	0	0	0	0	0	0	0	0	0	0
18615991	PHAVU_011G125700g	69	23	2	8	73	200	8.7082	4.52475	0.369636	1.4899	6.28926	14.6362
18615992	PHAVU_011G125800g	44	95	0	15	0	36	5.55305	18.6892	0	2.79356	0	2.63452
18615993	PHAVU_011G125900g	64	0	34	22	16	24	8.07717	0	6.28381	4.09722	1.37847	1.75635
18615994	PHAVU_011G126000g	1222	822	968	667	622	1446	154.223	161.711	178.904	124.22	53.588	105.82
18615995	PHAVU_011G126100g	0	0	0	0	0	0	0	0	0	0	0	0
18615996	PHAVU_011G126200g	0	0	0	0	0	0	0	0	0	0	0	0
18615997	PHAVU_011G126300g	0	0	0	0	0	0	0	0	0	0	0	0
18615998	PHAVU_011G126400g	0	0	0	0	0	0	0	0	0	0	0	0
18615999	PHAVU_011G126500g	0	0	0	9	24	20	0	0	0	1.67614	2.0677	1.46362
18616000	PHAVU_011G126600g	1671	1287	1762	1473	2166	3343	210.89	253.189	325.649	274.328	186.61	244.645
18616001	PHAVU_011G126700g	0	0	0	0	0	0	0	0	0	0	0	0
18616002	PHAVU_011G126800g	0	0	0	0	0	0	0	0	0	0	0	0
18616003	PHAVU_011G126900g	0	0	0	0	0	0	0	0	0	0	0	0
18616004	PHAVU_011G127000g	0	0	0	0	0	0	0	0	0	0	0	0
18616005	PHAVU_011G127100g	0	0	0	0	0	0	0	0	0	0	0	0
18616006	PHAVU_011G1272001g	0	0	0	0	0	0	0	0	0	0	0	0
18616007	PHAVU_011G1272000g	0	0	0	0	0	0	0	0	0	0	0	0
18616008	PHAVU_011G127300g	0	0	0	0	0	0	0	0	0	0	0	0
18616009	PHAVU_011G127400g	0	0	0	0	0	0	0	0	0	0	0	0
18616010	PHAVU_011G127500g	0	0	0	0	0	0	0	0	0	0	0	0
18616011	PHAVU_011G127600g	69	0	0	6	7	37	8.7082	0	0	1.11742	0.60308	2.7077
18616012	PHAVU_011G127700g	56	98	68	53	144	258	7.06752	19.2794	12.5676	9.87058	12.4062	18.8807
18616013	PHAVU_011G127800g	199	181	222	301	373	524	25.1149	35.6078	41.0296	56.0575	32.1356	38.3469
18616014	PHAVU_011G127900g	0	0	0	0	0	0	0	0	0	0	0	0
18616015	PHAVU_011G128000g	174	93	325	141	666	698	21.9598	18.2957	60.0658	26.2595	57.3788	51.0805
18616016	PHAVU_011G128100g	115	210	72	190	297	203	14.5137	41.3129	13.3069	35.3851	25.5878	14.8558
18616017	PHAVU_011G128200g	2387	2394	1816	1484	961	2782	301.253	470.967	335.629	276.376	82.7943	203.59
18616018	PHAVU_011G128300g	224	239	219	253	725	687	28.2701	47.018	40.4751	47.1181	62.4619	50.2755
18616019	PHAVU_011G128400g	93	44	21	29	101	139	11.7371	8.65604	3.88118	5.40088	8.70158	10.1722
18616020	PHAVU_011G128500g	0	20	24	11	30	56	0	3.93456	4.43563	2.04861	2.58463	4.09815
18616021	PHAVU_011G128600g	0	0	0	0	0	0	0	0	0	0	0	0
18616022	PHAVU_011G128700g	0	17	0	0	0	0	0	3.34438	0	0	0	0
18616023	PHAVU_011G128800g	48	54	51	89	94	220	6.05788	10.6233	9.42571	16.5751	8.0985	16.0999
18616024	PHAVU_011G128900g	0	0	0	0	0	0	0	0	0	0	0	0
18616025	PHAVU_011G129000g	0	0	59	12	11	50	0	0	10.9043	2.23485	0.947697	3.65906
18616026	PHAVU_011G129100g	0	76	29	69	735	326	0	14.9513	5.35972	12.8504	63.3234	23.8571
18616027	PHAVU_011G129200g	0	0	0	0	0	0	0	0	0	0	0	0
18616028	PHAVU_011G129300g	0	0	0	0	0	0	0	0	0	0	0	0
18616029	PHAVU_011G129400g	0	23	32	18	84	63	0	4.52475	5.91417	3.35227	7.23696	4.61041
18616030	PHAVU_011G129500g	34	0	54	26	0	76	4.291	0	9.98017	4.84217	0	5.56177
18616031	PHAVU_011G129600g	61	75	75	104	245	457	7.69855	14.7546	13.8613	19.3687	21.1078	33.4438
18616032	PHAVU_011G129700g	222	86	23	37	95	112	28.0177	16.9186	4.25081	6.89078	8.18466	8.19629
18616033	PHAVU_011G129800g	0	0	0	3	0	1	0	0	0	0.558712	0	0.0731812
18616034	PHAVU_011G129900g	0	0	0	0	0	0	0	0	0	0	0	0
18616035	PHAVU_011G130000g	0	0	0	0	0	0	0	0	0	0	0	0
18616036	PHAVU_011G130100g	0	0	0	2	0	1	0	0	0	0.372475	0	0.0731812
18616037	PHAVU_011G130200g	0	0	4	6	1	4	0	0	0.739272	1.11742	0.0861543	0.292725
18616038	PHAVU_011G130300g	0	0	0	0	0	0	0	0	0	0	0	0
18616039	PHAVU_011G130400g	454	360	362	399	562	430	57.2974	70.8222	66.9041	74.3087	48.4187	31.4679
18616040	PHAVU_011G130500g	116	35	82	63	128	265	14.6399	6.88549	15.1551	11.733	11.0277	19.393
18616041	PHAVU_011G130600g	46	20	18	23	24	29	5.80547	3.93456	3.32672	4.28346	2.0677	2.12225
18616042	PHAVU_011G130700g	0	0	7	4	3	0	0	0	1.29373	0.74495	0.258463	0
18616043	PHAVU_011G130800g	0	0	0	0	0	0	0	0	0	0	0	0
18616044	PHAVU_011G130900g	0	0	0	0	0	0	0	0	0	0	0	0
18616045	PHAVU_011G131000g	0	0	0	0	0	9	0	0	0	0	0	0.658631
18616046	PHAVU_011G131100g	0	0	0	0	0	0	0	0	0	0	0	0
18616047	PHAVU_011G131200g	0	0	0	0	0	0	0	0	0	0	0	0
18616048	PHAVU_011G131300g	0	0	0	0	0	0	0	0	0	0	0	0
18616049	PHAVU_011G1314001g	0	0	0	0	0	0	0	0	0	0	0	0
18616050	PHAVU_011G1314000g	0	0	0	0	0	0	0	0	0	0	0	0
18616051	PHAVU_011G131500g	0	0	0	0	0	0	0	0	0	0	0	0
18616052	PHAVU_011G131600g	0	0	0	0	0	0	0	0	0	0	0	0
18616053	PHAVU_011G131700g	0	0	0	0	0	0	0	0	0	0	0	0
18616054	PHAVU_011G131800g	0	0	0	0	0	0	0	0	0	0	0	0
18616055	PHAVU_011G131900g	0	0	0	0	0	0	0	0	0	0	0	0
18616056	PHAVU_011G132000g	0	0	0	0	0	0	0	0	0	0	0	0
18616057	PHAVU_011G132100g	0	0	0	0	0	0	0	0	0	0	0	0
18616058	PHAVU_011G132200g	0	0	0	0	0	0	0	0	0	0	0	0
18616059	PHAVU_011G132300g	0	0	0	0	0	0	0	0	0	0	0	0
18616060	PHAVU_011G132400g	0	0	0	0	0	0	0	0	0	0	0	0
18616061	PHAVU_011G132500g	0	0	0	0	0	0	0	0	0	0	0	0
18616062	PHAVU_011G132600g	0	0	0	0	0	0	0	0	0	0	0	0
18616063	PHAVU_011G132700g	0	0	0	0	0	0	0	0	0	0	0	0
18616064	PHAVU_011G1328001g	0	0	0	0	0	0	0	0	0	0	0	0
18616065	PHAVU_011G1328000g	0	0	0	0	0	0	0	0	0	0	0	0
18616066	PHAVU_011G132900g	0	0	0	0	0	0	0	0	0	0	0	0
18616067	PHAVU_011G133000g	0	0	0	0	0	0	0	0	0	0	0	0
18616068	PHAVU_011G133100g	0	0	0	0	0	0	0	0	0	0	0	0
18616069	PHAVU_011G133200g	0	0	0	0	0	0	0	0	0	0	0	0
18616070	PHAVU_011G133300g	0	0	0	0	0	0	0	0	0	0	0	0
18616071	PHAVU_011G133400g	0	0	0	0	0	0	0	0	0	0	0	0
18616072	PHAVU_011G133500g	0	0	0	0	0	0	0	0	0	0	0	0
18616073	PHAVU_011G133600g	0	0	0	0	0	0	0	0	0	0	0	0
18616074	PHAVU_011G133700g	0	0	0	3	0	0	0	0	0	0.558712	0	0
18616075	PHAVU_011G133800g	0	0	0	0	0	0	0	0	0	0	0	0
18616076	PHAVU_011G133900g	0	0	0	0	0	0	0	0	0	0	0	0
18616077	PHAVU_011G134000g	0	0	0	0	0	0	0	0	0	0	0	0
18616078	PHAVU_011G134100g	0	0	0	0	0	0	0	0	0	0	0	0
18616079	PHAVU_011G134200g	856	560	645	403	846	1062	108.032	110.168	119.208	75.0537	72.8865	77.7184
18616080	PHAVU_011G134300g	0	0	0	0	11	0	0	0	0	0	0.947697	0
18616081	PHAVU_011G134400g	118	109	77	34	95	142	14.8923	21.4434	14.231	6.33207	8.18466	10.3917
18616082	PHAVU_011G134500g	55	16	0	58	291	113	6.94132	3.14765	0	10.8018	25.0709	8.26947
18616083	PHAVU_011G1346001g	0	0	12	10	10	0	0	0	2.21781	1.86237	0.861543	0
18616084	PHAVU_011G1346000g	4	6	16	0	34	20	0.504823	1.18037	2.95709	0	2.92925	1.46362
18616085	PHAVU_011G134700g	0	0	0	0	0	0	0	0	0	0	0	0
18616086	PHAVU_011G134800g	0	0	0	0	0	0	0	0	0	0	0	0
18616087	PHAVU_011G134900g	0	0	0	0	0	0	0	0	0	0	0	0
18616088	PHAVU_011G135000g	0	0	0	0	0	0	0	0	0	0	0	0
18616089	PHAVU_011G135100g	0	0	0	0	0	0	0	0	0	0	0	0
18616090	PHAVU_011G135200g	0	0	0	0	5	5	0	0	0	0	0.430771	0.365906
18616091	PHAVU_011G135300g	0	0	0	0	0	0	0	0	0	0	0	0
18616092	PHAVU_011G135400g	159	76	49	61	128	183	20.0667	14.9513	9.05608	11.3605	11.0277	13.3922
18616093	PHAVU_011G135500g	0	9	2	9	0	16	0	1.77055	0.369636	1.67614	0	1.1709
18616094	PHAVU_011G135600g	66	0	0	21	25	44	8.32958	0	0	3.91099	2.15386	3.21997
18616095	PHAVU_011G135700g	0	0	0	0	0	0	0	0	0	0	0	0
18616096	PHAVU_011G135800g	147	55	73	66	442	305	18.5522	10.8201	13.4917	12.2917	38.0802	22.3203
18616097	PHAVU_011G135900g	0	0	0	0	0	0	0	0	0	0	0	0
18616098	PHAVU_011G136000g	0	0	4	0	5	7	0	0	0.739272	0	0.430771	0.512268
18616099	PHAVU_011G136100g	0	0	0	0	0	0	0	0	0	0	0	0
18616100	PHAVU_011G1362001g	0	0	0	12	18	52	0	0	0	2.23485	1.55078	3.80542
18616101	PHAVU_011G1362000g	0	0	16	0	11	13	0	0	2.95709	0	0.947697	0.951355
18616102	PHAVU_011G136300g	0	0	0	0	0	0	0	0	0	0	0	0
18616103	PHAVU_011G136400g	80	9	14	68	118	156	10.0965	1.77055	2.58745	12.6641	10.1662	11.4163
18616104	PHAVU_011G136500g	0	0	0	0	0	0	0	0	0	0	0	0
18616105	PHAVU_011G136600g	0	0	0	12	23	13	0	0	0	2.23485	1.98155	0.951355
18616106	PHAVU_011G136700g	237	152	226	77	145	97	29.9108	29.9027	41.7688	14.3403	12.4924	7.09857
18616107	PHAVU_011G136800g	60	30	71	46	133	72	7.57235	5.90185	13.1221	8.56692	11.4585	5.26905
18616108	PHAVU_011G136900g	0	0	0	0	0	0	0	0	0	0	0	0
18616109	PHAVU_011G1370001g	0	0	0	0	0	0	0	0	0	0	0	0
18616111	PHAVU_011G137100g	0	0	0	4	0	0	0	0	0	0.74495	0	0
18616112	PHAVU_011G137200g	145	131	108	106	282	166	18.2998	25.7714	19.9603	19.7412	24.2955	12.1481
18616113	PHAVU_011G137300g	0	0	0	0	0	0	0	0	0	0	0	0
18616114	PHAVU_011G137400g	0	0	35	26	36	27	0	0	6.46863	4.84217	3.10155	1.97589
18616115	PHAVU_011G137500g	0	8	2	10	8	16	0	1.57383	0.369636	1.86237	0.689234	1.1709
18616116	PHAVU_011G137600g	0	0	0	0	6	0	0	0	0	0	0.516926	0
18616117	PHAVU_011G137700g	0	0	0	0	0	0	0	0	0	0	0	0
18616118	PHAVU_011G137800g	0	0	0	0	0	0	0	0	0	0	0	0
18616119	PHAVU_011G137900g	0	0	26	40	39	18	0	0	4.80526	7.4495	3.36002	1.31726
18616120	PHAVU_011G138000g	0	0	0	0	0	0	0	0	0	0	0	0
18616121	PHAVU_011G1381001g	0	45	57	46	221	156	0	8.85277	10.5346	8.56692	19.0401	11.4163
18616122	PHAVU_011G1381000g	0	0	27	7	0	25	0	0	4.99008	1.30366	0	1.82953
18616123	PHAVU_011G138300g	0	0	0	0	0	0	0	0	0	0	0	0
18616124	PHAVU_011G138200g	0	0	0	2	0	14	0	0	0	0.372475	0	1.02454
18616125	PHAVU_011G138400g	58	0	0	8	53	30	7.31993	0	0	1.4899	4.56618	2.19544
18616126	PHAVU_011G138500g	17	12	57	7	25	40	2.1455	2.36074	10.5346	1.30366	2.15386	2.92725
18616127	PHAVU_011G138600g	0	12	0	16	20	19	0	2.36074	0	2.9798	1.72309	1.39044
18616128	PHAVU_011G138700g	0	0	74	14	0	0	0	0	13.6765	2.60732	0	0
18616129	PHAVU_011G138800g	0	0	0	0	0	0	0	0	0	0	0	0
18616130	PHAVU_011G138900g	3155	1159	850	1472	5302	6855	398.179	228.008	157.095	274.141	456.79	501.657
18616131	PHAVU_011G139000g	1020	517	658	639	2064	2535	128.73	101.708	121.61	119.006	177.822	185.514
18616132	PHAVU_011G139100g	5571	4471	4460	2744	1647	1191	703.092	879.572	824.288	511.035	141.896	87.1588
18616133	PHAVU_011G139200g	0	0	0	0	0	0	0	0	0	0	0	0
18616134	PHAVU_011G139300g	0	0	0	12	35	5	0	0	0	2.23485	3.0154	0.365906
18616135	PHAVU_011G1394001g	292	386	358	369	989	1054	36.8521	75.9371	66.1648	68.7216	85.2066	77.133
18616136	PHAVU_011G1394000g	59	64	119	60	52	111	7.44614	12.5906	21.9933	11.1742	4.48002	8.12311
18616137	PHAVU_011G139500g	0	0	32	0	12	28	0	0	5.91417	0	1.03385	2.04907
18616138	PHAVU_011G139600g	47	148	53	117	335	204	5.93167	29.1158	9.79535	21.7898	28.8617	14.929
18616139	PHAVU_011G139700g	190	221	316	217	172	483	23.9791	43.4769	58.4025	40.4135	14.8185	35.3465
18616140	PHAVU_011G139800g	0	0	0	0	12	20	0	0	0	0	1.03385	1.46362
18616141	PHAVU_011G139900g	0	0	0	1	0	4	0	0	0	0.186237	0	0.292725
18616142	PHAVU_011G1400001g	0	11	0	5	11	5	0	2.16401	0	0.931187	0.947697	0.365906
18616143	PHAVU_011G1400000g	0	0	12	0	0	2	0	0	2.21781	0	0	0.146362
18616144	PHAVU_011G140100g	0	71	49	44	66	132	0	13.9677	9.05608	8.19445	5.68618	9.65992
18616145	PHAVU_011G140200g	0	0	0	0	0	0	0	0	0	0	0	0
18616146	PHAVU_011G140300g	0	0	0	0	0	0	0	0	0	0	0	0
18616147	PHAVU_011G140400g	0	0	12	0	19	7	0	0	2.21781	0	1.63693	0.512268
18616148	PHAVU_011G140500g	0	0	0	0	0	0	0	0	0	0	0	0
18616149	PHAVU_011G140600g	0	0	0	0	0	0	0	0	0	0	0	0
18616150	PHAVU_011G140700g	0	0	0	13	16	25	0	0	0	2.42109	1.37847	1.82953
18616151	PHAVU_011G140800g	0	0	0	0	0	0	0	0	0	0	0	0
18616152	PHAVU_011G140900g	107	25	26	44	191	137	13.504	4.91821	4.80526	8.19445	16.4555	10.0258
18616153	PHAVU_011G141000g	0	0	0	0	0	0	0	0	0	0	0	0
18616154	PHAVU_011G141100g	0	0	0	0	0	0	0	0	0	0	0	0
18616155	PHAVU_011G141200g	0	0	0	0	5	0	0	0	0	0	0.430771	0
18616156	PHAVU_011G141300g	277	224	185	211	379	438	34.959	44.0671	34.1913	39.2961	32.6525	32.0534
18616157	PHAVU_011G141400g	67	0	0	0	0	0	8.45579	0	0	0	0	0
18616158	PHAVU_011G141500g	109	0	33	35	105	115	13.7564	0	6.09899	6.51831	9.0462	8.41584
18616159	PHAVU_011G141600g	0	0	0	0	0	0	0	0	0	0	0	0
18616160	PHAVU_011G141700g	0	0	0	0	0	0	0	0	0	0	0	0
18616161	PHAVU_011G141800g	0	0	0	0	0	0	0	0	0	0	0	0
18616162	PHAVU_011G141900g	340	157	137	186	308	583	42.91	30.8863	25.32	34.6402	26.5355	42.6646
18616163	PHAVU_011G142000g	275	49	98	51	46	154	34.7066	9.63968	18.1122	9.49811	3.9631	11.2699
18616164	PHAVU_011G142100g	0	0	0	0	0	0	0	0	0	0	0	0
18616165	PHAVU_011G142200g	75	44	42	24	77	115	9.46543	8.65604	7.76235	4.4697	6.63388	8.41584
18616166	PHAVU_011G142300g	0	0	0	0	12	54	0	0	0	0	1.03385	3.95178
18616167	PHAVU_011G142400g	0	0	0	0	0	0	0	0	0	0	0	0
18616168	PHAVU_011G142500g	0	0	0	0	0	0	0	0	0	0	0	0
18616169	PHAVU_011G142600g	0	0	0	0	0	0	0	0	0	0	0	0
18616170	PHAVU_011G142700g	0	0	0	0	0	0	0	0	0	0	0	0
18616171	PHAVU_011G142800g	0	0	0	0	0	0	0	0	0	0	0	0
18616172	PHAVU_011G142900g	0	0	0	0	0	0	0	0	0	0	0	0
18616173	PHAVU_011G143000g	0	0	0	0	0	0	0	0	0	0	0	0
18616174	PHAVU_011G143100g	0	0	0	0	0	0	0	0	0	0	0	0
18616175	PHAVU_011G143200g	0	0	0	0	0	0	0	0	0	0	0	0
18616176	PHAVU_011G143300g	0	0	0	0	0	0	0	0	0	0	0	0
18616177	PHAVU_011G143400g	0	0	0	0	19	28	0	0	0	0	1.63693	2.04907
18616178	PHAVU_011G143500g	0	0	0	0	0	0	0	0	0	0	0	0
18616179	PHAVU_011G143600g	0	0	0	0	0	0	0	0	0	0	0	0
18616180	PHAVU_011G143700g	0	0	0	0	0	0	0	0	0	0	0	0
18616181	PHAVU_011G143800g	0	0	0	0	0	1	0	0	0	0	0	0.0731812
18616182	PHAVU_011G143900g	0	0	0	0	0	0	0	0	0	0	0	0
18616183	PHAVU_011G144000g	0	0	0	0	0	0	0	0	0	0	0	0
18616184	PHAVU_011G1441001g	0	0	0	0	0	0	0	0	0	0	0	0
18616185	PHAVU_011G1441000g	0	0	0	0	0	0	0	0	0	0	0	0
18616186	PHAVU_011G144200g	0	0	0	0	0	0	0	0	0	0	0	0
18616187	PHAVU_011G144300g	0	0	0	0	6	21	0	0	0	0	0.516926	1.5368
18616188	PHAVU_011G144400g	0	0	0	0	0	8	0	0	0	0	0	0.585449
18616189	PHAVU_011G144500g	0	0	0	0	0	0	0	0	0	0	0	0
18616190	PHAVU_011G144600g	0	0	0	7	16	16	0	0	0	1.30366	1.37847	1.1709
18616191	PHAVU_011G144700g	0	0	0	0	0	11	0	0	0	0	0	0.804993
18616192	PHAVU_011G144800g	0	0	26	21	19	55	0	0	4.80526	3.91099	1.63693	4.02497
18616193	PHAVU_011G144900g	0	5	11	6	0	10	0	0.983641	2.033	1.11742	0	0.731812
18616194	PHAVU_011G145000g	0	0	0	0	0	0	0	0	0	0	0	0
18616195	PHAVU_011G145100g	0	0	0	0	0	0	0	0	0	0	0	0
18616196	PHAVU_011G1452001g	0	0	0	0	0	0	0	0	0	0	0	0
18616197	PHAVU_011G1452000g	0	0	0	0	0	0	0	0	0	0	0	0
18616198	PHAVU_011G145300g	0	0	0	0	0	0	0	0	0	0	0	0
18616199	PHAVU_011G145400g	138	0	27	106	269	347	17.4164	0	4.99008	19.7412	23.1755	25.3939
18616200	PHAVU_011G145500g	0	0	0	0	7	0	0	0	0	0	0.60308	0
18616201	PHAVU_011G145600g	0	0	26	0	0	6	0	0	4.80526	0	0	0.439087
18616202	PHAVU_011G145700g	325	536	367	562	614	646	41.0169	105.446	67.8282	104.665	52.8987	47.275
18616203	PHAVU_011G145800g	0	0	0	0	0	0	0	0	0	0	0	0
18616204	PHAVU_011G145900g	78	0	0	0	26	9	9.84405	0	0	0	2.24001	0.658631
18616205	PHAVU_011G146000g	0	61	50	34	158	151	0	12.0004	9.24089	6.33207	13.6124	11.0504
18616206	PHAVU_011G146100g	0	0	0	0	0	0	0	0	0	0	0	0
18616207	PHAVU_011G146200g	0	0	0	0	0	0	0	0	0	0	0	0
18616208	PHAVU_011G146300g	0	0	0	0	0	0	0	0	0	0	0	0
18616209	PHAVU_011G146400g	0	0	0	0	0	0	0	0	0	0	0	0
18616210	PHAVU_011G146500g	0	0	0	0	0	0	0	0	0	0	0	0
18616211	PHAVU_011G146600g	0	0	0	0	0	0	0	0	0	0	0	0
18616212	PHAVU_011G146700g	1255	347	392	709	1544	3113	158.388	68.2647	72.4486	132.042	133.022	227.813
18616213	PHAVU_011G146800g	0	0	0	0	0	0	0	0	0	0	0	0
18616214	PHAVU_011G146900g	291	181	113	186	178	160	36.7259	35.6078	20.8844	34.6402	15.3355	11.709
18616215	PHAVU_011G147000g	0	0	0	0	0	0	0	0	0	0	0	0
18616216	PHAVU_011G147100g	0	0	0	0	0	0	0	0	0	0	0	0
18616217	PHAVU_011G147200g	0	0	0	0	0	0	0	0	0	0	0	0
18616218	PHAVU_011G1473001g	0	0	0	0	0	0	0	0	0	0	0	0
18616219	PHAVU_011G1473000g	0	0	0	0	0	0	0	0	0	0	0	0
18616220	PHAVU_011G147400g	0	0	0	0	0	0	0	0	0	0	0	0
18616221	PHAVU_011G147500g	0	0	0	0	0	0	0	0	0	0	0	0
18616222	PHAVU_011G147600g	0	0	0	0	0	0	0	0	0	0	0	0
18616223	PHAVU_011G147700g	0	0	0	0	0	0	0	0	0	0	0	0
18616224	PHAVU_011G147800g	108	0	0	0	0	10	13.6302	0	0	0	0	0.731812
18616225	PHAVU_011G147900g	0	0	0	0	0	0	0	0	0	0	0	0
18616226	PHAVU_011G148000g	198	206	58	364	866	729	24.9887	40.526	10.7194	67.7904	74.6096	53.3491
18616227	PHAVU_011G148100g	33	0	0	17	24	19	4.16479	0	0	3.16604	2.0677	1.39044
18616228	PHAVU_011G148200g	0	0	0	7	0	12	0	0	0	1.30366	0	0.878174
18616229	PHAVU_011G148300g	0	0	0	0	0	0	0	0	0	0	0	0
18616230	PHAVU_011G148400g	0	0	6	14	22	25	0	0	1.10891	2.60732	1.89539	1.82953
18616231	PHAVU_011G148500g	0	0	0	0	15	6	0	0	0	0	1.29231	0.439087
18616232	PHAVU_011G148600g	0	0	0	0	7	0	0	0	0	0	0.60308	0
18616233	PHAVU_011G148700g	398	159	351	106	224	497	50.2299	31.2798	64.8711	19.7412	19.2986	36.371
18616234	PHAVU_011G148800g	95	0	45	33	194	140	11.9895	0	8.3168	6.14583	16.7139	10.2454
18616235	PHAVU_011G148900g	184	165	264	132	29	184	23.2219	32.4602	48.7919	24.5833	2.49847	13.4653
18616236	PHAVU_011G149000g	0	0	0	0	0	0	0	0	0	0	0	0
18616237	PHAVU_011G149100g	0	71	95	159	259	274	0	13.9677	17.5577	29.6117	22.314	20.0516
18616238	PHAVU_011G149200g	0	0	0	0	0	0	0	0	0	0	0	0
18616239	PHAVU_011G149300g	0	0	39	33	59	118	0	0	7.2079	6.14583	5.0831	8.63538
18616240	PHAVU_011G149400g	0	0	0	0	24	29	0	0	0	0	2.0677	2.12225
18616241	PHAVU_011G149500g	39	0	20	0	0	11	4.92202	0	3.69636	0	0	0.804993
18616242	PHAVU_011G149600g	0	0	0	0	0	0	0	0	0	0	0	0
18616243	PHAVU_011G149700g	0	0	0	0	1	0	0	0	0	0	0.0861543	0
18616244	PHAVU_011G1498001g	10	0	0	9	7	2	1.26206	0	0	1.67614	0.60308	0.146362
18616245	PHAVU_011G1498000g	101	13	0	1	0	8	12.7468	2.55747	0	0.186237	0	0.585449
18616246	PHAVU_011G149900g	384	423	581	515	2547	1672	48.463	83.216	107.379	95.9123	219.435	122.359
18616247	PHAVU_011G150000g	199	157	247	156	336	371	25.1149	30.8863	45.65	29.053	28.9478	27.1502
18616248	PHAVU_011G150100g	0	0	0	0	0	0	0	0	0	0	0	0
18616249	PHAVU_011G150200g	0	0	0	0	0	29	0	0	0	0	0	2.12225
18616250	PHAVU_011G150300g	0	0	0	0	0	0	0	0	0	0	0	0
18616251	PHAVU_011G150400g	0	0	0	0	0	0	0	0	0	0	0	0
18616252	PHAVU_011G150500g	0	0	0	0	0	0	0	0	0	0	0	0
18616253	PHAVU_011G150600g	0	0	0	0	0	0	0	0	0	0	0	0
18616254	PHAVU_011G150700g	0	0	0	0	0	0	0	0	0	0	0	0
18616255	PHAVU_011G150800g	190	1368	672	1831	634	190	23.9791	269.124	124.198	341.001	54.6218	13.9044
18616256	PHAVU_011G150900g	0	0	0	0	0	0	0	0	0	0	0	0
18616257	PHAVU_011G151000g	0	0	0	0	0	0	0	0	0	0	0	0
18616258	PHAVU_011G151100g	0	0	0	0	0	0	0	0	0	0	0	0
18616259	PHAVU_011G151200g	0	27	0	28	25	70	0	5.31166	0	5.21465	2.15386	5.12268
18616260	PHAVU_011G151300g	0	17	17	23	27	26	0	3.34438	3.1419	4.28346	2.32617	1.90271
18616261	PHAVU_011G151400g	0	51	26	98	800	299	0	10.0331	4.80526	18.2513	68.9234	21.8812
18616262	PHAVU_011G151500g	0	0	0	0	0	0	0	0	0	0	0	0
18616263	PHAVU_011G151600g	125	81	29	83	185	222	15.7757	15.935	5.35972	15.4577	15.9385	16.2462
18616264	PHAVU_011G151700g	30	67	41	73	110	95	3.78617	13.1808	7.57753	13.5953	9.47697	6.95221
18616265	PHAVU_011G151800g	0	0	0	0	0	0	0	0	0	0	0	0
18616266	PHAVU_011G151900g	0	0	0	0	0	0	0	0	0	0	0	0
18616267	PHAVU_011G152000g	0	0	0	0	0	0	0	0	0	0	0	0
18616268	PHAVU_011G152100g	0	0	0	0	0	7	0	0	0	0	0	0.512268
18616269	PHAVU_011G152200g	0	0	0	0	0	0	0	0	0	0	0	0
18616270	PHAVU_011G152300g	0	0	0	0	12	13	0	0	0	0	1.03385	0.951355
18616271	PHAVU_011G152400g	0	0	0	0	0	200	0	0	0	0	0	14.6362
18616272	PHAVU_011G152500g	0	0	0	0	8	0	0	0	0	0	0.689234	0
18616273	PHAVU_011G152600g	0	0	0	0	0	0	0	0	0	0	0	0
18616274	PHAVU_011G152700g	0	0	0	0	0	0	0	0	0	0	0	0
18616275	PHAVU_011G152800g	0	0	0	0	0	0	0	0	0	0	0	0
18616276	PHAVU_011G152900g	0	0	0	0	0	0	0	0	0	0	0	0
18616277	PHAVU_011G153000g	0	0	0	21	106	45	0	0	0	3.91099	9.13235	3.29315
18616278	PHAVU_011G153100g	0	0	0	0	0	0	0	0	0	0	0	0
18616279	PHAVU_011G153200g	0	0	0	0	0	0	0	0	0	0	0	0
18616280	PHAVU_011G153300g	0	0	0	35	127	48	0	0	0	6.51831	10.9416	3.5127
18616281	PHAVU_011G153400g	0	16	0	6	0	0	0	3.14765	0	1.11742	0	0
18616282	PHAVU_011G153500g	0	0	0	0	0	0	0	0	0	0	0	0
18616283	PHAVU_011G153600g	55	0	0	90	1191	1300	6.94132	0	0	16.7614	102.61	95.1355
18616284	PHAVU_011G153700g	0	0	0	0	0	0	0	0	0	0	0	0
18616285	PHAVU_011G153800g	0	0	0	0	0	0	0	0	0	0	0	0
18616286	PHAVU_011G1539001g	0	0	0	0	0	0	0	0	0	0	0	0
18616287	PHAVU_011G1539000g	0	0	0	0	0	0	0	0	0	0	0	0
18616288	PHAVU_011G154000g	0	0	0	0	0	0	0	0	0	0	0	0
18616289	PHAVU_011G154100g	0	0	0	0	0	0	0	0	0	0	0	0
18616290	PHAVU_011G154200g	0	0	33	0	10	6	0	0	6.09899	0	0.861543	0.439087
18616291	PHAVU_011G154300g	26	38	40	36	91	74	3.28135	7.47567	7.39272	6.70455	7.84004	5.41541
18616292	PHAVU_011G154400g	0	0	0	0	0	0	0	0	0	0	0	0
18616293	PHAVU_011G154500g	0	14	19	0	122	28	0	2.75419	3.51154	0	10.5108	2.04907
18616294	PHAVU_011G154600g	236	305	191	344	1094	506	29.7846	60.0021	35.3002	64.0657	94.2528	37.0297
18616295	PHAVU_011G154700g	152	90	103	98	305	266	19.1833	17.7055	19.0362	18.2513	26.2771	19.4662
18616296	PHAVU_011G154800g	159	51	84	52	294	96	20.0667	10.0331	15.5247	9.68435	25.3294	7.02539
18616297	PHAVU_011G154900g	0	0	25	7	0	30	0	0	4.62045	1.30366	0	2.19544
18616298	PHAVU_011G155000g	51	78	74	127	423	543	6.43649	15.3448	13.6765	23.6522	36.4433	39.7374
18616299	PHAVU_011G155100g	73	0	9	29	20	36	9.21302	0	1.66336	5.40088	1.72309	2.63452
18616300	PHAVU_011G155200g	1180	498	835	658	1400	1785	148.923	97.9706	154.323	122.544	120.616	130.628
18616301	PHAVU_011G155300g	0	29	42	13	136	50	0	5.70512	7.76235	2.42109	11.717	3.65906
18616302	PHAVU_011G155400g	448	163	143	228	1062	674	56.5402	32.0667	26.429	42.4621	91.4959	49.3241
18616303	PHAVU_011G155500g	0	0	0	0	0	0	0	0	0	0	0	0
18616304	PHAVU_011G155600g	18	0	0	0	0	4	2.2717	0	0	0	0	0.292725
18616305	PHAVU_011G155700g	344	235	219	268	122	258	43.4148	46.2311	40.4751	49.9116	10.5108	18.8807
18616306	PHAVU_011G155800g	0	52	39	10	157	59	0	10.2299	7.2079	1.86237	13.5262	4.31769
18616307	PHAVU_011G155900g	0	0	0	0	0	0	0	0	0	0	0	0
18616308	PHAVU_011G156000g	0	0	0	0	0	0	0	0	0	0	0	0
18616309	PHAVU_011G156100g	217	76	257	122	538	339	27.3867	14.9513	47.4982	22.721	46.351	24.8084
18616310	PHAVU_011G156200g	0	0	0	0	0	0	0	0	0	0	0	0
18616311	PHAVU_011G156300g	0	0	0	0	0	0	0	0	0	0	0	0
18616312	PHAVU_011G156400g	52	0	28	12	17	56	6.5627	0	5.1749	2.23485	1.46462	4.09815
18616313	PHAVU_011G156500g	0	0	0	0	0	0	0	0	0	0	0	0
18616314	PHAVU_011G1566000g	0	15	42	48	482	164	0	2.95092	7.76235	8.9394	41.5264	12.0017
18616315	PHAVU_011G156700g	0	0	6	49	12	0	0	0	1.10891	9.12563	1.03385	0
18616316	PHAVU_011G156800g	0	0	0	0	0	0	0	0	0	0	0	0
18616317	PHAVU_011G156900g	125	165	128	44	24	93	15.7757	32.4602	23.6567	8.19445	2.0677	6.80585
18616318	PHAVU_011G157000g	0	0	0	0	0	0	0	0	0	0	0	0
18616319	PHAVU_011G157100g	0	5	0	0	0	6	0	0.983641	0	0	0	0.439087
18616320	PHAVU_011G157200g	0	0	0	0	0	0	0	0	0	0	0	0
18616321	PHAVU_011G157300g	140	43	128	103	244	293	17.6688	8.45931	23.6567	19.1825	21.0216	21.4421
18616322	PHAVU_011G1574001g	0	0	0	0	0	0	0	0	0	0	0	0
18616323	PHAVU_011G1574000g	358493	446108	431190	496799	101640	206083	45243.9	87762	79691.6	92522.6	8756.72	15081.4
18616324	PHAVU_011G157500g	0	12	0	28	43	19	0	2.36074	0	5.21465	3.70463	1.39044
18616325	PHAVU_011G157600g	77	64	76	21	28	113	9.71784	12.5906	14.0462	3.91099	2.41232	8.26947
18616326	PHAVU_011G157700g	377	206	240	219	233	432	47.5796	40.526	44.3563	40.786	20.0739	31.6143
18616327	PHAVU_011G157800g	30	0	0	11	38	59	3.78617	0	0	2.04861	3.27386	4.31769
18616328	PHAVU_011G157900g	222	124	139	110	215	364	28.0177	24.3943	25.6897	20.4861	18.5232	26.638
18616329	PHAVU_011G158000g	0	0	0	8	15	20	0	0	0	1.4899	1.29231	1.46362
18616330	PHAVU_011G158100g	0	0	0	0	0	0	0	0	0	0	0	0
18616331	PHAVU_011G158200g	54	0	18	7	13	42	6.81511	0	3.32672	1.30366	1.12001	3.07361
18616332	PHAVU_011G158300g	187	114	149	84	125	90	23.6005	22.427	27.5379	15.6439	10.7693	6.58631
18616333	PHAVU_011G158400g	811	174	258	183	1221	886	102.353	34.2307	47.683	34.0814	105.194	64.8385
18616334	PHAVU_011G158500g	0	0	0	0	0	0	0	0	0	0	0	0
18616335	PHAVU_011G158600g	0	12	0	16	15	24	0	2.36074	0	2.9798	1.29231	1.75635
18616336	PHAVU_011G158700g	0	0	0	0	0	0	0	0	0	0	0	0
18616337	PHAVU_011G158800g	0	25	18	19	0	19	0	4.91821	3.32672	3.53851	0	1.39044
18616338	PHAVU_011G158900g	43	0	0	0	4	40	5.42685	0	0	0	0.344617	2.92725
18616339	PHAVU_011G159000g	1540	3781	1986	4083	3213	5960	194.357	743.829	367.048	760.407	276.814	436.16
18616340	PHAVU_011G159100g	0	0	0	0	0	0	0	0	0	0	0	0
18616341	PHAVU_011G159200g	0	0	0	6	10	23	0	0	0	1.11742	0.861543	1.68317
18616342	PHAVU_011G159300g	0	0	0	0	0	0	0	0	0	0	0	0
18616343	PHAVU_011G159400g	1406	296	558	287	1182	1590	177.445	58.2316	103.128	53.4501	101.834	116.358
18616344	PHAVU_011G159500g	34	13	0	9	61	74	4.291	2.55747	0	1.67614	5.25541	5.41541
18616345	PHAVU_011G159600g	0	0	0	0	0	9	0	0	0	0	0	0.658631
18616346	PHAVU_011G159700g	103	3	0	0	0	0	12.9992	0.590185	0	0	0	0
18616347	PHAVU_011G159800g	145	83	105	144	316	243	18.2998	16.3284	19.4059	26.8182	27.2248	17.783
18616348	PHAVU_011G159900g	0	0	0	0	0	0	0	0	0	0	0	0
18616349	PHAVU_011G160000g	350	236	163	286	570	867	44.172	46.4279	30.1253	53.2639	49.1079	63.4481
18616350	PHAVU_011G160100g	376	244	216	204	264	385	47.4534	48.0017	39.9207	37.9924	22.7447	28.1748
18616351	PHAVU_011G160200g	181	148	227	290	547	596	22.8432	29.1158	41.9537	54.0088	47.1264	43.616
18616352	PHAVU_011G160300g	108	174	116	224	718	541	13.6302	34.2307	21.4389	41.7172	61.8588	39.591
18616353	PHAVU_011G160400g	0	0	0	0	0	0	0	0	0	0	0	0
18616354	PHAVU_011G160500g	112	44	43	39	545	330	14.135	8.65604	7.94717	7.26326	46.9541	24.1498
18616355	PHAVU_011G160600g	0	0	0	0	0	0	0	0	0	0	0	0
18616356	PHAVU_011G160700g	0	0	0	0	0	0	0	0	0	0	0	0
18616357	PHAVU_011G160800g	18	22	54	42	245	125	2.2717	4.32802	9.98017	7.82197	21.1078	9.14765
18616358	PHAVU_011G160900g	163	77	157	110	282	431	20.5715	15.1481	29.0164	20.4861	24.2955	31.5411
18616359	PHAVU_011G161000g	49	27	37	13	22	8	6.18408	5.31166	6.83826	2.42109	1.89539	0.585449
18616360	PHAVU_011G161100g	0	0	0	0	0	0	0	0	0	0	0	0
18616361	PHAVU_011G161200g	0	0	0	0	0	0	0	0	0	0	0	0
18616362	PHAVU_011G1613001g	0	0	0	0	0	0	0	0	0	0	0	0
18616363	PHAVU_011G1613000g	0	0	0	0	0	0	0	0	0	0	0	0
18616364	PHAVU_011G161400g	0	0	0	0	0	0	0	0	0	0	0	0
18616365	PHAVU_011G161500g	0	0	0	0	0	0	0	0	0	0	0	0
18616366	PHAVU_011G161600g	48	15	12	0	0	16	6.05788	2.95092	2.21781	0	0	1.1709
18616367	PHAVU_011G161700g	254	164	160	159	396	318	32.0563	32.2634	29.5709	29.6117	34.1171	23.2716
18616368	PHAVU_011G161800g	0	0	0	0	0	0	0	0	0	0	0	0
18616369	PHAVU_011G161900g	26	35	26	100	304	409	3.28135	6.88549	4.80526	18.6237	26.1909	29.9311
18616370	PHAVU_011G162000g	196	141	118	193	347	537	24.7363	27.7387	21.8085	35.9438	29.8955	39.2983
18616371	PHAVU_011G162100g	282	126	217	60	40	77	35.59	24.7878	40.1055	11.1742	3.44617	5.63495
18616372	PHAVU_011G162200g	0	36	36	42	339	182	0	7.08222	6.65344	7.82197	29.2063	13.319
18616373	PHAVU_011G162300g	150	188	119	195	361	472	18.9309	36.9849	21.9933	36.3163	31.1017	34.5415
18616374	PHAVU_011G162400g	0	0	0	0	0	0	0	0	0	0	0	0
18616375	PHAVU_011G162500g	85	21	45	41	267	196	10.7275	4.13129	8.3168	7.63573	23.0032	14.3435
18616376	PHAVU_011G162600g	0	0	0	0	44	23	0	0	0	0	3.79079	1.68317
18616377	PHAVU_011G162700g	66	19	34	12	114	75	8.32958	3.73784	6.28381	2.23485	9.82159	5.48859
18616378	PHAVU_011G162800g	189	110	82	45	72	114	23.8529	21.6401	15.1551	8.38068	6.20311	8.34265
18616379	PHAVU_011G162900g	15	4	7	0	7	21	1.89309	0.786913	1.29373	0	0.60308	1.5368
18616380	PHAVU_011G163000g	180	162	143	181	710	443	22.717	31.87	26.429	33.709	61.1695	32.4193
18616381	PHAVU_011G163100g	0	0	35	12	15	11	0	0	6.46863	2.23485	1.29231	0.804993
18616382	PHAVU_011G163200g	0	0	0	0	0	0	0	0	0	0	0	0
18616383	PHAVU_011G163300g	0	0	0	0	0	0	0	0	0	0	0	0
18616384	PHAVU_011G163400g	0	0	0	0	0	0	0	0	0	0	0	0
18616385	PHAVU_011G163500g	0	0	0	0	0	0	0	0	0	0	0	0
18616386	PHAVU_011G163600g	202	200	137	80	40	227	25.4936	39.3456	25.32	14.899	3.44617	16.6121
18616387	PHAVU_011G163700g	0	0	0	0	0	0	0	0	0	0	0	0
18616388	PHAVU_011G163800g	0	0	0	0	0	0	0	0	0	0	0	0
18616389	PHAVU_011G163900g	0	0	0	0	0	0	0	0	0	0	0	0
18616390	PHAVU_011G164000g	107	63	25	0	17	98	13.504	12.3939	4.62045	0	1.46462	7.17176
18616391	PHAVU_011G164100g	0	0	0	0	0	0	0	0	0	0	0	0
18616392	PHAVU_011G164200g	0	0	0	0	0	0	0	0	0	0	0	0
18616393	PHAVU_011G164300g	0	0	0	0	0	0	0	0	0	0	0	0
18616394	PHAVU_011G164400g	0	0	0	0	0	0	0	0	0	0	0	0
18616395	PHAVU_011G164500g	0	0	0	0	0	0	0	0	0	0	0	0
18616396	PHAVU_011G164600g	0	11	38	16	12	29	0	2.16401	7.02308	2.9798	1.03385	2.12225
18616397	PHAVU_011G1647001g	110	52	20	73	157	271	13.8826	10.2299	3.69636	13.5953	13.5262	19.8321
18616398	PHAVU_011G1647000g	0	0	0	0	0	5	0	0	0	0	0	0.365906
18616399	PHAVU_011G164800g	0	0	0	0	0	0	0	0	0	0	0	0
18616400	PHAVU_011G164900g	845	234	271	206	1136	882	106.644	46.0344	50.0856	38.3649	97.8713	64.5458
18616401	PHAVU_011G165000g	0	0	0	0	0	0	0	0	0	0	0	0
18616402	PHAVU_011G165100g	65	94	29	130	292	736	8.20337	18.4925	5.35972	24.2109	25.1571	53.8614
18616403	PHAVU_011G165200g	0	0	0	0	0	0	0	0	0	0	0	0
18616404	PHAVU_011G165300g	363	258	125	313	952	1235	45.8127	50.7559	23.1022	58.2923	82.0189	90.3788
18616405	PHAVU_011G165400g	0	0	0	0	0	0	0	0	0	0	0	0
18616406	PHAVU_011G165500g	71	0	46	44	28	65	8.96061	0	8.50162	8.19445	2.41232	4.75678
18616407	PHAVU_011G165600g	0	0	0	0	0	0	0	0	0	0	0	0
18616408	PHAVU_011G165700g	157	125	125	133	258	392	19.8143	24.591	23.1022	24.7696	22.2278	28.687
18616409	PHAVU_011G165800g	0	0	0	0	0	0	0	0	0	0	0	0
18616410	PHAVU_011G165900g	0	0	0	0	0	0	0	0	0	0	0	0
18616411	PHAVU_011G166000g	0	0	0	0	0	0	0	0	0	0	0	0
18616412	PHAVU_011G166100g	0	0	0	0	0	0	0	0	0	0	0	0
18616413	PHAVU_011G166200g	2626	1405	2298	2018	6451	6522	331.416	276.403	424.711	375.827	555.781	477.288
18616414	PHAVU_011G166300g	0	0	0	0	0	0	0	0	0	0	0	0
18616415	PHAVU_011G166400g	0	0	0	0	0	0	0	0	0	0	0	0
18616416	PHAVU_011G166500g	0	0	0	0	0	0	0	0	0	0	0	0
18616417	PHAVU_011G166600g	0	0	0	0	0	0	0	0	0	0	0	0
18616418	PHAVU_011G166700g	0	0	0	0	0	0	0	0	0	0	0	0
18616419	PHAVU_011G166800g	0	0	0	0	0	0	0	0	0	0	0	0
18616420	PHAVU_011G166900g	0	0	0	0	0	35	0	0	0	0	0	2.56134
18616421	PHAVU_011G167000g	0	0	0	0	0	0	0	0	0	0	0	0
18616422	PHAVU_011G167100g	0	0	0	0	0	0	0	0	0	0	0	0
18616423	PHAVU_011G167200g	0	0	0	0	0	0	0	0	0	0	0	0
18616424	PHAVU_011G167300g	34	0	0	7	27	7	4.291	0	0	1.30366	2.32617	0.512268
18616425	PHAVU_011G167400g	81	42	56	74	51	62	10.2227	8.26258	10.3498	13.7816	4.39387	4.53723
18616426	PHAVU_011G1675001g	0	0	28	21	58	161	0	0	5.1749	3.91099	4.99695	11.7822
18616427	PHAVU_011G1675002g	0	0	0	0	0	0	0	0	0	0	0	0
18616428	PHAVU_011G1675000g	0	0	0	0	2	0	0	0	0	0	0.172309	0
18616429	PHAVU_011G167600g	0	0	29	16	14	26	0	0	5.35972	2.9798	1.20616	1.90271
18616430	PHAVU_011G167700g	0	0	0	0	0	0	0	0	0	0	0	0
18616431	PHAVU_011G167800g	46	0	46	19	0	27	5.80547	0	8.50162	3.53851	0	1.97589
18616432	PHAVU_011G167900g	0	0	0	0	0	0	0	0	0	0	0	0
18616433	PHAVU_011G168000g	0	0	8	1	26	17	0	0	1.47854	0.186237	2.24001	1.24408
18616434	PHAVU_011G168100g	0	0	0	19	63	52	0	0	0	3.53851	5.42772	3.80542
18616435	PHAVU_011G168200g	273	253	184	314	338	569	34.4542	49.7722	34.0065	58.4785	29.1202	41.6401
18616436	PHAVU_011G168300g	40	6	0	6	32	35	5.04823	1.18037	0	1.11742	2.75694	2.56134
18616437	PHAVU_011G1684001g	0	0	0	0	0	0	0	0	0	0	0	0
18616438	PHAVU_011G1684000g	0	0	0	0	0	0	0	0	0	0	0	0
18616439	PHAVU_011G168500g	0	0	22	6	25	18	0	0	4.06599	1.11742	2.15386	1.31726
18616440	PHAVU_011G168600g	49	81	51	55	115	171	6.18408	15.935	9.42571	10.2431	9.90774	12.514
18616441	PHAVU_011G168700g	0	0	0	6	0	0	0	0	0	1.11742	0	0
18616442	PHAVU_011G168800g	0	0	0	0	0	0	0	0	0	0	0	0
18616443	PHAVU_011G168900g	0	0	0	0	0	0	0	0	0	0	0	0
18616444	PHAVU_011G169000g	111	27	26	36	108	217	14.0088	5.31166	4.80526	6.70455	9.30466	15.8803
18616445	PHAVU_011G169100g	0	0	0	0	0	0	0	0	0	0	0	0
18616446	PHAVU_011G169200g	426	227	268	409	824	977	53.7637	44.6573	49.5312	76.1711	70.9911	71.498
18616447	PHAVU_011G169300g	83	158	158	205	659	499	10.4751	31.0831	29.2012	38.1787	56.7757	36.5174
18616448	PHAVU_011G169400g	72	118	68	113	143	266	9.08681	23.2139	12.5676	21.0448	12.3201	19.4662
18616449	PHAVU_011G169500g	0	10	0	0	0	0	0	1.96728	0	0	0	0
18616450	PHAVU_011G169600g	48	17	0	14	34	51	6.05788	3.34438	0	2.60732	2.92925	3.73224
18616451	PHAVU_011G169700g	65	57	23	38	112	37	8.20337	11.2135	4.25081	7.07702	9.64928	2.7077
18616452	PHAVU_011G169800g	0	0	0	0	0	0	0	0	0	0	0	0
18616453	PHAVU_011G169900g	0	0	0	0	0	0	0	0	0	0	0	0
18616454	PHAVU_011G170000g	73	151	123	81	65	249	9.21302	29.706	22.7326	15.0852	5.60003	18.2221
18616455	PHAVU_011G170100g	0	0	0	0	0	0	0	0	0	0	0	0
18616456	PHAVU_011G170200g	4	6	51	19	4	27	0.504823	1.18037	9.42571	3.53851	0.344617	1.97589
18616457	PHAVU_011G170300g	0	0	10	36	103	111	0	0	1.84818	6.70455	8.87389	8.12311
18616458	PHAVU_011G170400g	0	0	0	0	0	0	0	0	0	0	0	0
18616459	PHAVU_011G170500g	0	0	0	0	0	0	0	0	0	0	0	0
18616460	PHAVU_011G170600g	0	0	0	0	0	0	0	0	0	0	0	0
18616461	PHAVU_011G170700g	0	0	0	0	0	0	0	0	0	0	0	0
18616462	PHAVU_011G170800g	0	0	0	0	0	0	0	0	0	0	0	0
18616463	PHAVU_011G170900g	0	0	0	0	0	0	0	0	0	0	0	0
18616464	PHAVU_011G171000g	0	0	0	0	0	0	0	0	0	0	0	0
18616465	PHAVU_011G171100g	0	0	0	0	0	0	0	0	0	0	0	0
18616466	PHAVU_011G171200g	0	0	0	0	0	0	0	0	0	0	0	0
18616467	PHAVU_011G171300g	0	0	0	0	0	0	0	0	0	0	0	0
18616468	PHAVU_011G171400g	0	0	0	0	0	9	0	0	0	0	0	0.658631
18616469	PHAVU_011G171500g	0	0	0	0	0	0	0	0	0	0	0	0
18616470	PHAVU_011G1716001g	0	0	0	0	0	0	0	0	0	0	0	0
18616471	PHAVU_011G1716002g	0	0	0	0	0	0	0	0	0	0	0	0
18616472	PHAVU_011G1716000g	0	0	0	0	0	0	0	0	0	0	0	0
18616473	PHAVU_011G171700g	0	0	0	0	0	0	0	0	0	0	0	0
18616474	PHAVU_011G171800g	0	0	0	0	0	0	0	0	0	0	0	0
18616475	PHAVU_011G171900g	0	0	0	0	0	0	0	0	0	0	0	0
18616476	PHAVU_011G172000g	0	0	0	0	0	0	0	0	0	0	0	0
18616477	PHAVU_011G172100g	0	0	0	11	38	37	0	0	0	2.04861	3.27386	2.7077
18616478	PHAVU_011G172200g	59	0	0	40	117	91	7.44614	0	0	7.4495	10.0801	6.65949
18616479	PHAVU_011G172300g	0	14	0	11	177	46	0	2.75419	0	2.04861	15.2493	3.36633
18616480	PHAVU_011G172400g	0	0	0	0	0	0	0	0	0	0	0	0
18616481	PHAVU_011G172500g	0	10	0	0	0	23	0	1.96728	0	0	0	1.68317
18616482	PHAVU_011G172600g	0	19	0	7	34	6	0	3.73784	0	1.30366	2.92925	0.439087
18616483	PHAVU_011G172700g	0	0	0	0	0	0	0	0	0	0	0	0
18616484	PHAVU_011G172800g	0	0	0	0	0	0	0	0	0	0	0	0
18616485	PHAVU_011G172900g	0	0	0	0	0	0	0	0	0	0	0	0
18616486	PHAVU_011G173000g	111	158	91	188	526	301	14.0088	31.0831	16.8184	35.0126	45.3172	22.0275
18616487	PHAVU_011G173100g	0	0	0	0	0	0	0	0	0	0	0	0
18616488	PHAVU_011G173200g	0	0	0	0	0	0	0	0	0	0	0	0
18616489	PHAVU_011G173300g	0	0	0	0	0	0	0	0	0	0	0	0
18616490	PHAVU_011G173400g	0	0	0	0	0	0	0	0	0	0	0	0
18616491	PHAVU_011G173500g	0	35	28	62	138	152	0	6.88549	5.1749	11.5467	11.8893	11.1235
18616492	PHAVU_011G173600g	35	5	0	0	3	0	4.4172	0.983641	0	0	0.258463	0
18616493	PHAVU_011G173700g	0	0	0	0	0	0	0	0	0	0	0	0
18616494	PHAVU_011G173800g	0	0	4	4	4	7	0	0	0.739272	0.74495	0.344617	0.512268
18616495	PHAVU_011G173900g	2152	962	1070	1259	3390	3974	271.595	189.253	197.755	234.473	292.063	290.822
18616496	PHAVU_011G174000g	140	97	132	85	145	182	17.6688	19.0826	24.396	15.8302	12.4924	13.319
18616497	PHAVU_011G174100g	0	0	0	0	0	0	0	0	0	0	0	0
18616498	PHAVU_011G174200g	211	187	198	149	418	368	26.6294	36.7882	36.5939	27.7494	36.0125	26.9307
18616499	PHAVU_011G174300g	0	0	0	0	0	0	0	0	0	0	0	0
18616500	PHAVU_011G174400g	116	73	111	79	129	164	14.6399	14.3612	20.5148	14.7128	11.1139	12.0017
18616501	PHAVU_011G174500g	0	0	24	11	0	18	0	0	4.43563	2.04861	0	1.31726
18616502	PHAVU_011G174600g	126	125	110	73	232	255	15.9019	24.591	20.33	13.5953	19.9878	18.6612
18616503	PHAVU_011G174700g	40	0	0	0	2	0	5.04823	0	0	0	0.172309	0
18616504	PHAVU_011G174800g	116	84	100	63	149	123	14.6399	16.5252	18.4818	11.733	12.837	9.00129
18616505	PHAVU_011G174900g	52	57	65	45	113	142	6.5627	11.2135	12.0132	8.38068	9.73543	10.3917
18616506	PHAVU_011G175000g	0	0	0	0	0	0	0	0	0	0	0	0
18616507	PHAVU_011G175100g	0	0	0	11	109	26	0	0	0	2.04861	9.39082	1.90271
18616508	PHAVU_011G175200g	0	0	0	0	0	0	0	0	0	0	0	0
18616509	PHAVU_011G175300g	0	0	0	0	0	0	0	0	0	0	0	0
18616510	PHAVU_011G175400g	0	0	0	0	0	0	0	0	0	0	0	0
18616511	PHAVU_011G175500g	0	0	0	0	0	0	0	0	0	0	0	0
18616512	PHAVU_011G175600g	76	0	0	1	0	0	9.59164	0	0	0.186237	0	0
18616513	PHAVU_011G175700g	0	0	0	0	0	8	0	0	0	0	0	0.585449
18616514	PHAVU_011G175800g	0	0	0	0	0	0	0	0	0	0	0	0
18616515	PHAVU_011G175900g	0	0	0	0	4	8	0	0	0	0	0.344617	0.585449
18616516	PHAVU_011G176000g	0	0	11	0	0	0	0	0	2.033	0	0	0
18616517	PHAVU_011G1761001g	0	0	0	0	0	0	0	0	0	0	0	0
18616518	PHAVU_011G1761000g	0	0	0	0	0	0	0	0	0	0	0	0
18616519	PHAVU_011G176200g	0	0	0	0	0	0	0	0	0	0	0	0
18616520	PHAVU_011G176300g	0	0	0	0	0	0	0	0	0	0	0	0
18616521	PHAVU_011G176400g	0	0	0	0	0	0	0	0	0	0	0	0
18616522	PHAVU_011G176500g	22	14	4	30	35	32	2.77653	2.75419	0.739272	5.58712	3.0154	2.3418
18616523	PHAVU_011G176600g	0	48	57	37	62	72	0	9.44295	10.5346	6.89078	5.34157	5.26905
18616524	PHAVU_011G176700g	0	0	0	0	0	0	0	0	0	0	0	0
18616525	PHAVU_011G176800g	158	61	159	85	324	430	19.9405	12.0004	29.386	15.8302	27.914	31.4679
18616526	PHAVU_011G176900g	0	0	0	0	0	0	0	0	0	0	0	0
18616527	PHAVU_011G177000g	0	0	0	0	0	0	0	0	0	0	0	0
18616528	PHAVU_011G1771001g	0	0	0	0	0	0	0	0	0	0	0	0
18616529	PHAVU_011G1771000g	0	0	0	11	35	12	0	0	0	2.04861	3.0154	0.878174
18616530	PHAVU_011G177200g	43	34	28	12	9	36	5.42685	6.68876	5.1749	2.23485	0.775389	2.63452
18616531	PHAVU_011G177300g	50	172	78	238	556	378	6.31029	33.8373	14.4158	44.3245	47.9018	27.6625
18616532	PHAVU_011G177400g	0	0	0	0	0	11	0	0	0	0	0	0.804993
18616533	PHAVU_011G177500g	193	115	116	100	515	372	24.3577	22.6237	21.4389	18.6237	44.3695	27.2234
18616534	PHAVU_011G1776001g	267	71	81	47	44	266	33.6969	13.9677	14.9702	8.75316	3.79079	19.4662
18616535	PHAVU_011G1776000g	107	53	81	24	8	171	13.504	10.4266	14.9702	4.4697	0.689234	12.514
18616536	PHAVU_011G1777001g	4	23	15	0	0	49	0.504823	4.52475	2.77227	0	0	3.58588
18616537	PHAVU_011G1777000g	131	73	99	20	12	115	16.533	14.3612	18.297	3.72475	1.03385	8.41584
18616538	PHAVU_011G177800g	68	32	48	31	45	120	8.58199	6.2953	8.87126	5.77336	3.87694	8.78174
18616539	PHAVU_011G177900g	0	17	46	22	40	55	0	3.34438	8.50162	4.09722	3.44617	4.02497
18616540	PHAVU_011G178000g	0	0	0	0	0	0	0	0	0	0	0	0
18616541	PHAVU_011G178100g	136	50	0	50	335	144	17.164	9.83641	0	9.31187	28.8617	10.5381
18616542	PHAVU_011G178200g	0	0	0	0	0	0	0	0	0	0	0	0
18616543	PHAVU_011G178300g	0	0	0	0	0	0	0	0	0	0	0	0
18616544	PHAVU_011G178400g	627	293	148	370	729	521	79.131	57.6414	27.353	68.9078	62.8065	38.1274
18616545	PHAVU_011G178500g	0	0	0	0	0	0	0	0	0	0	0	0
18616546	PHAVU_011G178600g	0	0	0	0	0	0	0	0	0	0	0	0
18616547	PHAVU_011G178700g	0	0	0	0	0	0	0	0	0	0	0	0
18616548	PHAVU_011G178800g	23	43	24	10	73	74	2.90273	8.45931	4.43563	1.86237	6.28926	5.41541
18616549	PHAVU_011G178900g	56	80	45	130	384	337	7.06752	15.7383	8.3168	24.2109	33.0832	24.6621
18616550	PHAVU_011G179000g	23	22	0	3	9	22	2.90273	4.32802	0	0.558712	0.775389	1.60999
18616551	PHAVU_011G179100g	2	60	0	12	40	14	0.252412	11.8037	0	2.23485	3.44617	1.02454
18616552	PHAVU_011G179200g	771	459	431	431	1581	1958	97.3046	90.2982	79.6565	80.2683	136.21	143.289
18616553	PHAVU_011G179300g	0	0	0	0	11	7	0	0	0	0	0.947697	0.512268
18616554	PHAVU_011G179400g	0	0	0	0	0	0	0	0	0	0	0	0
18616555	PHAVU_011G179500g	0	0	0	0	0	0	0	0	0	0	0	0
18616556	PHAVU_011G179600g	0	0	0	0	0	0	0	0	0	0	0	0
18616557	PHAVU_011G179700g	0	7	14	24	46	22	0	1.3771	2.58745	4.4697	3.9631	1.60999
18616558	PHAVU_011G179800g	0	0	3	0	13	16	0	0	0.554454	0	1.12001	1.1709
18616559	PHAVU_011G179900g	123	0	47	0	5	52	15.5233	0	8.68644	0	0.430771	3.80542
18616560	PHAVU_011G180000g	24	0	0	0	18	15	3.02894	0	0	0	1.55078	1.09772
18616561	PHAVU_011G180100g	113	71	48	81	321	333	14.2613	13.9677	8.87126	15.0852	27.6555	24.3693
18616562	PHAVU_011G180300g	237	524	477	659	1965	944	29.9108	103.086	88.1581	122.73	169.293	69.083
18616563	PHAVU_011G180200g	0	73	23	88	316	183	0	14.3612	4.25081	16.3889	27.2248	13.3922
18616564	PHAVU_011G1804001g	170	47	129	35	100	23	21.455	9.24623	23.8415	6.51831	8.61543	1.68317
18616565	PHAVU_011G1804000g	51	36	23	48	203	86	6.43649	7.08222	4.25081	8.9394	17.4893	6.29358
18616566	PHAVU_011G180500g	0	0	0	0	0	0	0	0	0	0	0	0
18616567	PHAVU_011G1806001g	0	0	0	0	0	0	0	0	0	0	0	0
18616568	PHAVU_011G1806000g	0	0	0	0	0	0	0	0	0	0	0	0
18616569	PHAVU_011G180700g	23	32	127	33	40	214	2.90273	6.2953	23.4719	6.14583	3.44617	15.6608
18616570	PHAVU_011G180800g	0	0	0	4	0	0	0	0	0	0.74495	0	0
18616571	PHAVU_011G180900g	836	397	481	565	1888	1184	105.508	78.1011	88.8974	105.224	162.659	86.6465
18616572	PHAVU_011G181000g	129	46	0	6	24	30	16.2805	9.0495	0	1.11742	2.0677	2.19544
18616573	PHAVU_011G181100g	231	394	333	734	449	920	29.1535	77.5109	61.5444	136.698	38.6833	67.3267
18616574	PHAVU_011G181200g	153	123	157	165	214	237	19.3095	24.1976	29.0164	30.7292	18.437	17.3439
18616575	PHAVU_011G181300g	0	0	0	0	0	0	0	0	0	0	0	0
18616576	PHAVU_011G181400g	0	0	0	0	0	0	0	0	0	0	0	0
18616577	PHAVU_011G181500g	0	0	0	0	0	0	0	0	0	0	0	0
18616578	PHAVU_011G181600g	0	0	0	0	0	0	0	0	0	0	0	0
18616579	PHAVU_011G181700g	0	0	0	0	0	5	0	0	0	0	0	0.365906
18616580	PHAVU_011G1818001g	0	0	0	0	0	0	0	0	0	0	0	0
18616581	PHAVU_011G1818000g	0	0	0	0	0	0	0	0	0	0	0	0
18616582	PHAVU_011G181900g	52	60	13	73	101	152	6.5627	11.8037	2.40263	13.5953	8.70158	11.1235
18616583	PHAVU_011G182000g	135	142	184	92	304	279	17.0378	27.9354	34.0065	17.1338	26.1909	20.4175
18616584	PHAVU_011G182100g	1890	2394	1491	3122	4645	4337	238.529	470.967	275.563	581.433	400.187	317.387
18616585	PHAVU_011G182200g	0	0	0	0	0	0	0	0	0	0	0	0
18616586	PHAVU_011G182300g	0	0	0	0	0	0	0	0	0	0	0	0
18616587	PHAVU_011G182400g	189	102	157	143	185	168	23.8529	20.0663	29.0164	26.6319	15.9385	12.2944
18616588	PHAVU_011G182500g	0	0	0	0	0	0	0	0	0	0	0	0
18616589	PHAVU_011G182600g	0	0	0	0	0	0	0	0	0	0	0	0
18616590	PHAVU_011G182700g	0	0	0	0	0	0	0	0	0	0	0	0
18616591	PHAVU_011G182800g	0	0	0	0	0	0	0	0	0	0	0	0
18616592	PHAVU_011G182900g	0	0	0	0	0	0	0	0	0	0	0	0
18616593	PHAVU_011G183000g	25	54	40	48	79	35	3.15514	10.6233	7.39272	8.9394	6.80619	2.56134
18616594	PHAVU_011G183100g	0	0	0	0	0	0	0	0	0	0	0	0
18616595	PHAVU_011G183200g	505	336	429	312	184	876	63.7339	66.1007	79.2869	58.1061	15.8524	64.1067
18616596	PHAVU_011G183300g	0	0	0	0	0	0	0	0	0	0	0	0
18616597	PHAVU_011G183400g	0	0	0	0	0	0	0	0	0	0	0	0
18616598	PHAVU_011G183500g	16	0	0	0	0	0	2.01929	0	0	0	0	0
18616599	PHAVU_011G183600g	15587	16084	12113	19919	51742	18230	1967.17	3164.18	2238.7	3709.66	4457.8	1334.09
18616600	PHAVU_011G183700g	0	0	0	0	0	0	0	0	0	0	0	0
18616601	PHAVU_011G183800g	137	237	133	580	1079	511	17.2902	46.6246	24.5808	108.018	92.9605	37.3956
18616602	PHAVU_011G183900g	98	18	37	40	406	172	12.3682	3.54111	6.83826	7.4495	34.9786	12.5872
18616603	PHAVU_011G184000g	0	0	0	8	0	20	0	0	0	1.4899	0	1.46362
18616604	PHAVU_011G184100g	0	0	0	0	0	0	0	0	0	0	0	0
18616605	PHAVU_011G184200g	1884	2624	1406	4293	11668	6722	237.772	516.215	259.854	799.517	1005.25	491.924
18616606	PHAVU_011G184300g	0	0	0	0	0	0	0	0	0	0	0	0
18616607	PHAVU_011G184400g	0	0	0	0	0	0	0	0	0	0	0	0
18616608	PHAVU_011G184500g	0	0	0	0	10	0	0	0	0	0	0.861543	0
18616609	PHAVU_011G184600g	0	2	0	4	14	26	0	0.393456	0	0.74495	1.20616	1.90271
18616610	PHAVU_011G184700g	81	42	0	10	55	53	10.2227	8.26258	0	1.86237	4.73849	3.8786
18616611	PHAVU_011G184800g	323	108	131	216	247	403	40.7645	21.2466	24.2111	40.2273	21.2801	29.492
18616612	PHAVU_011G184900g	0	0	0	0	0	0	0	0	0	0	0	0
18616613	PHAVU_011G185000g	0	0	0	0	0	0	0	0	0	0	0	0
18616614	PHAVU_011G185100g	0	0	0	0	0	0	0	0	0	0	0	0
18616615	PHAVU_011G185200g	0	0	0	0	0	0	0	0	0	0	0	0
18616616	PHAVU_011G1853001g	15	0	0	0	0	17	1.89309	0	0	0	0	1.24408
18616617	PHAVU_011G1853000g	0	52	10	45	78	137	0	10.2299	1.84818	8.38068	6.72003	10.0258
18616618	PHAVU_011G185400g	175	53	33	53	615	463	22.086	10.4266	6.09899	9.87058	52.9849	33.8829
18616619	PHAVU_011G185500g	445	277	429	288	330	376	56.1616	54.4937	79.2869	53.6364	28.4309	27.5161
18616620	PHAVU_011G185600g	0	128	13	109	246	43	0	25.1812	2.40263	20.2999	21.194	3.14679
18616621	PHAVU_011G185700g	0	5	0	11	0	0	0	0.983641	0	2.04861	0	0
18616622	PHAVU_011G185800g	0	0	0	0	11	10	0	0	0	0	0.947697	0.731812
18616623	PHAVU_011G185900g	0	0	0	0	0	0	0	0	0	0	0	0
18616624	PHAVU_011G186000g	0	0	0	0	0	0	0	0	0	0	0	0
18616625	PHAVU_011G186100g	0	27	0	13	18	22	0	5.31166	0	2.42109	1.55078	1.60999
18616626	PHAVU_011G186200g	0	0	0	0	0	0	0	0	0	0	0	0
18616627	PHAVU_011G186300g	0	0	0	0	0	0	0	0	0	0	0	0
18616628	PHAVU_011G186400g	0	0	7	12	29	4	0	0	1.29373	2.23485	2.49847	0.292725
18616629	PHAVU_011G186500g	47	66	0	38	93	135	5.93167	12.9841	0	7.07702	8.01235	9.87946
18616630	PHAVU_011G186600g	0	9	0	0	0	0	0	1.77055	0	0	0	0
18616631	PHAVU_011G186700g	0	0	0	0	0	0	0	0	0	0	0	0
18616632	PHAVU_011G186800g	1645	781	1020	1691	3062	5090	207.608	153.645	188.514	314.927	263.804	372.492
18616633	PHAVU_011G186900g	0	0	0	0	0	0	0	0	0	0	0	0
18616634	PHAVU_011G187000g	285	264	88	398	706	765	35.9686	51.9362	16.264	74.1225	60.8249	55.9836
18616635	PHAVU_011G187100g	337	421	338	213	199	471	42.5313	82.8226	62.4684	39.6686	17.1447	34.4683
18616636	PHAVU_011G187200g	0	0	32	15	110	61	0	0	5.91417	2.79356	9.47697	4.46405
18616637	PHAVU_011G187300g	0	76	29	34	155	75	0	14.9513	5.35972	6.33207	13.3539	5.48859
18616638	PHAVU_011G187400g	51	40	42	19	90	46	6.43649	7.86913	7.76235	3.53851	7.75389	3.36633
18616639	PHAVU_011G187500g	0	71	50	107	201	139	0	13.9677	9.24089	19.9274	17.317	10.1722
18616640	PHAVU_011G187600g	71	71	63	69	231	245	8.96061	13.9677	11.6435	12.8504	19.9016	17.9294
18616641	PHAVU_011G187700g	0	0	0	0	0	0	0	0	0	0	0	0
18616642	PHAVU_011G187800g	0	0	0	0	9	0	0	0	0	0	0.775389	0
18616643	PHAVU_011G187900g	0	0	0	0	0	0	0	0	0	0	0	0
18616644	PHAVU_011G188000g	0	33	0	20	15	0	0	6.49203	0	3.72475	1.29231	0
18616645	PHAVU_011G188100g	0	0	0	0	0	0	0	0	0	0	0	0
18616646	PHAVU_011G188200g	0	0	0	0	3	0	0	0	0	0	0.258463	0
18616647	PHAVU_011G188300g	0	0	0	0	0	0	0	0	0	0	0	0
18616648	PHAVU_011G188400g	0	0	0	0	0	0	0	0	0	0	0	0
18616649	PHAVU_011G188500g	262	305	319	462	687	596	33.0659	60.0021	58.9569	86.0417	59.188	43.616
18616650	PHAVU_011G188600g	0	0	27	11	15	12	0	0	4.99008	2.04861	1.29231	0.878174
18616651	PHAVU_011G188700g	8	0	11	0	6	3	1.00965	0	2.033	0	0.516926	0.219544
18616652	PHAVU_011G188800g	0	0	0	0	1	0	0	0	0	0	0.0861543	0
18616653	PHAVU_011G188900g	0	0	0	0	0	0	0	0	0	0	0	0
18616654	PHAVU_011G1890000g	0	0	0	0	0	0	0	0	0	0	0	0
18616655	PHAVU_011G1890001g	0	0	0	0	0	0	0	0	0	0	0	0
18616656	PHAVU_011G189100g	0	0	0	0	0	0	0	0	0	0	0	0
18616657	PHAVU_011G189200g	0	0	0	0	0	5	0	0	0	0	0	0.365906
18616658	PHAVU_011G189300g	0	0	0	0	0	13	0	0	0	0	0	0.951355
18616659	PHAVU_011G189400g	0	0	6	0	0	12	0	0	1.10891	0	0	0.878174
18616660	PHAVU_011G189500g	46	41	20	21	111	29	5.80547	8.06586	3.69636	3.91099	9.56313	2.12225
18616661	PHAVU_011G189600g	0	0	0	0	0	0	0	0	0	0	0	0
18616662	PHAVU_011G189700g	0	0	0	0	0	0	0	0	0	0	0	0
18616663	PHAVU_011G189800g	180	15	13	9	127	126	22.717	2.95092	2.40263	1.67614	10.9416	9.22083
18616664	PHAVU_011G189900g	312	88	64	19	85	41	39.3762	17.3121	11.8283	3.53851	7.32311	3.00043
18616665	PHAVU_011G190000g	0	0	0	0	0	0	0	0	0	0	0	0
18616666	PHAVU_011G190100g	0	0	0	0	0	0	0	0	0	0	0	0
18616667	PHAVU_011G190200g	20	0	28	0	3	31	2.52412	0	5.1749	0	0.258463	2.26862
18616668	PHAVU_011G190300g	0	59	0	25	26	14	0	11.607	0	4.65594	2.24001	1.02454
18616669	PHAVU_011G190400g	0	29	120	104	416	170	0	5.70512	22.1781	19.3687	35.8402	12.4408
18616670	PHAVU_011G1905001g	0	0	0	0	0	0	0	0	0	0	0	0
18616671	PHAVU_011G1905000g	6	0	7	2	0	0	0.757235	0	1.29373	0.372475	0	0
18616672	PHAVU_011G190600g	366	356	210	343	888	580	46.1913	70.0352	38.8118	63.8794	76.505	42.4451
18616673	PHAVU_011G190700g	0	0	14	0	66	25	0	0	2.58745	0	5.68618	1.82953
18616674	PHAVU_011G190800g	0	0	0	0	0	0	0	0	0	0	0	0
18616675	PHAVU_011G190900g	0	0	0	0	0	0	0	0	0	0	0	0
18616676	PHAVU_011G191000g	0	0	0	0	0	0	0	0	0	0	0	0
18616677	PHAVU_011G1911001g	0	0	0	0	0	0	0	0	0	0	0	0
18616678	PHAVU_011G1911000g	0	0	0	0	0	0	0	0	0	0	0	0
18616679	PHAVU_011G191200g	0	0	0	0	0	0	0	0	0	0	0	0
18616680	PHAVU_011G191300g	0	0	0	7	39	13	0	0	0	1.30366	3.36002	0.951355
18616681	PHAVU_011G191400g	0	0	0	0	0	11	0	0	0	0	0	0.804993
18616682	PHAVU_011G191500g	0	0	0	0	0	0	0	0	0	0	0	0
18616683	PHAVU_011G1916001g	0	0	0	0	0	0	0	0	0	0	0	0
18616684	PHAVU_011G1916000g	0	0	0	12	36	17	0	0	0	2.23485	3.10155	1.24408
18616685	PHAVU_011G191700g	0	0	0	0	0	0	0	0	0	0	0	0
18616686	PHAVU_011G191800g	77	25	60	59	137	108	9.71784	4.91821	11.0891	10.988	11.8031	7.90357
18616687	PHAVU_011G191900g	0	0	0	18	18	16	0	0	0	3.35227	1.55078	1.1709
18616688	PHAVU_011G192000g	0	0	0	0	101	46	0	0	0	0	8.70158	3.36633
18616689	PHAVU_011G192100g	0	0	0	0	0	0	0	0	0	0	0	0
18616690	PHAVU_011G192200g	0	0	0	0	0	0	0	0	0	0	0	0
18616691	PHAVU_011G192300g	0	0	0	0	0	0	0	0	0	0	0	0
[truncated: 25,988 more rows]
