# Supplementary material for: Identification of consistent QTL and candidate genes associated with seed traits in common bean by combining GWAS and RNA-Seq
Source: Theor Appl Genet. 2024 May 27;137(6):143. doi: 10.1007/s00122-024-04638-5 (PMC11130024; doi:10.1007/s00122-024-04638-5)
Supplement: Supplementary file 5 — Supplementary file5 (XLSX 200 kb) [file 122_2024_4638_MOESM5_ESM.xlsx]

## Sheet: Table S4
Table S4. List of differentially expressed genes (DEGs) observed in the comparisons made (D2-D1; D3-D1 and D-D1) using the package NOISeq. TMM, trimmed mean of M values. 1, TMM mean of the first stage in the comparison. 2, TMM mean of the second stage of the comparison.
ID gene	DEG	Comparison	TMM condition 1 1	TMM condition 22	theta	prob	log2FC
18639352	PHAVU_002G280200g	D2-D1	2030.27	1201.46	3.07003	1	0.756883
18626721	PHAVU_007G225300g	D2-D1	2852.81	2179.59	2.47446	1	0.38833
18625699	PHAVU_007G126200g	D2-D1	18.2892	0.5	2.11597	1	5.19292
18626915	PHAVU_007G243700g	D2-D1	13.8642	0.5	1.93322	1	4.7933
18641816	PHAVU_001G184300g	D2-D1	14.2464	0.5	1.9198	1	4.83252
18617824	PHAVU_010G084600g	D2-D1	12.7082	0.5	1.89183	0.999938	4.66769
18640957	PHAVU_001G101100g	D2-D1	10.976	0.5	1.75377	0.999941	4.45628
18642332	PHAVU_001G2347001g	D2-D1	6.92807	0.5	1.30563	0.990154	3.79245
18622232	PHAVU_008G083500g	D2-D1	7.42086	0.5	1.20359	0.990661	3.89159
18616114	PHAVU_011G137400g	D2-D1	5.86942	0.5	1.20267	0.991171	3.55322
18620830	PHAVU_009G210000g	D2-D1	7.88492	0.5	1.20228	0.991372	3.9791
18623006	PHAVU_008G156600g	D2-D1	8.07673	0.5	1.20063	0.992105	4.01377
18624312	PHAVU_008G284000g	D2-D1	332.348	252.696	1.19974	0.992436	0.395291
18614695	PHAVU_011G000500g	D2-D1	7.80743	0.5	1.1985	0.992807	3.96485
18637795	PHAVU_002G128400g	D2-D1	7.90407	0.5	1.19759	0.993021	3.9826
18635904	PHAVU_003G242000g	D2-D1	5.38915	0.5	1.19625	0.99324	3.43006
18633572	PHAVU_003G015500g	D2-D1	7.02103	0.5	1.19204	0.993258	3.81168
18634692	PHAVU_003G123300g	D2-D1	5.97269	0.5	1.19124	0.993157	3.57838
18629740	PHAVU_005G013500g	D2-D1	6.15714	0.5	1.18962	0.992848	3.62226
18632952	PHAVU_004G135100g	D2-D1	5.39357	0.5	1.18889	0.99267	3.43124
18642005	PHAVU_001G202500g	D2-D1	4.52452	0.5	1.18839	0.992537	3.17777
18633722	PHAVU_003G029900g	D2-D1	4.81372	0.454173	1.18238	0.990201	3.40584
18640735	PHAVU_001G0803001g	D3-D1	5060.58	427.855	9.65851	1	3.56411
18640170	PHAVU_001G025800g	D3-D1	1902.22	254.528	9.32641	1	2.90179
18616828	PHAVU_011G205400g	D3-D1	4722.6	818.483	8.32856	1	2.52856
18622758	PHAVU_008G133200g	D3-D1	425.53	18.9076	5.92533	1	4.49222
18618530	PHAVU_010G152900g	D3-D1	629.112	130.587	5.61224	1	2.2683
18620797	PHAVU_009G206800g	D3-D1	477.697	97.8635	4.76979	1	2.28725
18623688	PHAVU_008G222800g	D3-D1	930.533	155.827	4.10902	1	2.57811
18626191	PHAVU_007G173600g	D3-D1	13769.6	2405.23	4.0896	1	2.51723
18625016	PHAVU_007G0597000g	D3-D1	95685.5	11626.9	4.05263	1	3.04083
18640328	PHAVU_001G041400g	D3-D1	477.18	238.565	3.76006	1	1.00015
18619679	PHAVU_009G099000g	D3-D1	157.699	8.25753	3.49186	1	4.25532
18642134	PHAVU_001G215300g	D3-D1	225.249	16.9794	3.47202	1	3.72966
18617635	PHAVU_010G066500g	D3-D1	280.853	9.34387	3.19135	1	4.90965
18637454	PHAVU_002G095300g	D3-D1	215.655	7.5777	3.18217	1	4.83082
18626659	PHAVU_007G219100g	D3-D1	302.095	135.915	3.13941	0.999819	1.1523
18625507	PHAVU_007G107500g	D3-D1	1174.51	389.219	3.13344	0.9993	1.59341
18628618	PHAVU_006G126100g	D3-D1	366.435	152.203	2.99342	1	1.26756
18620877	PHAVU_009G214600g	D3-D1	223.729	63.7933	2.98011	1	1.81028
18616830	PHAVU_011G205600g	D3-D1	14536.6	2698.35	2.97259	1	2.42954
18632755	PHAVU_004G116000g	D3-D1	226.327	48.3484	2.89892	1	2.22687
18623839	PHAVU_008G237500g	D3-D1	2009.02	250.48	2.89053	1	3.00372
18626389	PHAVU_007G192800g	D3-D1	22359.1	4602.3	2.88224	1	2.28044
18633199	PHAVU_004G158300g	D3-D1	13158.5	1942.49	2.83961	1	2.76002
18625146	PHAVU_007G072500g	D3-D1	287.533	46.8389	2.73851	1	2.61795
18622875	PHAVU_008G144500g	D3-D1	4017.82	502.333	2.72473	1	2.9997
18633198	PHAVU_004G158200g	D3-D1	25201.6	6557.36	2.71695	1	1.94233
18617723	PHAVU_010G075000g	D3-D1	241.133	9.83164	2.69503	1	4.61626
18623740	PHAVU_008G227900g	D3-D1	4230.85	573.897	2.69008	1	2.88208
18630093	PHAVU_005G048000g	D3-D1	191.464	46.7313	2.68436	1	2.03461
18623610	PHAVU_008G215100g	D3-D1	404.593	262.406	2.65401	1	0.624672
18636694	PHAVU_002G021800g	D3-D1	137.06	4.96942	2.63782	1	4.78558
18638357	PHAVU_002G183300g	D3-D1	696.942	156.058	2.63284	1	2.15896
18642630	PHAVU_001G263900g	D3-D1	698.039	124.495	2.62049	1	2.48722
18631546	PHAVU_004G002300g	D3-D1	33.0187	0.5	2.60605	1	6.04521
18633628	PHAVU_003G020800g	D3-D1	41.2525	0.5	2.60529	1	6.36641
18616283	PHAVU_011G153600g	D3-D1	102.935	3.66537	2.57969	1	4.81162
18623440	PHAVU_008G198600g	D3-D1	344.447	51.7391	2.5749	1	2.73495
18629354	PHAVU_006G198100g	D3-D1	358.635	180.694	2.57382	1	0.988972
18620706	PHAVU_009G197800g	D3-D1	23.96	0.5	2.53348	1	5.58255
18616827	PHAVU_011G205300g	D3-D1	7546.31	963.682	2.51867	1	2.96914
18625840	PHAVU_007G1394000g	D3-D1	103.268	13.8376	2.4868	1	2.89973
18622761	PHAVU_008G133400g	D3-D1	321.878	16.9624	2.47598	1	4.2461
18625749	PHAVU_007G130900g	D3-D1	540.335	40.3613	2.43932	1	3.74281
18632941	PHAVU_004G134100g	D3-D1	3228.31	284.591	2.43593	1	3.50382
18619993	PHAVU_009G128600g	D3-D1	89.647	0.5	2.41363	1	7.48618
18628754	PHAVU_006G139400g	D3-D1	198.681	29.6765	2.39749	1	2.74306
18620061	PHAVU_009G135100g	D3-D1	20.6433	0.5	2.38335	1	5.3676
18620107	PHAVU_009G139500g	D3-D1	226.316	56.3167	2.37611	1	2.0067
18628992	PHAVU_006G162800g	D3-D1	317.253	67.5404	2.37501	1	2.23181
18618719	PHAVU_009G005300g	D3-D1	179.439	28.666	2.33494	1	2.64608
18631214	PHAVU_005G157000g	D3-D1	1865.06	343.866	2.31994	1	2.43931
18626728	PHAVU_007G226000g	D3-D1	22.5919	0.5	2.31037	1	5.49773
18628036	PHAVU_006G070300g	D3-D1	18.9777	0.5	2.29908	1	5.24623
18624972	PHAVU_007G055400g	D3-D1	194.124	71.2341	2.27873	1	1.44634
18634984	PHAVU_003G151500g	D3-D1	26.402	0.5	2.26997	1	5.72257
18622644	PHAVU_008G122100g	D3-D1	299.721	113.969	2.26888	1	1.39498
18630196	PHAVU_005G058100g	D3-D1	1517.09	741.013	2.26117	1	1.03374
18632962	PHAVU_004G136000g	D3-D1	5204.55	1920	2.25303	1	1.43867
18638862	PHAVU_002G232000g	D3-D1	29.3964	0.5	2.2527	1	5.87757
18628685	PHAVU_006G132700g	D3-D1	366.794	159.173	2.24846	1	1.20438
18631332	PHAVU_005G168300g	D3-D1	22.0891	0.5	2.22387	1	5.46526
18624994	PHAVU_007G057600g	D3-D1	16.9431	0.5	2.22048	1	5.08263
18629915	PHAVU_005G030600g	D3-D1	24.8649	0.5	2.21308	1	5.63604
18634210	PHAVU_003G076800g	D3-D1	19.6949	0.5	2.21265	1	5.29975
18632939	PHAVU_004G133900g	D3-D1	13352.6	467.857	2.20568	1	4.8349
18639334	PHAVU_002G278400g	D3-D1	3566.89	761.796	2.19895	1	2.22719
18622338	PHAVU_008G093700g	D3-D1	516.408	246.403	2.19132	1	1.06749
18636228	PHAVU_003G273500g	D3-D1	194.774	54.1898	2.18385	1	1.84571
18642542	PHAVU_001G255200g	D3-D1	83.2455	3.44605	2.17706	1	4.59435
18625069	PHAVU_007G064900g	D3-D1	191.938	87.5322	2.1604	1	1.13275
18614718	PHAVU_011G002700g	D3-D1	19.3767	0.5	2.1543	1	5.27625
18617285	PHAVU_010G032700g	D3-D1	27.0488	0.5	2.14944	1	5.75749
18628008	PHAVU_006G067600g	D3-D1	21.913	0.5	2.14694	1	5.45372
18615513	PHAVU_011G080000g	D3-D1	163.269	47.4902	2.14625	1	1.78155
18623635	PHAVU_008G2175000g	D3-D1	127.499	36.7448	2.14549	1	1.79487
18626136	PHAVU_007G168300g	D3-D1	116.834	26.0654	2.14424	1	2.16425
18620496	PHAVU_009G177500g	D3-D1	15.6734	0.5	2.14017	1	4.97025
18633955	PHAVU_003G052300g	D3-D1	16.1336	0.5	2.1314	1	5.012
18630346	PHAVU_005G072500g	D3-D1	300.157	145.951	2.12518	1	1.04023
18623447	PHAVU_008G1993001g	D3-D1	1016.35	126.578	2.09939	1	3.0053
18640185	PHAVU_001G027300g	D3-D1	18.0179	0.5	2.08466	1	5.17136
18631210	PHAVU_005G156700g	D3-D1	5906.54	434.544	2.08434	1	3.76474
18632074	PHAVU_004G050800g	D3-D1	38.2832	0.5	2.07825	1	6.25864
18617966	PHAVU_010G098200g	D3-D1	14.9013	0.5	2.07667	1	4.89736
18642247	PHAVU_001G226300g	D3-D1	205.958	61.9882	2.07619	1	1.73228
18633196	PHAVU_004G158000g	D3-D1	52.358	2.50737	2.07424	1	4.38417
18623455	PHAVU_008G200000g	D3-D1	279.662	107.516	2.06207	1	1.37914
18629576	PHAVU_006G220100g	D3-D1	362.533	251.517	2.04839	1	0.527456
18642090	PHAVU_001G210900g	D3-D1	16.4622	0.5	2.03622	1	5.04109
18633604	PHAVU_003G018500g	D3-D1	20.3749	0.5	2.03519	1	5.34872
18619268	PHAVU_009G058600g	D3-D1	15.8351	0.5	2.0285	1	4.98505
18628869	PHAVU_006G150700g	D3-D1	175.932	80.2213	2.02361	1	1.13296
18615902	PHAVU_011G117700g	D3-D1	103.719	16.8739	2.02091	1	2.61982
18625633	PHAVU_007G119800g	D3-D1	330.15	64.7945	2.01903	1	2.34918
18630322	PHAVU_005G0702000g	D3-D1	27.1338	0.5	2.01006	1	5.76202
18629598	PHAVU_005G001300g	D3-D1	278.132	112.307	2.00655	1	1.30832
18615162	PHAVU_011G046000g	D3-D1	311.609	91.7335	2.00574	1	1.76422
18619627	PHAVU_009G093900g	D3-D1	607.393	208.025	1.99611	1	1.54588
18622022	PHAVU_008G062900g	D3-D1	170.907	14.6427	1.99211	1	3.54495
18642035	PHAVU_001G205500g	D3-D1	395.395	125.907	1.98349	1	1.65094
18624611	PHAVU_007G020300g	D3-D1	293.574	70.707	1.98113	1	2.0538
18631901	PHAVU_004G034400g	D3-D1	573.997	261.385	1.97636	1	1.13486
18641737	PHAVU_001G176600g	D3-D1	513.784	171.08	1.9756	1	1.58649
18618149	PHAVU_010G115700g	D3-D1	207.559	84.614	1.97509	1	1.29455
18619295	PHAVU_009G061100g	D3-D1	329.658	103.322	1.97498	1	1.67382
18618362	PHAVU_010G136600g	D3-D1	14.808	0.5	1.97349	1	4.8883
18642211	PHAVU_001G222900g	D3-D1	105.408	4.73566	1.96973	1	4.47627
18616413	PHAVU_011G166200g	D3-D1	537.623	303.576	1.96719	1	0.824534
18616829	PHAVU_011G205500g	D3-D1	16551.7	1914.74	1.96154	1	3.11176
18623657	PHAVU_008G219700g	D3-D1	672.802	128.184	1.95892	1	2.39196
18622878	PHAVU_008G144800g	D3-D1	13.3061	0.5	1.95753	1	4.73402
18620479	PHAVU_009G175800g	D3-D1	256.883	60.8499	1.95141	1	2.07779
18631401	PHAVU_005G174800g	D3-D1	340.937	85.3715	1.94917	1	1.99768
18639351	PHAVU_002G280100g	D3-D1	1597.82	400.293	1.94197	1	1.99698
18621978	PHAVU_008G058500g	D3-D1	252.727	147.395	1.93199	1	0.777893
18631748	PHAVU_004G019400g	D3-D1	215.918	83.7403	1.92975	1	1.36649
18636900	PHAVU_002G041400g	D3-D1	17.3142	0.5	1.92962	1	5.11388
18624380	PHAVU_008G290600g	D3-D1	180.315	46.3356	1.92785	1	1.96033
18641026	PHAVU_001G107700g	D3-D1	16.5876	0.5	1.92122	1	5.05204
18630213	PHAVU_005G059800g	D3-D1	15.0391	0.5	1.92111	1	4.91065
18621546	PHAVU_008G016000g	D3-D1	19.9199	0.5	1.92041	1	5.31614
18629143	PHAVU_006G177500g	D3-D1	30.2962	0.5	1.91917	1	5.92106
18625400	PHAVU_007G097000g	D3-D1	15.9886	0.5	1.91592	1	4.99897
18630017	PHAVU_005G040700g	D3-D1	14.0638	0.5	1.90379	1	4.81392
18635904	PHAVU_003G242000g	D3-D1	14.0638	0.5	1.90379	1	4.81392
18624644	PHAVU_007G023500g	D3-D1	197.015	95.589	1.8963	1	1.04339
18641681	PHAVU_001G171100g	D3-D1	160.322	12.7683	1.88863	1	3.65034
18632940	PHAVU_004G134000g	D3-D1	23250	1090.8	1.88324	1	4.41378
18641395	PHAVU_001G143100g	D3-D1	48.519	4.95661	1.87821	1	3.29112
18638018	PHAVU_002G150000g	D3-D1	12.1132	0.5	1.87508	1	4.59851
18642423	PHAVU_001G243400g	D3-D1	15.6143	0.5	1.86912	1	4.9648
18622427	PHAVU_008G101700g	D3-D1	26.9888	0.5	1.86628	1	5.75429
18619407	PHAVU_009G0723001g	D3-D1	49.9731	5.19778	1.86446	1	3.26518
18630759	PHAVU_005G112400g	D3-D1	12.1194	0.5	1.86315	1	4.59925
18640339	PHAVU_001G042500g	D3-D1	14.9106	0.5	1.85807	1	4.89827
18622736	PHAVU_008G131100g	D3-D1	177.221	23.6314	1.85773	1	2.90677
18635792	PHAVU_003G231100g	D3-D1	12.6356	0.5	1.85709	1	4.65942
18628091	PHAVU_006G075500g	D3-D1	491.371	246.295	1.8508	1	0.996429
18618776	PHAVU_009G011000g	D3-D1	189.274	47.2082	1.85018	1	2.00337
18624220	PHAVU_008G274900g	D3-D1	124.138	30.0567	1.84477	0.999999	2.04619
18630464	PHAVU_005G083900g	D3-D1	212.862	60.779	1.83544	0.999989	1.80828
18621812	PHAVU_008G042200g	D3-D1	13.7311	0.5	1.82956	0.999955	4.77937
18625506	PHAVU_007G107400g	D3-D1	19.8181	0.5	1.82743	0.999932	5.30875
18636361	PHAVU_003G286200g	D3-D1	224.258	104.789	1.81896	0.999667	1.09767
18634705	PHAVU_003G124400g	D3-D1	10.2641	0.5	1.81819	0.999616	4.35954
18629253	PHAVU_006G188200g	D3-D1	396.339	175.222	1.8145	0.999306	1.17755
18625699	PHAVU_007G126200g	D3-D1	12.0966	0.5	1.81448	0.999304	4.59653
18619308	PHAVU_009G062400g	D3-D1	11.2985	0.5	1.80993	0.998708	4.49806
18639025	PHAVU_002G248100g	D3-D1	350.676	188.037	1.80799	0.998331	0.899122
18641314	PHAVU_001G135200g	D3-D1	11.0415	0.5	1.80012	0.9962	4.46486
18633826	PHAVU_003G040000g	D3-D1	1023.95	447.374	1.79983	0.996095	1.1946
18635722	PHAVU_003G224200g	D3-D1	223.399	109.638	1.79519	0.994369	1.02688
18640815	PHAVU_001G087800g	D3-D1	15.6796	0.5	1.79515	0.994351	4.97081
18632691	PHAVU_004G109700g	D3-D1	10.8901	0.5	1.78857	0.991725	4.44495
18637094	PHAVU_002G060100g	D3-D1	221.694	64.6301	1.78758	0.991359	1.77829
18642575	PHAVU_001G258500g	D3-D1	135.633	31.4329	1.78595	0.990762	2.10936
18634047	PHAVU_003G061400g	D3-D1	1490.2	690.148	1.75196	0.990009	1.11053
18620472	PHAVU_009G175100g	D3-D1	15.2527	0.5	1.75108	0.990133	4.93099
18634388	PHAVU_003G0936001g	D3-D1	23.9467	0.5	1.74827	0.990523	5.58176
18638953	PHAVU_002G241100g	D3-D1	11.427	0.5	1.74787	0.990578	4.51438
18628006	PHAVU_006G067400g	D3-D1	13.56	0.5	1.74548	0.990894	4.76129
18632072	PHAVU_004G050600g	D3-D1	17.1764	0.5	1.74393	0.991078	5.10236
18622650	PHAVU_008G122700g	D3-D1	19.7241	0.5	1.73896	0.991532	5.30189
18615243	PHAVU_011G053900g	D3-D1	9.91898	0.5	1.73687	0.991636	4.31019
18625017	PHAVU_007G059800g	D3-D1	4201.96	707.373	1.73292	0.991542	2.57052
18628946	PHAVU_006G158300g	D3-D1	193.679	38.1012	1.72543	0.990423	2.34576
18620427	PHAVU_009G170700g	D3-D1	700.804	206.568	1.72445	0.990211	1.76239
18621654	PHAVU_008G026500g	D3-D1	15.2382	0.450011	1.68729	0.992194	5.08159
18627988	PHAVU_006G065600g	D3-D1	38.0281	1.11937	1.68542	0.992734	5.08631
18631512	PHAVU_005G185500g	D3-D1	13.5695	0.5	1.68313	0.993396	4.76229
18619696	PHAVU_009G100600g	D3-D1	137.199	41.0147	1.68218	0.993672	1.74206
18621341	PHAVU_009G259200g	D3-D1	197.206	45.797	1.67907	0.994573	2.10638
18630253	PHAVU_005G063700g	D3-D1	116.65	39.5475	1.6784	0.994769	1.56053
18639200	PHAVU_002G265300g	D3-D1	10.033	0.5	1.67734	0.995073	4.32668
18627957	PHAVU_006G062600g	D3-D1	12.3349	0.5	1.67622	0.995392	4.62468
18639121	PHAVU_002G257400g	D3-D1	8.8794	0.5	1.6749	0.995758	4.15046
18626524	PHAVU_007G205900g	D3-D1	586.992	66.1679	1.67378	0.996068	3.14914
18630307	PHAVU_005G068700g	D3-D1	19.238	0.5	1.66878	0.997329	5.26589
18637016	PHAVU_002G052800g	D3-D1	159.825	64.228	1.66424	0.998258	1.31522
18619014	PHAVU_009G033800g	D3-D1	8.32489	0.5	1.66265	0.998515	4.05743
18617609	PHAVU_010G064200g	D3-D1	101.332	39.6828	1.66093	0.998766	1.3525
18618580	PHAVU_010G1579001g	D3-D1	14.2888	0.5	1.65543	0.999273	4.83681
18638419	PHAVU_002G189300g	D3-D1	5749.24	1060.32	1.6504	0.999384	2.43888
18616457	PHAVU_011G170300g	D3-D1	8.84727	0.5	1.65002	0.999379	4.14523
18615349	PHAVU_011G064200g	D3-D1	8.16527	0.5	1.64893	0.999365	4.0295
18619843	PHAVU_009G114800g	D3-D1	15.3014	0.5	1.6478	0.999324	4.9356
18614808	PHAVU_011G0114001g	D3-D1	56.0098	2.11293	1.64701	0.999283	4.72836
18622204	PHAVU_008G080800g	D3-D1	764.694	466.138	1.64695	0.99928	0.714126
18634204	PHAVU_003G076300g	D3-D1	143.484	30.5866	1.64648	0.999256	2.22991
18619647	PHAVU_009G095900g	D3-D1	21.7971	0.5	1.64569	0.999215	5.44606
18639042	PHAVU_002G249600g	D3-D1	9.19138	0.5	1.64557	0.999209	4.20028
18637795	PHAVU_002G128400g	D3-D1	9.66298	0.5	1.64521	0.999182	4.27247
18642173	PHAVU_001G219100g	D3-D1	17.9795	0.312098	1.64507	0.99917	5.84821
18617675	PHAVU_010G070500g	D3-D1	251.166	66.1036	1.64266	0.998958	1.92584
18628672	PHAVU_006G131400g	D3-D1	62.2221	14.5933	1.63973	0.998616	2.09212
18619642	PHAVU_009G095400g	D3-D1	560.564	434.945	1.63498	0.997889	0.366043
18635696	PHAVU_003G221600g	D3-D1	13.129	0.5	1.63439	0.997789	4.71468
18640490	PHAVU_001G056800g	D3-D1	106.305	23.983	1.63174	0.997328	2.14813
18632411	PHAVU_004G083100g	D3-D1	220.659	66.0475	1.63128	0.997247	1.74024
18629691	PHAVU_005G0089000g	D3-D1	16.0207	0.650023	1.62628	0.996398	4.6233
18624312	PHAVU_008G284000g	D3-D1	764.412	243.396	1.62165	0.995768	1.65105
18623431	PHAVU_008G197700g	D3-D1	295.239	69.4224	1.62056	0.995656	2.08841
18630677	PHAVU_005G104200g	D3-D1	69.3303	12.7303	1.61737	0.995407	2.44521
18637372	PHAVU_002G087200g	D3-D1	18.243	0.5	1.6166	0.995366	5.18927
18640957	PHAVU_001G101100g	D3-D1	10.803	0.5	1.61571	0.995318	4.43337
18625099	PHAVU_007G067800g	D3-D1	91.1703	20.4572	1.61504	0.995283	2.15596
18615720	PHAVU_011G100000g	D3-D1	2850.14	1237.64	1.6148	0.995276	1.20344
18636107	PHAVU_003G261600g	D3-D1	8.34977	0.5	1.61402	0.995253	4.06174
18624987	PHAVU_007G056900g	D3-D1	8.82137	0.5	1.61174	0.995187	4.141
18617173	PHAVU_010G022200g	D3-D1	50.6728	5.99855	1.61066	0.99516	3.07853
18626956	PHAVU_007G247700g	D3-D1	17.9435	0.5	1.60839	0.995095	5.16539
18636602	PHAVU_002G012800g	D3-D1	636.309	225.816	1.60651	0.995023	1.49458
18626698	PHAVU_007G223000g	D3-D1	12.2811	0.5	1.60445	0.994893	4.61837
18634853	PHAVU_003G138800g	D3-D1	14.1157	0.5	1.60391	0.994854	4.81923
18620089	PHAVU_009G137800g	D3-D1	24.4305	0.95004	1.59964	0.994407	4.68455
18628979	PHAVU_006G161500g	D3-D1	10.8985	0.5	1.59458	0.993575	4.44605
18623277	PHAVU_008G182800g	D3-D1	13.5693	0.5	1.59294	0.993279	4.76228
18615983	PHAVU_011G125300g	D3-D1	444.943	167.492	1.59239	0.99318	1.40953
18615437	PHAVU_011G072800g	D3-D1	598.895	165.51	1.59051	0.992847	1.85538
18632271	PHAVU_004G069600g	D3-D1	72.85	15.9378	1.58948	0.992691	2.19248
18640757	PHAVU_001G0825001g	D3-D1	1531.8	162.429	1.5894	0.992679	3.23735
18632088	PHAVU_004G052200g	D3-D1	16.1534	0.5	1.58936	0.992674	5.01377
18640783	PHAVU_001G084800g	D3-D1	183.875	37.7997	1.58895	0.992611	2.28228
18628986	PHAVU_006G162200g	D3-D1	152.839	51.1662	1.58794	0.992459	1.57875
18627334	PHAVU_006G000200g	D3-D1	151.878	56.995	1.58749	0.992403	1.414
18632819	PHAVU_004G122300g	D3-D1	9.99875	0.5	1.58623	0.992286	4.32175
18634442	PHAVU_003G098700g	D3-D1	471.727	74.7766	1.58539	0.992209	2.6573
18631944	PHAVU_004G038600g	D3-D1	24.15	0.5	1.57772	0.992499	5.59395
18634422	PHAVU_003G096700g	D3-D1	821.117	279.442	1.57677	0.992661	1.55504
18633115	PHAVU_004G150300g	D3-D1	20.8011	0.5	1.57019	0.994283	5.37859
18628559	PHAVU_006G120300g	D3-D1	132.868	35.953	1.56982	0.994391	1.88581
18630069	PHAVU_005G045600g	D3-D1	126.984	25.9799	1.56975	0.994411	2.28918
18615833	PHAVU_011G111100g	D3-D1	73.2613	13.7788	1.56921	0.994571	2.4106
18623548	PHAVU_008G209200g	D3-D1	72.8667	7.55042	1.56761	0.995064	3.27063
18618752	PHAVU_009G008600g	D3-D1	107.599	25.0888	1.56517	0.995796	2.10055
18629065	PHAVU_006G170000g	D3-D1	740.296	120.941	1.5633	0.996342	2.6138
18641622	PHAVU_001G165500g	D3-D1	254.397	90.45	1.56329	0.996344	1.49189
18620232	PHAVU_009G151700g	D3-D1	19.3873	0.5	1.56012	0.997141	5.27704
18633840	PHAVU_003G041400g	D3-D1	9.7511	0.5	1.55989	0.997187	4.28556
18622976	PHAVU_008G153700g	D3-D1	60.5504	11.9303	1.55869	0.997429	2.34351
18627193	PHAVU_007G270600g	D3-D1	24.6008	0.5	1.55456	0.998063	5.62064
18622754	PHAVU_008G132800g	D3-D1	12.4076	0.5	1.55392	0.998126	4.63315
18621953	PHAVU_008G056100g	D3-D1	120.455	49.4534	1.55377	0.998135	1.28435
18640874	PHAVU_001G093500g	D3-D1	19.2971	0.650023	1.55307	0.99818	4.89175
18627286	PHAVU_007G279700g	D3-D1	53.4092	3.47908	1.55302	0.998183	3.94031
18629170	PHAVU_006G180100g	D3-D1	24.0215	0.5	1.55137	0.998288	5.58625
18624484	PHAVU_007G007700g	D3-D1	170.657	2.95015	1.54751	0.998255	5.85416
18638924	PHAVU_002G238200g	D3-D1	11.4965	0.5	1.54606	0.998166	4.52313
18627438	PHAVU_006G013100g	D3-D1	140.049	37.9918	1.54339	0.997925	1.88217
18626420	PHAVU_007G1957001g	D3-D1	12.2863	0.5	1.54161	0.997721	4.61898
18630214	PHAVU_005G059900g	D3-D1	8.19843	0.5	1.54136	0.997685	4.03535
18628294	PHAVU_006G095100g	D3-D1	16.3169	0.550017	1.53724	0.997063	4.89075
18639271	PHAVU_002G272200g	D3-D1	9.30328	0.5	1.53669	0.996973	4.21774
18630889	PHAVU_005G125100g	D3-D1	181.992	92.3943	1.53556	0.996784	0.978001
18641339	PHAVU_001G137700g	D3-D1	158.64	17.1577	1.53537	0.996752	3.20883
18632829	PHAVU_004G123300g	D3-D1	11.8977	0.5	1.53532	0.996742	4.57261
18629688	PHAVU_005G008700g	D3-D1	8.85869	0.5	1.53371	0.996463	4.14709
18636774	PHAVU_002G029400g	D3-D1	7.09979	0.5	1.53361	0.996446	3.82778
18635368	PHAVU_003G189100g	D3-D1	56.7851	7.28491	1.53237	0.99623	2.96253
18615586	PHAVU_011G087200g	D3-D1	10.5917	0.5	1.53222	0.996203	4.40486
18641909	PHAVU_001G193200g	D3-D1	12.5101	0.5	1.53125	0.996031	4.64502
18639569	PHAVU_002G301000g	D3-D1	101.401	26.9186	1.52945	0.995717	1.91339
18614709	PHAVU_011G001800g	D3-D1	7.9155	0.5	1.52714	0.995317	3.98468
18634365	PHAVU_003G091300g	D3-D1	260.492	58.2492	1.52679	0.995258	2.16093
18635605	PHAVU_003G212500g	D3-D1	99.6006	14.4987	1.52676	0.995254	2.78023
18633863	PHAVU_003G043700g	D3-D1	264.372	110.168	1.52462	0.994893	1.26287
18633606	PHAVU_003G018700g	D3-D1	75.7486	3.65019	1.52094	0.994287	4.37517
18638238	PHAVU_002G171700g	D3-D1	6.8386	0.5	1.52017	0.994161	3.7737
18630918	PHAVU_005G128000g	D3-D1	6.67898	0.5	1.51728	0.993696	3.73963
18626972	PHAVU_007G249200g	D3-D1	25.6301	0.5	1.51717	0.993679	5.67977
18627077	PHAVU_007G259400g	D3-D1	168.032	40.2822	1.5156	0.993432	2.06052
18641130	PHAVU_001G117700g	D3-D1	105.691	30.2339	1.51496	0.993331	1.80561
18615056	PHAVU_011G035600g	D3-D1	12.536	0.5	1.51419	0.993213	4.648
18637443	PHAVU_002G094300g	D3-D1	7.5921	0.5	1.51305	0.993041	3.9245
18625898	PHAVU_007G145000g	D3-D1	142.874	37.4004	1.51263	0.992978	1.93362
18624969	PHAVU_007G055100g	D3-D1	6.91529	0.5	1.51098	0.992739	3.78979
18619144	PHAVU_009G046300g	D3-D1	126.54	13.7304	1.51042	0.992662	3.20415
18636207	PHAVU_003G271400g	D3-D1	426.918	57.0174	1.50909	0.99248	2.90449
18629600	PHAVU_005G001500g	D3-D1	13.1072	0.5	1.50662	0.992197	4.71229
18629139	PHAVU_006G177100g	D3-D1	106.304	41.4627	1.50322	0.991906	1.35831
18633352	PHAVU_004G173000g	D3-D1	121.547	59.6779	1.50037	0.991786	1.02625
18635647	PHAVU_003G216700g	D3-D1	7.58383	0.5	1.49976	0.991768	3.92293
18640000	PHAVU_001G009000g	D3-D1	94.3214	36.6159	1.49645	0.991818	1.36512
18626915	PHAVU_007G243700g	D3-D1	11.6674	0.5	1.49617	0.991836	4.54441
18640782	PHAVU_001G084700g	D3-D1	581.553	280.137	1.49385	0.991984	1.05378
18614787	PHAVU_011G009400g	D3-D1	20.5306	0.5	1.49097	0.992267	5.3597
18635669	PHAVU_003G218900g	D3-D1	118.563	35.358	1.48925	0.992476	1.74555
18640329	PHAVU_001G041500g	D3-D1	283.946	37.1282	1.4878	0.992663	2.93503
18619405	PHAVU_009G072100g	D3-D1	76.2993	9.35052	1.48756	0.992694	3.02855
18621431	PHAVU_008G0047000g	D3-D1	41.2607	6.2325	1.48701	0.99277	2.72689
18633129	PHAVU_004G151600g	D3-D1	6.64685	0.5	1.4866	0.992827	3.73267
18636257	PHAVU_003G276200g	D3-D1	6.62819	0.5	1.48613	0.992893	3.72862
18641869	PHAVU_001G189400g	D3-D1	178.381	58.5436	1.48209	0.993438	1.60738
18617482	PHAVU_010G051900g	D3-D1	7.97873	0.5	1.48206	0.993442	3.99616
18622302	PHAVU_008G090200g	D3-D1	96.9114	35.2367	1.48176	0.99348	1.45959
18621109	PHAVU_009G236500g	D3-D1	137.627	42.3155	1.48044	0.993632	1.70151
18619747	PHAVU_009G105700g	D3-D1	153.258	44.6207	1.47943	0.993738	1.78017
18641006	PHAVU_001G105800g	D3-D1	53.1655	10.1721	1.4782	0.993866	2.38587
18617939	PHAVU_010G095600g	D3-D1	73.0323	20.4878	1.47538	0.994044	1.83377
18639576	PHAVU_002G301700g	D3-D1	11.9474	0.5	1.47468	0.994061	4.57863
18635979	PHAVU_003G249200g	D3-D1	116.412	13.9174	1.47456	0.994062	3.06427
18633593	PHAVU_003G017400g	D3-D1	15.8954	0.5	1.47163	0.99405	4.99054
18637451	PHAVU_002G095000g	D3-D1	20.7078	0.5	1.46778	0.993762	5.3721
18624589	PHAVU_007G018100g	D3-D1	7.64084	0.5	1.46742	0.99372	3.93373
18619889	PHAVU_009G119200g	D3-D1	11.3741	0.5	1.46658	0.993622	4.50768
18635584	PHAVU_003G210400g	D3-D1	74.9539	21.5161	1.46174	0.992763	1.80059
18627872	PHAVU_006G054600g	D3-D1	49.783	1.85009	1.46036	0.992468	4.74999
18642375	PHAVU_001G238600g	D3-D1	7.55792	0.5	1.46024	0.992442	3.91799
18615236	PHAVU_011G053200g	D3-D1	18.0658	0.5	1.45754	0.991795	5.17519
18625847	PHAVU_007G140100g	D3-D1	10.8197	0.5	1.45728	0.991732	4.43559
18639710	PHAVU_002G314700g	D3-D1	6.89663	0.5	1.45714	0.991699	3.78589
18619110	PHAVU_009G042900g	D3-D1	193.156	108.592	1.45682	0.991621	0.830841
18615502	PHAVU_011G078900g	D3-D1	132.855	53.4771	1.45489	0.991144	1.31286
18633932	PHAVU_003G050100g	D3-D1	168.143	77.3252	1.45476	0.991111	1.12068
18619978	PHAVU_009G127300g	D3-D1	126.314	25.0701	1.45463	0.99108	2.33297
18618659	PHAVU_010G165400g	D3-D1	161.326	45.2185	1.45451	0.99105	1.83499
18621256	PHAVU_009G250800g	D3-D1	19.1464	0.5	1.45392	0.990905	5.259
18636061	PHAVU_003G257100g	D3-D1	16.3214	0.5	1.45384	0.990886	5.02869
18619787	PHAVU_009G109500g	D3-D1	157.697	19.6557	1.45184	0.990421	3.00414
18642332	PHAVU_001G2347001g	D3-D1	6.25817	0.5	1.45012	0.990049	3.64574
18639727	PHAVU_002G316300g	D3-D1	253.99	89.8169	1.42771	0.990531	1.49971
18633256	PHAVU_004G163700g	D3-D1	6.75465	0.5	1.42696	0.990708	3.75588
18641496	PHAVU_001G153100g	D3-D1	146.566	43.4267	1.42563	0.991044	1.75489
18622369	PHAVU_008G096400g	D3-D1	18.0926	0.850034	1.42526	0.991143	4.41173
18620290	PHAVU_009G157400g	D3-D1	7.75273	0.5	1.42329	0.991655	3.95471
18626506	PHAVU_007G204100g	D3-D1	118.436	20.4178	1.42203	0.99199	2.5362
18639979	PHAVU_001G007000g	D3-D1	6.32865	0.5	1.42202	0.991992	3.6619
18623054	PHAVU_008G161200g	D3-D1	15.0662	0.5	1.42166	0.992088	4.91325
18624670	PHAVU_007G026000g	D3-D1	37.2945	0.5	1.42155	0.992116	6.22089
18622013	PHAVU_008G062000g	D3-D1	8.30205	0.5	1.42107	0.992243	4.05347
18636211	PHAVU_003G271800g	D3-D1	10.5636	0.5	1.41841	0.992914	4.40103
18621001	PHAVU_009G226100g	D3-D1	47.266	5.92274	1.41802	0.99301	2.99647
18614800	PHAVU_011G010700g	D3-D1	9.40494	0.5	1.41527	0.993627	4.23342
18618977	PHAVU_009G030300g	D3-D1	113.729	46.0897	1.41497	0.993691	1.30309
18619928	PHAVU_009G123000g	D3-D1	35.956	6.45345	1.41489	0.993708	2.47809
18619894	PHAVU_009G119700g	D3-D1	159.861	66.4252	1.41465	0.993761	1.26701
18636620	PHAVU_002G014600g	D3-D1	7.71029	0.5	1.41147	0.994329	3.94679
18634905	PHAVU_003G143800g	D3-D1	192.55	23.4292	1.41009	0.994501	3.03886
18626067	PHAVU_007G161600g	D3-D1	60.6581	16.5151	1.40927	0.994599	1.87692
18621078	PHAVU_009G233500g	D3-D1	216.473	74.5097	1.40687	0.994804	1.53868
18629212	PHAVU_006G184200g	D3-D1	456.537	96.8904	1.40624	0.994842	2.23631
18624121	PHAVU_008G265100g	D3-D1	521.177	163.695	1.40597	0.994859	1.67076
18640978	PHAVU_001G103200g	D3-D1	12.0988	0.5	1.40586	0.994865	4.59679
18628484	PHAVU_006G112800g	D3-D1	900.019	51.643	1.40387	0.994908	4.12331
18625564	PHAVU_007G113100g	D3-D1	90.9637	15.6836	1.40381	0.994908	2.53603
18634267	PHAVU_003G082000g	D3-D1	188.614	69.281	1.40374	0.994909	1.4449
18625110	PHAVU_007G068900g	D3-D1	347.925	220.767	1.39845	0.994651	0.656252
18629830	PHAVU_005G022400g	D3-D1	12.9964	0.5	1.39739	0.994532	4.70004
18617152	PHAVU_010G020100g	D3-D1	128.577	45.3377	1.39718	0.994509	1.50385
18634526	PHAVU_003G107100g	D3-D1	104.251	22.7208	1.39643	0.994425	2.19798
18630653	PHAVU_005G101800g	D3-D1	99.2118	19.0679	1.39462	0.994154	2.37937
18638483	PHAVU_002G195500g	D3-D1	8.48867	0.560488	1.39414	0.994079	3.92078
18624924	PHAVU_007G050600g	D3-D1	11.0478	0.5	1.39359	0.993991	4.46568
18622740	PHAVU_008G131500g	D3-D1	12.2449	0.5	1.39277	0.993855	4.61411
18632113	PHAVU_004G054500g	D3-D1	112.098	38.7673	1.39207	0.993721	1.53184
18615255	PHAVU_011G055100g	D3-D1	7.63359	0.5	1.39148	0.99361	3.93236
18625318	PHAVU_007G088900g	D3-D1	79.2858	17.5072	1.39099	0.993517	2.17912
18626544	PHAVU_007G207900g	D3-D1	6.9008	0.5	1.38586	0.992497	3.78676
18635457	PHAVU_003G197800g	D3-D1	334.245	135.125	1.38371	0.992073	1.30661
18626730	PHAVU_007G226200g	D3-D1	44.3047	8.86406	1.38022	0.991465	2.32142
18639410	PHAVU_002G285400g	D3-D1	9.82472	0.5	1.37958	0.991369	4.29642
18614715	PHAVU_011G002400g	D3-D1	115.309	58.4432	1.37948	0.991354	0.980397
18616700	PHAVU_011G1931000g	D3-D1	8.46796	0.5	1.37726	0.99105	4.08201
18625427	PHAVU_007G099600g	D3-D1	1738.46	495.426	1.37664	0.990984	1.81107
18623726	PHAVU_008G226500g	D3-D1	10.6207	0.5	1.37634	0.990951	4.40881
18640362	PHAVU_001G044700g	D3-D1	7.46776	0.5	1.37624	0.99094	3.90068
18633784	PHAVU_003G035900g	D3-D1	6.12966	0.5	1.37594	0.990909	3.61581
18630475	PHAVU_005G085000g	D3-D1	5.65807	0.5	1.37575	0.990889	3.50031
18636226	PHAVU_003G273300g	D3-D1	60.5977	12.0827	1.37491	0.9908	2.32632
18617198	PHAVU_010G024400g	D3-D1	572.697	354.438	1.37468	0.990781	0.692239
18619529	PHAVU_009G084200g	D3-D1	54.6646	5.49057	1.37154	0.990589	3.31558
18628606	PHAVU_006G125000g	D3-D1	42.7966	8.36403	1.37064	0.990571	2.35523
18629640	PHAVU_005G004200g	D3-D1	5.40309	0.5	1.37061	0.990571	3.43379
18617706	PHAVU_010G073500g	D3-D1	167.465	26.6415	1.36876	0.990535	2.65211
18627247	PHAVU_007G275800g	D3-D1	357.542	98.2401	1.36847	0.990539	1.86373
18630778	PHAVU_005G114300g	D3-D1	8.46891	0.5	1.36561	0.990601	4.08218
18615438	PHAVU_011G072900g	D3-D1	19.3159	0.5	1.3649	0.990639	5.27171
18631025	PHAVU_005G138200g	D3-D1	93.9176	23.7017	1.36232	0.990786	1.9864
18632952	PHAVU_004G135100g	D3-D1	6.47999	0.5	1.36055	0.990931	3.69599
18637506	PHAVU_002G100200g	D3-D1	9.1365	0.5	1.35895	0.991072	4.19164
18630821	PHAVU_005G118400g	D3-D1	9.70967	0.5	1.35709	0.991255	4.27942
18620830	PHAVU_009G210000g	D3-D1	5.66429	0.5	1.35682	0.991281	3.50189
18632393	PHAVU_004G081300g	D3-D1	8.38599	0.5	1.35665	0.991297	4.06798
18619802	PHAVU_009G111000g	D3-D1	86.1984	12.752	1.35573	0.991393	2.75693
18638277	PHAVU_002G175400g	D3-D1	68.3778	13.5979	1.35541	0.991427	2.33014
18631736	PHAVU_004G018200g	D3-D1	8.8524	0.5	1.35497	0.991472	4.14607
18622731	PHAVU_008G130600g	D3-D1	9.53542	0.374195	1.35408	0.991565	4.67143
18630370	PHAVU_005G074900g	D3-D1	109.086	17.6505	1.35363	0.991612	2.62768
18628315	PHAVU_006G097000g	D3-D1	3652.38	1458.15	1.3525	0.991723	1.3247
18640567	PHAVU_001G064100g	D3-D1	712.217	101.186	1.35233	0.99174	2.8153
18617012	PHAVU_010G006600g	D3-D1	5.70886	0.5	1.35184	0.991788	3.5132
18616939	PHAVU_011G216400g	D3-D1	2294.21	1038.87	1.35133	0.991838	1.14298
18615567	PHAVU_011G085400g	D3-D1	6.22502	0.5	1.35133	0.991838	3.63808
18617591	PHAVU_010G062400g	D3-D1	9.14272	0.5	1.35008	0.991953	4.19262
18625144	PHAVU_007G072300g	D3-D1	9.67133	0.5	1.34961	0.991991	4.27371
18641403	PHAVU_001G143900g	D3-D1	6.14415	0.5	1.34618	0.99223	3.61921
18621738	PHAVU_008G034800g	D3-D1	106.326	28.5381	1.34609	0.992235	1.89754
18626263	PHAVU_007G180600g	D3-D1	62.9963	13.8369	1.34565	0.992257	2.18675
18629870	PHAVU_005G026300g	D3-D1	14.1344	0.5	1.34521	0.99228	4.82114
18639447	PHAVU_002G289000g	D3-D1	9.35092	0.5	1.345	0.99229	4.22511
18629978	PHAVU_005G036800g	D3-D1	193.08	59.3002	1.34355	0.992334	1.70309
18632040	PHAVU_004G047600g	D3-D1	12.9249	0.5	1.34246	0.992351	4.69208
18622462	PHAVU_008G104800g	D3-D1	8.31457	0.5	1.34216	0.992355	4.05564
18625269	PHAVU_007G084000g	D3-D1	13.5996	0.5	1.34134	0.992367	4.76549
18625804	PHAVU_007G136000g	D3-D1	9.14894	0.5	1.34134	0.992367	4.1936
18637498	PHAVU_002G099400g	D3-D1	146.029	58.0846	1.33988	0.992338	1.33003
18621767	PHAVU_008G037700g	D3-D1	244.854	127.294	1.33926	0.992326	0.943755
18628796	PHAVU_006G143500g	D3-D1	164.453	55.7072	1.33913	0.992323	1.56174
18636494	PHAVU_002G000800g	D3-D1	5.67051	0.5	1.33848	0.992311	3.50348
18618664	PHAVU_010G165900g	D3-D1	159.859	53.3089	1.33848	0.992311	1.58435
18631057	PHAVU_005G141400g	D3-D1	538.709	260.202	1.33539	0.992149	1.04988
18619214	PHAVU_009G053300g	D3-D1	187.836	63.1059	1.33446	0.992082	1.57363
18629263	PHAVU_006G189200g	D3-D1	131.764	25.8961	1.33406	0.992052	2.34715
18628786	PHAVU_006G142500g	D3-D1	320.898	68.2304	1.33394	0.992043	2.23363
18641481	PHAVU_001G151600g	D3-D1	97.0735	25.156	1.33343	0.992006	1.94818
18630680	PHAVU_005G104500g	D3-D1	78.0619	12.461	1.33254	0.99194	2.6472
18638861	PHAVU_002G231900g	D3-D1	67.2511	22.7476	1.33033	0.991766	1.56385
18625521	PHAVU_007G108900g	D3-D1	463.771	132.04	1.32916	0.991673	1.81244
18639708	PHAVU_002G314500g	D3-D1	79.447	30.2252	1.32811	0.991604	1.39424
18641384	PHAVU_001G142000g	D3-D1	124.938	24.2197	1.32713	0.99154	2.36696
18615059	PHAVU_011G035900g	D3-D1	10.8871	0.5	1.3265	0.991498	4.44455
18638625	PHAVU_002G209500g	D3-D1	21.0772	0.5	1.32461	0.991419	5.39761
18639429	PHAVU_002G287200g	D3-D1	6.19289	0.5	1.32368	0.991385	3.63061
18627047	PHAVU_007G256500g	D3-D1	8.72191	0.5	1.32305	0.991364	4.12464
18642474	PHAVU_001G248400g	D3-D1	18.7172	0.5	1.3226	0.991367	5.22629
18629714	PHAVU_005G010900g	D3-D1	8.32701	0.5	1.32245	0.991368	4.0578
18634823	PHAVU_003G136000g	D3-D1	59.4499	4.95027	1.32164	0.991374	3.5861
18638293	PHAVU_002G176900g	D3-D1	147.713	74.8228	1.32086	0.991379	0.981243
18614931	PHAVU_011G023600g	D3-D1	5.67673	0.5	1.32072	0.99138	3.50506
18629246	PHAVU_006G1876001g	D3-D1	31.9863	2.25011	1.32025	0.991384	3.82939
18634330	PHAVU_003G088200g	D3-D1	11.2499	0.5	1.32005	0.991386	4.49184
18638790	PHAVU_002G225100g	D3-D1	98.9392	33.6504	1.31924	0.991433	1.55592
18626606	PHAVU_007G213900g	D3-D1	59.4954	10.393	1.31829	0.991488	2.51716
18619792	PHAVU_009G110000g	D3-D1	9.21722	0.5	1.31817	0.991495	4.20433
18633900	PHAVU_003G047100g	D3-D1	6.52764	0.5	1.31791	0.99151	3.70656
18637364	PHAVU_002G086400g	D3-D1	71.9766	18.0942	1.31498	0.991775	1.992
18630920	PHAVU_005G128200g	D3-D1	60.5523	17.4869	1.31481	0.991794	1.7919
18642648	PHAVU_001G265600g	D3-D1	174.307	40.9959	1.31426	0.99185	2.08808
18621467	PHAVU_008G0083001g	D3-D1	70.0126	7.55042	1.31327	0.991986	3.21299
18638570	PHAVU_002G204000g	D3-D1	37.8591	5.07756	1.31144	0.992257	2.89843
18637567	PHAVU_002G106100g	D3-D1	420.67	221.575	1.31139	0.992264	0.924898
18627494	PHAVU_006G018600g	D3-D1	375.343	166.073	1.30946	0.99259	1.17639
18633275	PHAVU_004G165600g	D3-D1	95.1373	29.2158	1.30899	0.992674	1.70326
18638066	PHAVU_002G154800g	D3-D1	6.19912	0.5	1.30856	0.992748	3.63206
18636459	PHAVU_003G296000g	D3-D1	76.3375	20.8507	1.30855	0.992749	1.8723
18640537	PHAVU_001G061300g	D3-D1	171.832	54.7076	1.30852	0.992755	1.65119
18620567	PHAVU_009G184200g	D3-D1	11.3515	0.5	1.3081	0.992828	4.50481
18616838	PHAVU_011G206400g	D3-D1	6.99404	0.5	1.30769	0.992901	3.80613
18623203	PHAVU_008G175500g	D3-D1	6.20841	0.5	1.30639	0.993145	3.63422
18642291	PHAVU_001G230600g	D3-D1	5.855	0.5	1.30469	0.993461	3.54967
18620071	PHAVU_009G136100g	D3-D1	6.01045	0.5	1.30364	0.993652	3.58747
18619504	PHAVU_009G081800g	D3-D1	5.33884	0.5	1.3031	0.993751	3.41653
18632287	PHAVU_004G0710001g	D3-D1	5.51089	0.5	1.30294	0.99378	3.46229
18641793	PHAVU_001G182000g	D3-D1	23.3287	1.30566	1.30277	0.99381	4.15925
18617502	PHAVU_010G053900g	D3-D1	347.296	193.578	1.30202	0.993947	0.843253
18633907	PHAVU_003G047700g	D3-D1	11.0012	0.5	1.30113	0.994096	4.45958
18636170	PHAVU_003G267800g	D3-D1	110.014	31.2159	1.30084	0.994144	1.81733
18635718	PHAVU_003G223800g	D3-D1	250.217	143.112	1.30056	0.994189	0.806034
18634326	PHAVU_003G087800g	D3-D1	8.43159	0.5	1.30043	0.994211	4.0758
18619998	PHAVU_009G129100g	D3-D1	313.182	101.164	1.30027	0.994236	1.63031
18641819	PHAVU_001G184600g	D3-D1	155.157	16.1255	1.29972	0.994327	3.26631
18619824	PHAVU_009G113000g	D3-D1	5.2186	0.5	1.29966	0.994336	3.38366
18628047	PHAVU_006G071200g	D3-D1	57.9792	4.55025	1.29893	0.994455	3.67152
18624195	PHAVU_008G272400g	D3-D1	5.85083	0.5	1.29832	0.994542	3.54864
18641062	PHAVU_001G111300g	D3-D1	70.6795	19.6661	1.29819	0.99456	1.84558
18621265	PHAVU_009G251700g	D3-D1	31.2268	1.85009	1.29761	0.994639	4.07711
18638832	PHAVU_002G229000g	D3-D1	7.16097	0.5	1.29613	0.994839	3.84016
18623453	PHAVU_008G199800g	D3-D1	29.728	1.9501	1.2956	0.994906	3.9302
18633849	PHAVU_003G042300g	D3-D1	10.6508	0.5	1.29423	0.995044	4.41289
18622160	PHAVU_008G076400g	D3-D1	159.315	73.252	1.29383	0.995085	1.12095
18641671	PHAVU_001G170100g	D3-D1	207.248	79.1772	1.29362	0.995106	1.3882
18642583	PHAVU_001G259300g	D3-D1	8.23363	0.5	1.29357	0.995111	4.04153
18624271	PHAVU_008G279900g	D3-D1	55.849	14.0658	1.29353	0.995115	1.98934
18641508	PHAVU_001G154300g	D3-D1	16.9847	0.870976	1.2931	0.995158	4.28546
18632290	PHAVU_004G071200g	D3-D1	145.831	40.7822	1.29255	0.995209	1.83828
18627310	PHAVU_006G002200g	D3-D1	51.7986	8.28894	1.29247	0.995214	2.64365
18620105	PHAVU_009G139300g	D3-D1	76.1646	25.4607	1.29238	0.99522	1.58085
18627786	PHAVU_006G046500g	D3-D1	6.2499	0.5	1.291	0.995315	3.64383
18621031	PHAVU_009G229000g	D3-D1	118.33	59.5804	1.29057	0.995344	0.989906
18641746	PHAVU_001G177500g	D3-D1	42.5077	3.23069	1.29018	0.995371	3.71781
18626432	PHAVU_007G196800g	D3-D1	15.099	0.5	1.28988	0.995391	4.91638
18633416	PHAVU_003G000500g	D3-D1	6.5111	0.5	1.28933	0.995418	3.7029
18621222	PHAVU_009G247400g	D3-D1	4.93772	0.5	1.28874	0.995439	3.30384
18634048	PHAVU_003G061500g	D3-D1	5.33364	0.5	1.28733	0.995489	3.41512
18638992	PHAVU_002G244900g	D3-D1	19.1411	0.5	1.28667	0.995511	5.2586
18619213	PHAVU_009G053200g	D3-D1	106.244	50.1051	1.28628	0.995517	1.08435
18623768	PHAVU_008G230600g	D3-D1	99.3297	32.142	1.28518	0.995528	1.62777
18638894	PHAVU_002G235200g	D3-D1	148.916	43.6906	1.28224	0.995533	1.7691
18637621	PHAVU_002G111300g	D3-D1	54.8453	3.31788	1.28108	0.995524	4.04703
18620852	PHAVU_009G212200g	D3-D1	286.84	94.9587	1.28044	0.995517	1.59487
18629641	PHAVU_005G004300g	D3-D1	8.75301	0.5	1.27964	0.995501	4.12978
18623790	PHAVU_008G232800g	D3-D1	130.866	50.4849	1.27942	0.995497	1.37416
18641009	PHAVU_001G106200g	D3-D1	5.99493	0.5	1.27913	0.995491	3.58374
18633341	PHAVU_004G171900g	D3-D1	22.5651	1.05005	1.27856	0.99548	4.42557
18620408	PHAVU_009G168800g	D3-D1	74.3934	20.659	1.27826	0.995473	1.84841
18636076	PHAVU_003G258600g	D3-D1	70.0638	10.6506	1.27821	0.995472	2.71774
18638512	PHAVU_002G198500g	D3-D1	7.03971	0.5	1.27792	0.995467	3.81552
18634160	PHAVU_003G072200g	D3-D1	147.829	28.0569	1.27723	0.995452	2.39751
18628111	PHAVU_006G0775001g	D3-D1	70.7709	20.9767	1.27659	0.995437	1.75437
18624925	PHAVU_007G050700g	D3-D1	5.44869	0.5	1.27634	0.995431	3.44591
18632735	PHAVU_004G114100g	D3-D1	7.82951	0.5	1.2763	0.995431	3.96892
18642025	PHAVU_001G204500g	D3-D1	43.4145	9.42294	1.27573	0.995417	2.20393
18629632	PHAVU_005G003500g	D3-D1	121.483	25.8535	1.27519	0.995405	2.23232
18617863	PHAVU_010G088200g	D3-D1	36.6826	6.89463	1.27397	0.995379	2.41155
18621290	PHAVU_009G254200g	D3-D1	11.8853	0.5	1.27195	0.99534	4.5711
18641963	PHAVU_001G198300g	D3-D1	5.69539	0.5	1.27061	0.995324	3.50979
18630050	PHAVU_005G043700g	D3-D1	8.89294	0.5	1.27025	0.995321	4.15266
18639500	PHAVU_002G294200g	D3-D1	12.2035	0.5	1.26975	0.995317	4.60922
18619235	PHAVU_009G0553001g	D3-D1	122.434	38.0863	1.26873	0.995309	1.68466
18641092	PHAVU_001G114200g	D3-D1	53.1256	3.54118	1.2678	0.995311	3.90711
18638220	PHAVU_002G169900g	D3-D1	7.79116	0.5	1.26745	0.995314	3.96184
18638566	PHAVU_002G203600g	D3-D1	77.0995	17.7057	1.26736	0.995314	2.12251
18639220	PHAVU_002G267100g	D3-D1	5.73996	0.5	1.26729	0.995315	3.52104
18642166	PHAVU_001G218400g	D3-D1	375.385	173.12	1.26681	0.995319	1.1166
18617930	PHAVU_010G094700g	D3-D1	164.371	18.251	1.2664	0.995322	3.1709
18635996	PHAVU_003G250800g	D3-D1	11.8469	0.5	1.26632	0.995323	4.56644
18626147	PHAVU_007G169200g	D3-D1	105.518	22.5605	1.26439	0.995361	2.22562
18625876	PHAVU_007G142900g	D3-D1	53.9638	10.8931	1.26415	0.995368	2.30858
18641324	PHAVU_001G136200g	D3-D1	54.1076	12.1263	1.26325	0.995396	2.15769
18631582	PHAVU_004G005800g	D3-D1	175.946	51.4063	1.26308	0.995402	1.77512
18618244	PHAVU_010G125000g	D3-D1	100.475	29.5198	1.26303	0.995403	1.76709
18628702	PHAVU_006G134400g	D3-D1	59.4195	17.9765	1.26275	0.995412	1.72482
18639455	PHAVU_002G289800g	D3-D1	26.8509	1.36776	1.26266	0.995415	4.29509
18640316	PHAVU_001G040200g	D3-D1	7.12877	0.5	1.26262	0.995416	3.83365
18618044	PHAVU_010G105700g	D3-D1	7.57453	0.5	1.26232	0.995426	3.92116
18633731	PHAVU_003G030800g	D3-D1	7.2242	0.5	1.26093	0.995504	3.85284
18618688	PHAVU_009G003600g	D3-D1	164.311	63.7492	1.25747	0.995745	1.36595
18636384	PHAVU_003G288500g	D3-D1	141.055	32.6251	1.25679	0.9958	2.1122
18615025	PHAVU_011G032600g	D3-D1	59.8488	13.7272	1.25678	0.995801	2.12429
18639760	PHAVU_002G319600g	D3-D1	226.692	54.6375	1.25612	0.995856	2.05277
18639446	PHAVU_002G288900g	D3-D1	6.70182	0.5	1.25583	0.995889	3.74455
18625857	PHAVU_007G141100g	D3-D1	134.905	60.6613	1.25578	0.995894	1.1531
18626936	PHAVU_007G245700g	D3-D1	594.909	106.87	1.25532	0.995945	2.47681
18624642	PHAVU_007G023300g	D3-D1	154.483	77.1908	1.2543	0.996056	1.00095
18631218	PHAVU_005G157400g	D3-D1	138.374	54.2173	1.2535	0.996143	1.35175
18640083	PHAVU_001G017100g	D3-D1	4.62471	0.5	1.25281	0.996224	3.20936
18640371	PHAVU_001G045600g	D3-D1	6.79095	0.5	1.25255	0.996258	3.76361
18637034	PHAVU_002G054600g	D3-D1	51.3225	11.3819	1.25232	0.996288	2.17285
18633596	PHAVU_003G017700g	D3-D1	7.12255	0.5	1.25028	0.996548	3.83239
18621520	PHAVU_008G013400g	D3-D1	76.2674	16.6815	1.24993	0.996594	2.19282
18631117	PHAVU_005G147400g	D3-D1	75.0091	26.7615	1.24896	0.996732	1.48691
18632894	PHAVU_004G129500g	D3-D1	50.3576	6.21137	1.24892	0.996737	3.01923
18627086	PHAVU_007G260200g	D3-D1	5.57412	0.5	1.24874	0.996763	3.47875
18620974	PHAVU_009G223600g	D3-D1	77.4337	19.4708	1.24857	0.996786	1.99165
18623987	PHAVU_008G251800g	D3-D1	8.74562	0.5	1.2479	0.99688	4.12856
18635913	PHAVU_003G242900g	D3-D1	11.5536	0.5	1.2476	0.996923	4.53027
18617065	PHAVU_010G011900g	D3-D1	5.83217	0.5	1.24753	0.996932	3.54403
18617023	PHAVU_010G007700g	D3-D1	4.52935	0.5	1.24689	0.997023	3.1793
18640766	PHAVU_001G083200g	D3-D1	5.59586	0.5	1.24598	0.997153	3.48436
18615589	PHAVU_011G087500g	D3-D1	26.3658	1.36776	1.24593	0.99716	4.26878
18615163	PHAVU_011G046100g	D3-D1	269.631	94.3456	1.24552	0.997219	1.51496
18638393	PHAVU_002G186800g	D3-D1	57.9291	13.7369	1.24433	0.997387	2.07623
18615006	PHAVU_011G0308001g	D3-D1	47.976	11.7924	1.24414	0.997414	2.02446
18639903	PHAVU_002G333400g	D3-D1	14.0101	0.5	1.24352	0.997499	4.8084
18640880	PHAVU_001G094100g	D3-D1	6.44684	0.5	1.24186	0.99772	3.68859
18623515	PHAVU_008G206000g	D3-D1	441.499	305.173	1.24057	0.997884	0.532783
18621781	PHAVU_008G039100g	D3-D1	108.899	41.9964	1.24051	0.997891	1.37466
18633975	PHAVU_003G054200g	D3-D1	4.41431	0.5	1.23891	0.99807	3.14219
18617824	PHAVU_010G084600g	D3-D1	17.4202	0.5	1.23772	0.998196	5.12269
18616239	PHAVU_011G149300g	D3-D1	7.15468	0.5	1.23722	0.998237	3.83889
18620188	PHAVU_009G147500g	D3-D1	4.93047	0.5	1.23698	0.998257	3.30173
18620145	PHAVU_009G143300g	D3-D1	216.003	77.7941	1.23656	0.99829	1.47332
18618117	PHAVU_010G112500g	D3-D1	684.963	373.89	1.23608	0.998329	0.873414
18632636	PHAVU_004G104600g	D3-D1	100.798	44.4726	1.236	0.998336	1.18048
18637713	PHAVU_002G120200g	D3-D1	74.2992	19.7135	1.23539	0.998385	1.91417
18627649	PHAVU_006G033000g	D3-D1	8.00456	0.5	1.23426	0.99845	4.00082
18620154	PHAVU_009G144200g	D3-D1	106.32	45.6099	1.23337	0.998488	1.22099
18642286	PHAVU_001G230100g	D3-D1	4.45888	0.5	1.2328	0.998512	3.15668
18621386	PHAVU_008G001300g	D3-D1	4.80299	0.5	1.23167	0.998549	3.26393
18641902	PHAVU_001G192500g	D3-D1	5.31498	0.5	1.23031	0.998538	3.41006
18616934	PHAVU_011G215900g	D3-D1	123.46	66.5241	1.23021	0.998537	0.8921
18620678	PHAVU_009G195000g	D3-D1	433.107	110.6	1.22999	0.998535	1.96937
18636740	PHAVU_002G026300g	D3-D1	9.15501	0.5	1.22977	0.998533	4.19456
18639330	PHAVU_002G278000g	D3-D1	82.0046	18.404	1.22968	0.998532	2.15569
18633155	PHAVU_004G154200g	D3-D1	11.2528	0.374195	1.22955	0.998531	4.91034
18633841	PHAVU_003G041500g	D3-D1	272.925	154.455	1.22884	0.998525	0.821313
18625724	PHAVU_007G128600g	D3-D1	6.49763	0.5	1.22793	0.998474	3.69991
18637092	PHAVU_002G059900g	D3-D1	4.68274	0.5	1.22785	0.99847	3.22735
18623818	PHAVU_008G235400g	D3-D1	117.821	43.1069	1.2275	0.99845	1.4506
18630592	PHAVU_005G096300g	D3-D1	87.2434	10.6858	1.22664	0.998401	3.02935
18635914	PHAVU_003G243000g	D3-D1	74.8474	29.4599	1.22614	0.998373	1.3452
18637181	PHAVU_002G068400g	D3-D1	53.0598	12.5697	1.226	0.998365	2.07767
18627942	PHAVU_006G061100g	D3-D1	13.5831	0.5	1.22462	0.998226	4.76374
18640290	PHAVU_001G037700g	D3-D1	8.70742	0.5	1.22439	0.998201	4.12225
18622663	PHAVU_008G124000g	D3-D1	5.15537	0.5	1.224	0.998159	3.36607
18637408	PHAVU_002G090800g	D3-D1	50.7519	9.48179	1.22384	0.998142	2.42023
18636133	PHAVU_003G264200g	D3-D1	12.673	0.5	1.22321	0.998074	4.66369
18642512	PHAVU_001G252200g	D3-D1	196.366	89.2893	1.22289	0.99804	1.13699
18627948	PHAVU_006G061700g	D3-D1	117.779	58.8472	1.22283	0.998033	1.00104
18618444	PHAVU_010G144400g	D3-D1	4.37596	0.5	1.22256	0.997995	3.1296
18624946	PHAVU_007G052800g	D3-D1	113.297	50.277	1.22254	0.997991	1.17214
18619215	PHAVU_009G053400g	D3-D1	8.26678	0.5	1.22242	0.997972	4.04733
18620847	PHAVU_009G211700g	D3-D1	20.0886	1.6936	1.22233	0.997958	3.56821
18631823	PHAVU_004G026900g	D3-D1	8.42017	0.5	1.22175	0.997866	4.07385
18623995	PHAVU_008G252600g	D3-D1	105.023	51.8309	1.22152	0.997829	1.01882
18640364	PHAVU_001G044900g	D3-D1	8.72696	0.5	1.22112	0.997765	4.12548
18617528	PHAVU_010G056500g	D3-D1	7.8066	0.374195	1.22048	0.997665	4.38283
18615601	PHAVU_011G088700g	D3-D1	5.74303	0.5	1.21974	0.997549	3.52181
18628264	PHAVU_006G092100g	D3-D1	92.7723	31.0802	1.21955	0.997511	1.5777
18628939	PHAVU_006G157600g	D3-D1	61.5365	10.5198	1.21939	0.997479	2.54834
18639586	PHAVU_002G302600g	D3-D1	4.99575	0.5	1.21785	0.997175	3.3207
18616891	PHAVU_011G211600g	D3-D1	8.35709	0.5	1.21743	0.99709	4.063
18618652	PHAVU_010G164900g	D3-D1	124.508	67.3321	1.21713	0.99703	0.886866
18623895	PHAVU_008G242800g	D3-D1	7.5165	0.5	1.21529	0.996616	3.91006
18627608	PHAVU_006G029200g	D3-D1	54.2527	15.6966	1.21505	0.996561	1.78924
18630054	PHAVU_005G044100g	D3-D1	5.0341	0.5	1.21454	0.996441	3.33173
18639835	PHAVU_002G326800g	D3-D1	9.65581	0.5	1.21334	0.996156	4.2714
18615344	PHAVU_011G063700g	D3-D1	9.56667	0.5	1.21276	0.996007	4.25802
18616426	PHAVU_011G1675001g	D3-D1	8.75908	0.5	1.21245	0.995927	4.13078
18630392	PHAVU_005G077000g	D3-D1	31.1977	4.5768	1.21227	0.995882	2.76903
18638351	PHAVU_002G182700g	D3-D1	4.29304	0.5	1.21216	0.995854	3.102
18626624	PHAVU_007G215700g	D3-D1	229.298	73.3591	1.21199	0.99581	1.64418
18619726	PHAVU_009G103600g	D3-D1	822.395	154.925	1.21023	0.99536	2.40826
18617905	PHAVU_010G092200g	D3-D1	165.377	102.891	1.20831	0.994853	0.684647
18616131	PHAVU_011G139000g	D3-D1	189.203	115.043	1.20826	0.99484	0.717771
18629905	PHAVU_005G029600g	D3-D1	51.5511	3.95021	1.2081	0.9948	3.706
18625049	PHAVU_007G062900g	D3-D1	215.05	82.4471	1.2081	0.994798	1.38313
18627565	PHAVU_006G025300g	D3-D1	6.36283	0.5	1.20802	0.994778	3.66967
18641448	PHAVU_001G148400g	D3-D1	118.474	49.9921	1.20796	0.994761	1.24479
18632812	PHAVU_004G121600g	D3-D1	4.16555	0.5	1.20789	0.994744	3.05851
18624455	PHAVU_007G004900g	D3-D1	179.213	70.7504	1.20745	0.99463	1.34087
18628797	PHAVU_006G143600g	D3-D1	95.4232	41.8371	1.20689	0.994482	1.18956
18631554	PHAVU_004G003200g	D3-D1	55.8143	6.99066	1.20665	0.994421	2.99713
18639161	PHAVU_002G261400g	D3-D1	130.997	66.2154	1.20582	0.994208	0.98429
18633536	PHAVU_003G011900g	D3-D1	4.47856	0.5	1.20527	0.994065	3.16304
18641879	PHAVU_001G190300g	D3-D1	13.3851	0.5	1.20507	0.994013	4.74256
18628905	PHAVU_006G154300g	D3-D1	5.4238	0.5	1.20476	0.993934	3.43931
18626611	PHAVU_007G214400g	D3-D1	73.5788	21.3175	1.20383	0.993704	1.78725
18636431	PHAVU_003G293200g	D3-D1	5.85398	0.5	1.2038	0.993697	3.54942
18615831	PHAVU_011G110900g	D3-D1	150.523	57.8496	1.20161	0.993171	1.3796
18617820	PHAVU_010G084200g	D3-D1	15.1843	0.850034	1.20105	0.993045	4.15892
18640763	PHAVU_001G082900g	D3-D1	93.8957	39.1344	1.19986	0.992788	1.26262
18627917	PHAVU_006G058800g	D3-D1	66.0293	19.4362	1.19984	0.992782	1.76436
18623491	PHAVU_008G203600g	D3-D1	116.328	56.8947	1.19878	0.992555	1.03184
18622799	PHAVU_008G137000g	D3-D1	4.98953	0.5	1.19855	0.992506	3.3189
18637523	PHAVU_002G101900g	D3-D1	50.4697	6.75037	1.19798	0.992398	2.90238
18626304	PHAVU_007G184600g	D3-D1	116.609	40.1995	1.19465	0.991805	1.53643
18627675	PHAVU_006G035500g	D3-D1	108.651	23.4194	1.19423	0.99174	2.21392
18627073	PHAVU_007G259000g	D3-D1	6.9764	0.5	1.19344	0.991617	3.80248
18621786	PHAVU_008G039600g	D3-D1	22.2603	1.25006	1.19279	0.991517	4.15441
18641858	PHAVU_001G188300g	D3-D1	64.3598	10.8624	1.19256	0.991482	2.56682
18614716	PHAVU_011G002500g	D3-D1	4.39564	0.5	1.19143	0.991332	3.13607
18624997	PHAVU_007G057900g	D3-D1	4.39564	0.5	1.19143	0.991332	3.13607
18640479	PHAVU_001G0558001g	D3-D1	11.8065	0.5	1.19134	0.991321	4.56151
18640124	PHAVU_001G021200g	D3-D1	33.8719	4.72194	1.19105	0.991285	2.84264
18615495	PHAVU_011G078200g	D3-D1	130.467	64.3283	1.19032	0.991192	1.02016
18615111	PHAVU_011G041000g	D3-D1	99.9115	32.7651	1.18918	0.991052	1.60849
18640361	PHAVU_001G044600g	D3-D1	125.053	49.3884	1.1887	0.991001	1.3403
18619058	PHAVU_009G0378000g	D3-D1	130.425	41.3035	1.18828	0.990957	1.65889
18618477	PHAVU_010G147600g	D3-D1	4.43399	0.5	1.18712	0.990836	3.14861
18636327	PHAVU_003G283100g	D3-D1	3.99972	0.5	1.18635	0.990756	2.9999
18617415	PHAVU_010G045500g	D3-D1	5.38238	0.5	1.18601	0.990724	3.42825
18637139	PHAVU_002G064400g	D3-D1	117.001	27.2334	1.18594	0.990717	2.10308
18617162	PHAVU_010G021100g	D3-D1	4.51589	0.5	1.18573	0.990699	3.17501
18633193	PHAVU_004G157700g	D3-D1	4.51589	0.5	1.18573	0.990699	3.17501
18638897	PHAVU_002G235500g	D3-D1	4.51589	0.5	1.18573	0.990699	3.17501
18627324	PHAVU_006G000500g	D3-D1	207.867	75.4802	1.18511	0.990644	1.46149
18631442	PHAVU_005G178600g	D3-D1	151.843	78.2522	1.18457	0.990596	0.95638
18635135	PHAVU_003G166200g	D3-D1	106.584	45.3308	1.18338	0.990489	1.23343
18623353	PHAVU_008G190200g	D3-D1	9.73148	0.5	1.18288	0.99045	4.28266
18620908	PHAVU_009G217500g	D3-D1	80.9956	22.7067	1.18263	0.990431	1.83472
18638844	PHAVU_002G230200g	D3-D1	4.07642	0.5	1.18222	0.9904	3.0273
18616826	PHAVU_011G205200g	D3-D1	103.932	14.222	1.18209	0.99039	2.86945
18641973	PHAVU_001G199300g	D3-D1	5.53263	0.5	1.182	0.990383	3.46797
18624085	PHAVU_008G261500g	D3-D1	4.27438	0.5	1.18185	0.990372	3.09571
18616991	PHAVU_010G004500g	D3-D1	4.56045	0.5	1.18126	0.990328	3.18918
18638135	PHAVU_002G161500g	D3-D1	7.27397	0.5	1.18096	0.990306	3.86274
18634737	PHAVU_003G1276001g	D3-D1	28.1658	3.09368	1.18057	0.990276	3.18655
18635964	PHAVU_003G247800g	D3-D1	4.3884	0.5	1.17974	0.99022	3.13369
18628537	PHAVU_006G118100g	D3-D1	186.755	78.6494	1.17966	0.990214	1.24764
18634730	PHAVU_003G126900g	D3-D1	78.0965	27.5471	1.17936	0.990196	1.50336
18636485	PHAVU_002G002800g	D3-D1	38.4954	9.31246	1.17643	0.990026	2.04745
18624767	PHAVU_007G035400g	D3-D1	13.4377	0.933074	1.17641	0.990026	3.84815
18629208	PHAVU_006G183800g	D3-D1	6.8345	0.5	1.17641	0.990026	3.77284
18623725	PHAVU_008G2264000g	D3-D1	125.421	46.9403	1.17587	0.990002	1.41788
18623189	PHAVU_008G174200g	D3-D1	4.73873	0.5	1.16562	0.990103	3.2445
18624459	PHAVU_007G005300g	D3-D1	4.73873	0.5	1.16562	0.990103	3.2445
18636402	PHAVU_003G290300g	D3-D1	83.703	23.5689	1.16473	0.990175	1.8284
18616636	PHAVU_011G187200g	D3-D1	7.24184	0.5	1.16305	0.990374	3.85636
18628940	PHAVU_006G157700g	D3-D1	171.732	58.362	1.16276	0.990408	1.55706
18615308	PHAVU_011G060100g	D3-D1	4.97709	0.5	1.16159	0.990561	3.3153
18637077	PHAVU_002G058500g	D3-D1	6.84269	0.5	1.1609	0.990675	3.77456
18628631	PHAVU_006G127400g	D3-D1	5.04449	0.5	1.16072	0.990704	3.33471
18637678	PHAVU_002G116700g	D3-D1	55.3623	7.65677	1.16064	0.990716	2.8541
18618425	PHAVU_010G142500g	D3-D1	6.1462	0.5	1.16032	0.990769	3.6197
18638054	PHAVU_002G153600g	D3-D1	104.72	40.8905	1.15977	0.990858	1.35671
18626498	PHAVU_007G203300g	D3-D1	149.848	30.9653	1.15947	0.990906	2.27478
18631873	PHAVU_004G031700g	D3-D1	88.1269	27.5533	1.15884	0.99101	1.67736
18636544	PHAVU_002G007100g	D3-D1	8.46269	0.650023	1.15879	0.991021	3.70255
18639290	PHAVU_002G274000g	D3-D1	46.4016	10.1793	1.15731	0.991326	2.18853
18627281	PHAVU_007G279200g	D3-D1	171.971	34.7392	1.15702	0.991384	2.30753
18617665	PHAVU_010G069500g	D3-D1	81.5263	28.602	1.15611	0.991569	1.51115
18641037	PHAVU_001G108800g	D3-D1	8.13944	0.5	1.15556	0.991689	4.02493
18628046	PHAVU_006G071100g	D3-D1	8.90334	0.5	1.155	0.991816	4.15435
18625935	PHAVU_007G148600g	D3-D1	150.736	48.0941	1.15381	0.992085	1.64809
18636239	PHAVU_003G274600g	D3-D1	5.83429	0.5	1.15369	0.992112	3.54456
18614816	PHAVU_011G012100g	D3-D1	4.91701	0.5	1.153	0.992268	3.29778
18623286	PHAVU_008G1837001g	D3-D1	4.91701	0.5	1.153	0.992268	3.29778
18626640	PHAVU_007G2173001g	D3-D1	4.10854	0.5	1.15293	0.992284	3.03863
18615079	PHAVU_011G037800g	D3-D1	69.6995	19.291	1.15202	0.992497	1.85322
18622890	PHAVU_008G145900g	D3-D1	9.62888	0.5	1.152	0.992501	4.26737
18617107	PHAVU_010G015900g	D3-D1	10.9017	0.5	1.15194	0.992516	4.44648
18634797	PHAVU_003G133500g	D3-D1	78.8121	24.7469	1.1518	0.992548	1.67117
18630033	PHAVU_005G0420000g	D3-D1	5.52019	0.5	1.15104	0.992725	3.46472
18627802	PHAVU_006G048000g	D3-D1	242.265	91.7108	1.15067	0.992812	1.40142
18641544	PHAVU_001G157800g	D3-D1	230.767	113.492	1.15046	0.992859	1.02385
18633614	PHAVU_003G019500g	D3-D1	44.5145	5.43643	1.14807	0.993404	3.03354
18618694	PHAVU_009G000500g	D3-D1	10.9525	0.5	1.14804	0.993411	4.45319
18641933	PHAVU_001G195400g	D3-D1	134.574	44.2156	1.14791	0.993439	1.60578
18616845	PHAVU_011G207100g	D3-D1	82.1215	26.6019	1.14768	0.993491	1.62623
18634132	PHAVU_003G069600g	D3-D1	73.2946	31.1834	1.1455	0.993953	1.23293
18637734	PHAVU_002G122300g	D3-D1	119.692	42.4043	1.14499	0.994056	1.49705
18622802	PHAVU_008G137300g	D3-D1	30.4897	6.65671	1.14359	0.994337	2.19544
18618686	PHAVU_009G003400g	D3-D1	6.27998	0.5	1.14358	0.994339	3.65076
18634457	PHAVU_003G100200g	D3-D1	119.752	41.8057	1.14307	0.994428	1.51827
18627497	PHAVU_006G018900g	D3-D1	82.5754	24.7422	1.14148	0.9947	1.73874
18640544	PHAVU_001G062000g	D3-D1	62.0027	12.9643	1.14125	0.994739	2.25779
18623662	PHAVU_008G220200g	D3-D1	142.044	39.3641	1.14111	0.994764	1.85139
18631908	PHAVU_004G035100g	D3-D1	65.3701	18.6347	1.14079	0.994817	1.81064
18620259	PHAVU_009G154300g	D3-D1	5.13985	0.5	1.14059	0.994851	3.36173
18625429	PHAVU_007G099800g	D3-D1	201.044	58.8179	1.14057	0.994854	1.77318
18621167	PHAVU_009G242100g	D3-D1	7.57973	0.550017	1.14035	0.994883	3.7846
18622075	PHAVU_008G068200g	D3-D1	7.6243	0.550017	1.14033	0.994886	3.79306
18635615	PHAVU_003G213500g	D3-D1	7.97361	0.5	1.13965	0.99498	3.99523
18634196	PHAVU_003G075500g	D3-D1	7.78896	0.5	1.13936	0.995021	3.96143
18628061	PHAVU_006G072600g	D3-D1	1013.3	390.882	1.13886	0.99509	1.37425
18630488	PHAVU_005G086200g	D3-D1	7.40548	0.5	1.13794	0.995217	3.88859
18627625	PHAVU_006G030700g	D3-D1	72.8369	16.7577	1.13784	0.995231	2.11985
18628557	PHAVU_006G120100g	D3-D1	1271.74	420.987	1.13759	0.995264	1.59496
18625648	PHAVU_007G121300g	D3-D1	12.3817	0.850034	1.13755	0.995268	3.86454
18636273	PHAVU_003G277800g	D3-D1	4.66203	0.5	1.13742	0.995282	3.22096
18632334	PHAVU_004G075400g	D3-D1	7.03766	0.5	1.13704	0.995323	3.8151
18616015	PHAVU_011G128000g	D3-D1	56.4501	20.1055	1.13662	0.995368	1.48938
18618013	PHAVU_010G102600g	D3-D1	5.12426	0.5	1.13591	0.995444	3.35734
18624737	PHAVU_007G032500g	D3-D1	177.193	64.9541	1.13547	0.99549	1.44783
18618778	PHAVU_009G011200g	D3-D1	4.81125	0.5	1.1352	0.995519	3.26641
18636256	PHAVU_003G276300g	D3-D1	23.392	3.92189	1.13512	0.995527	2.57639
18628270	PHAVU_006G092700g	D3-D1	200.836	75.6089	1.13508	0.995532	1.40939
18639336	PHAVU_002G278600g	D3-D1	369.29	132.812	1.13452	0.995589	1.47537
18617958	PHAVU_010G097500g	D3-D1	4.30029	0.5	1.13316	0.99569	3.10443
18639778	PHAVU_002G321300g	D3-D1	55.4519	19.1297	1.13299	0.995702	1.53543
18625292	PHAVU_007G086300g	D3-D1	3.66805	0.5	1.13243	0.995743	2.87501
18637126	PHAVU_002G063200g	D3-D1	109.833	36.1154	1.1319	0.995782	1.60462
18631423	PHAVU_005G176700g	D3-D1	250.869	138.7	1.13137	0.995817	0.854967
18626210	PHAVU_007G175500g	D3-D1	182.8	107.376	1.13076	0.995847	0.767587
18632680	PHAVU_004G108600g	D3-D1	6.50905	0.5	1.13046	0.995861	3.70245
18630714	PHAVU_005G107900g	D3-D1	5.70571	0.5	1.13043	0.995863	3.51241
18625810	PHAVU_007G136700g	D3-D1	4.37698	0.450011	1.12933	0.995916	3.2819
18626435	PHAVU_007G197100g	D3-D1	213.879	125.138	1.12929	0.995918	0.773272
18635542	PHAVU_003G206200g	D3-D1	160.596	38.4023	1.12914	0.995925	2.06417
18629363	PHAVU_006G199000g	D3-D1	6.95474	0.5	1.12828	0.995962	3.798
18618190	PHAVU_010G119700g	D3-D1	90.1606	28.9591	1.12799	0.99597	1.63848
18637879	PHAVU_002G136600g	D3-D1	12.9623	0.5	1.12734	0.995987	4.69625
18629003	PHAVU_006G163900g	D3-D1	4.37698	0.5	1.12656	0.996007	3.12994
18638753	PHAVU_002G221500g	D3-D1	4.65164	0.5	1.12651	0.996009	3.21774
18618908	PHAVU_009G023700g	D3-D1	472.899	156.831	1.12505	0.996039	1.59232
18618801	PHAVU_009G013400g	D3-D1	15.2641	1.05005	1.12486	0.996041	3.86162
18629369	PHAVU_006G199600g	D3-D1	93.2503	22.9309	1.12466	0.996042	2.02381
18625628	PHAVU_007G119300g	D3-D1	37.8372	9.88506	1.1246	0.996042	1.93649
18642238	PHAVU_001G225400g	D3-D1	230.352	115.031	1.12456	0.996043	1.00182
18632204	PHAVU_004G063400g	D3-D1	65.9589	14.0915	1.12441	0.996044	2.22675
18627103	PHAVU_007G261900g	D3-D1	5.58554	0.5	1.12404	0.996046	3.4817
18623469	PHAVU_008G201400g	D3-D1	47.2297	16.3078	1.12399	0.996047	1.53413
18624224	PHAVU_008G275300g	D3-D1	40.3872	7.08814	1.12383	0.996048	2.51042
18622199	PHAVU_008G080300g	D3-D1	7.80777	0.5	1.1235	0.99605	3.96491
18626818	PHAVU_007G234500g	D3-D1	138.497	17.6104	1.12179	0.996053	2.97535
18633417	PHAVU_003G000600g	D3-D1	6.16589	0.5	1.12171	0.996052	3.62431
18636892	PHAVU_002G040600g	D3-D1	6.24258	0.5	1.1208	0.996045	3.64214
18628712	PHAVU_006G135300g	D3-D1	100.213	35.9779	1.12005	0.996039	1.47789
18625036	PHAVU_007G061600g	D3-D1	6.69355	0.5	1.11979	0.996037	3.74277
18634533	PHAVU_003G107800g	D3-D1	60.313	18.4863	1.11952	0.996035	1.70601
18634379	PHAVU_003G092700g	D3-D1	6.82725	0.5	1.11949	0.996035	3.77131
18623332	PHAVU_008G188100g	D3-D1	8.08141	0.5	1.11894	0.996026	4.01461
18631357	PHAVU_005G170700g	D3-D1	68.4757	8.88354	1.11858	0.996019	2.94639
18637610	PHAVU_002G110300g	D3-D1	114.873	37.3196	1.11855	0.996018	1.62204
18627112	PHAVU_007G2627000g	D3-D1	151.766	64.5261	1.11839	0.996015	1.23389
18642432	PHAVU_001G244300g	D3-D1	125.738	58.329	1.11814	0.99601	1.10813
18635355	PHAVU_003G1878000g	D3-D1	65.3395	20.4846	1.11597	0.995963	1.67342
18616632	PHAVU_011G186800g	D3-D1	331.663	180.255	1.11563	0.995953	0.87968
18636029	PHAVU_003G2541001g	D3-D1	88.5783	39.5781	1.11546	0.995948	1.16225
18623759	PHAVU_008G229700g	D3-D1	28.5161	2.29922	1.11521	0.995941	3.63256
18637014	PHAVU_002G052600g	D3-D1	5.45806	0.5	1.11513	0.995939	3.44839
18633237	PHAVU_004G161800g	D3-D1	55.5349	11.1288	1.11468	0.995926	2.3191
18634364	PHAVU_003G091200g	D3-D1	261.186	50.8069	1.11443	0.995919	2.36198
18622889	PHAVU_008G145800g	D3-D1	61.1582	6.95038	1.11409	0.995909	3.13738
18635620	PHAVU_003G214000g	D3-D1	4.27957	0.5	1.11382	0.995902	3.09747
18629953	PHAVU_005G034300g	D3-D1	38.5579	3.05016	1.11316	0.995882	3.66007
18621806	PHAVU_008G041600g	D3-D1	5.89123	0.5	1.11307	0.99588	3.55857
18616434	PHAVU_011G168100g	D3-D1	4.80196	0.5	1.11298	0.995877	3.26362
18617728	PHAVU_010G075500g	D3-D1	4.56872	0.5	1.11271	0.995868	3.19179
18629563	PHAVU_006G218800g	D3-D1	4.56872	0.5	1.11271	0.995868	3.19179
18624958	PHAVU_007G054000g	D3-D1	31.3729	2.85015	1.1121	0.995848	3.46041
18616897	PHAVU_011G212200g	D3-D1	3.82144	0.5	1.11204	0.995846	2.93412
18636404	PHAVU_003G290500g	D3-D1	125.046	47.6198	1.11197	0.995843	1.39282
18635750	PHAVU_003G227000g	D3-D1	53.3037	10.5205	1.11158	0.995831	2.34104
18617755	PHAVU_010G078100g	D3-D1	70.0883	10.6506	1.11102	0.995812	2.71824
18633367	PHAVU_004G174500g	D3-D1	6.61063	0.5	1.11071	0.995802	3.72479
18638428	PHAVU_002G190200g	D3-D1	171.905	87.0423	1.11011	0.995783	0.981826
18637270	PHAVU_002G077200g	D3-D1	89.8492	44.5871	1.11011	0.995783	1.01088
18633311	PHAVU_004G169000g	D3-D1	4.10752	0.5	1.1099	0.995776	3.03827
18629417	PHAVU_006G204400g	D3-D1	317.382	121.839	1.10986	0.995775	1.38124
18639295	PHAVU_002G274500g	D3-D1	6.19802	0.5	1.10928	0.995756	3.63181
18635710	PHAVU_003G223000g	D3-D1	210.377	64.4831	1.10889	0.995743	1.70599
18636505	PHAVU_002G003300g	D3-D1	118.21	45.6655	1.10855	0.995732	1.37218
18621398	PHAVU_008G002500g	D3-D1	131.371	71.8985	1.10742	0.995695	0.869616
18628779	PHAVU_006G141900g	D3-D1	5.286	0.5	1.10742	0.995695	3.40218
18627373	PHAVU_006G007100g	D3-D1	90.7285	29.8155	1.1069	0.99568	1.60549
18634662	PHAVU_003G120400g	D3-D1	5.85918	0.5	1.10663	0.995672	3.5507
18640943	PHAVU_001G0998001g	D3-D1	4.37076	0.5	1.10637	0.995665	3.12788
18619659	PHAVU_009G097000g	D3-D1	40.0233	9.9681	1.10612	0.995658	2.00545
18625451	PHAVU_007G102000g	D3-D1	4.15209	0.5	1.10592	0.995652	3.05384
18625056	PHAVU_007G063600g	D3-D1	44.4768	10.3811	1.10504	0.995628	2.09909
18620819	PHAVU_009G208900g	D3-D1	8.50119	0.5	1.10462	0.995616	4.08766
18615543	PHAVU_011G083000g	D3-D1	5.41971	0.5	1.10366	0.995594	3.43821
18631175	PHAVU_005G153200g	D3-D1	5.41971	0.5	1.10366	0.995594	3.43821
18614900	PHAVU_011G020500g	D3-D1	75.1031	27.3334	1.10365	0.995594	1.45821
18639518	PHAVU_002G296000g	D3-D1	3.89814	0.5	1.10345	0.99559	2.96279
18638664	PHAVU_002G213200g	D3-D1	55.3922	11.5166	1.1032	0.995586	2.26597
18637008	PHAVU_002G052000g	D3-D1	413.661	226.663	1.10309	0.995584	0.867903
18629303	PHAVU_006G193200g	D3-D1	7.91557	0.5	1.10293	0.995581	3.98469
18620622	PHAVU_009G189600g	D3-D1	4.71904	0.5	1.10194	0.995562	3.23849
18621995	PHAVU_008G060200g	D3-D1	43.7585	14.4279	1.10166	0.995557	1.6007
18637850	PHAVU_002G133800g	D3-D1	12.6885	0.933074	1.10136	0.995551	3.76538
18637880	PHAVU_002G136700g	D3-D1	256.329	86.6906	1.1004	0.995543	1.56405
18618253	PHAVU_010G125900g	D3-D1	4.79881	0.5	1.10013	0.995541	3.26268
18642256	PHAVU_001G227200g	D3-D1	4.76361	0.5	1.09973	0.995539	3.25206
18623692	PHAVU_008G223200g	D3-D1	21.9263	1.75009	1.09957	0.995538	3.64717
18624498	PHAVU_007G009100g	D3-D1	3.80798	0.5	1.09949	0.995538	2.92902
18635167	PHAVU_003G169400g	D3-D1	83.4534	28.3291	1.09912	0.995535	1.55869
18618110	PHAVU_010G111800g	D3-D1	102.929	26.0438	1.09864	0.995533	1.98264
18627294	PHAVU_007G280500g	D3-D1	5.15851	0.5	1.09828	0.995531	3.36696
18632199	PHAVU_004G062900g	D3-D1	5.15851	0.5	1.09828	0.995531	3.36696
18640659	PHAVU_001G073000g	D3-D1	38.2054	3.91376	1.09794	0.995531	3.28715
18620971	PHAVU_009G223300g	D3-D1	3.63592	0.5	1.09787	0.995531	2.86232
18628476	PHAVU_006G112000g	D3-D1	47.3238	10.3003	1.09781	0.995532	2.19989
18615362	PHAVU_011G065500g	D3-D1	141.133	38.0054	1.0978	0.995532	1.89278
18619667	PHAVU_009G097800g	D3-D1	4.80818	0.5	1.09765	0.995533	3.26549
18619007	PHAVU_009G033100g	D3-D1	58.9957	18.704	1.09725	0.995536	1.65727
18635896	PHAVU_003G241200g	D3-D1	87.6783	20.5759	1.09718	0.995536	2.09126
18620309	PHAVU_009G159300g	D3-D1	4.2858	0.5	1.09536	0.99555	3.09956
18626767	PHAVU_007G229600g	D3-D1	23.1361	2.52506	1.09511	0.995552	3.19575
18630477	PHAVU_005G085200g	D3-D1	126.93	53.5652	1.09487	0.995556	1.24467
18635160	PHAVU_003G168700g	D3-D1	51.1225	12.778	1.09414	0.995571	2.0003
18633809	PHAVU_003G038300g	D3-D1	4.06917	0.5	1.09406	0.995572	3.02473
18625614	PHAVU_007G117900g	D3-D1	42.4008	10.8263	1.09403	0.995573	1.96956
18616369	PHAVU_011G161900g	D3-D1	29.2335	5.11474	1.0931	0.995592	2.51489
18640062	PHAVU_001G015100g	D3-D1	133.634	60.6115	1.09273	0.9956	1.14062
18635671	PHAVU_003G219100g	D3-D1	67.6955	23.0895	1.09215	0.995611	1.55182
18626862	PHAVU_007G238700g	D3-D1	87.9791	21.0637	1.09144	0.995631	2.0624
18642178	PHAVU_001G219600g	D3-D1	4.11374	0.5	1.09034	0.995662	3.04045
18636956	PHAVU_002G0470001g	D3-D1	123.895	15.2509	1.08987	0.995675	3.02216
18634369	PHAVU_003G091700g	D3-D1	36.3561	8.07846	1.08881	0.995706	2.17005
18619714	PHAVU_009G102400g	D3-D1	168.085	41.5508	1.08803	0.99573	2.01625
18622330	PHAVU_008G092900g	D3-D1	46.2597	11.5794	1.08794	0.995732	1.9982
18639452	PHAVU_002G289500g	D3-D1	3.81522	0.5	1.08788	0.995734	2.93177
18621931	PHAVU_008G054000g	D3-D1	837.539	476.373	1.0878	0.995736	0.814064
18633712	PHAVU_003G029000g	D3-D1	63.7444	10.6577	1.08773	0.995739	2.58041
18634608	PHAVU_003G115100g	D3-D1	38.8093	5.25028	1.08718	0.995755	2.88594
18636663	PHAVU_002G018700g	D3-D1	69.3368	11.1792	1.0866	0.995772	2.63281
18620362	PHAVU_009G164500g	D3-D1	83.1973	33.9666	1.08649	0.995776	1.29242
18619940	PHAVU_009G123900g	D3-D1	4.08988	0.5	1.08575	0.995797	3.03206
18616246	PHAVU_011G149900g	D3-D1	177.636	66.1479	1.08566	0.995799	1.42515
18626029	PHAVU_007G157900g	D3-D1	83.3017	38.2593	1.08541	0.995804	1.12254
18635269	PHAVU_003G179500g	D3-D1	8.88342	0.5	1.08523	0.995808	4.15112
18624197	PHAVU_008G272600g	D3-D1	138.011	81.0965	1.08518	0.995809	0.767076
18642404	PHAVU_001G241500g	D3-D1	3.38095	0.5	1.08503	0.995812	2.75743
18630026	PHAVU_005G041600g	D3-D1	132.098	56.3625	1.08466	0.99582	1.2288
18621124	PHAVU_009G238000g	D3-D1	9.52525	0.5	1.08426	0.995829	4.25176
18622683	PHAVU_008G125900g	D3-D1	1097.72	656.39	1.08404	0.995834	0.741891
18631360	PHAVU_005G171000g	D3-D1	6.40645	0.5	1.08298	0.995857	3.67952
18614695	PHAVU_011G000500g	D3-D1	5.33569	0.5	1.08264	0.99586	3.41567
18624185	PHAVU_008G271400g	D3-D1	3.98625	0.5	1.082	0.995863	2.99503
18626061	PHAVU_007G161100g	D3-D1	3.65561	0.5	1.08029	0.995871	2.87011
18642088	PHAVU_001G210700g	D3-D1	3.65561	0.5	1.08029	0.995871	2.87011
18625264	PHAVU_007G083500g	D3-D1	176.528	54.9505	1.08009	0.995872	1.68369
18632443	PHAVU_004G086100g	D3-D1	103.456	34.8699	1.08006	0.995872	1.56897
18631377	PHAVU_005G172600g	D3-D1	111.048	35.0356	1.07969	0.995871	1.66428
18627986	PHAVU_006G065400g	D3-D1	55.3452	16.1547	1.07966	0.99587	1.7765
18628146	PHAVU_006G080700g	D3-D1	33.0788	6.01479	1.07926	0.995862	2.45932
18614979	PHAVU_011G028100g	D3-D1	5.52743	0.5	1.07924	0.995861	3.46661
18618200	PHAVU_010G120700g	D3-D1	80.7669	8.76405	1.07866	0.995849	3.20409
18636531	PHAVU_002G005800g	D3-D1	43.8108	6.50183	1.07815	0.995839	2.75237
18617298	PHAVU_010G034000g	D3-D1	92.2974	13.9842	1.07726	0.995821	2.72249
18622601	PHAVU_008G1181001g	D3-D1	26.5937	4.39051	1.07713	0.995818	2.59863
18615052	PHAVU_011G035200g	D3-D1	80.8031	32.4044	1.07691	0.995814	1.31822
18638723	PHAVU_002G218900g	D3-D1	119.244	39.3427	1.07686	0.995813	1.59975
18618131	PHAVU_010G113900g	D3-D1	77.5657	30.8495	1.07587	0.995763	1.33017
18631020	PHAVU_005G137900g	D3-D1	19.8909	1.65008	1.07533	0.995734	3.5915
18616314	PHAVU_011G1566000g	D3-D1	27.7714	1.75009	1.07527	0.995731	3.9881
18641968	PHAVU_001G198800g	D3-D1	15.7232	1.30566	1.07479	0.995706	3.59004
18638766	PHAVU_002G222800g	D3-D1	5.96698	0.5	1.07384	0.995656	3.577
18618324	PHAVU_010G132800g	D3-D1	6.01155	0.5	1.07369	0.995646	3.58774
18638182	PHAVU_002G166200g	D3-D1	3.85877	0.5	1.07364	0.995643	2.94814
18637744	PHAVU_002G123300g	D3-D1	6.23439	0.5	1.07346	0.995627	3.64025
18619817	PHAVU_009G112300g	D3-D1	123.608	58.3637	1.07342	0.995624	1.08263
18616552	PHAVU_011G179200g	D3-D1	145.55	93.7799	1.07335	0.995618	0.634161
18620287	PHAVU_009G157100g	D3-D1	50.2778	12.3538	1.07326	0.995611	2.02497
18621906	PHAVU_008G051500g	D3-D1	124.604	33.703	1.07324	0.995609	1.8864
18624175	PHAVU_008G270400g	D3-D1	106.254	30.8505	1.07305	0.995594	1.78415
18621416	PHAVU_008G003300g	D3-D1	70.8635	19.4138	1.07297	0.995587	1.86796
18625574	PHAVU_007G114100g	D3-D1	106.775	59.7061	1.07215	0.995519	0.838619
18622047	PHAVU_008G065400g	D3-D1	27.0271	3.21788	1.07171	0.995483	3.07023
18614880	PHAVU_011G018500g	D3-D1	26.9877	2.25011	1.07156	0.995471	3.58423
18628254	PHAVU_006G091100g	D3-D1	211.68	124.244	1.07111	0.995435	0.768705
18630925	PHAVU_005G128700g	D3-D1	32.2416	4.10421	1.07106	0.99543	2.97375
18628993	PHAVU_006G162900g	D3-D1	71.9268	22.2526	1.07097	0.995423	1.69256
18629191	PHAVU_006G182100g	D3-D1	48.5225	8.68426	1.07028	0.995354	2.48218
18627639	PHAVU_006G0319000g	D3-D1	5.26009	0.5	1.07026	0.995352	3.39509
18614963	PHAVU_011G026700g	D3-D1	28.7516	3.04439	1.07023	0.995349	3.23942
18614720	PHAVU_011G002900g	D3-D1	53.3085	17.4209	1.07	0.995324	1.61355
18640484	PHAVU_001G056200g	D3-D1	3.68671	0.5	1.0698	0.995302	2.88233
18641205	PHAVU_001G124900g	D3-D1	6.95372	0.5	1.06925	0.995241	3.79778
18627110	PHAVU_007G262600g	D3-D1	48.3099	6.25034	1.0692	0.995236	2.95031
18624137	PHAVU_008G266600g	D3-D1	7.4502	0.5	1.06812	0.995118	3.89728
18632267	PHAVU_004G069200g	D3-D1	3.51466	0.5	1.06699	0.994984	2.81338
18640920	PHAVU_001G0976000g	D3-D1	26.855	4.63565	1.06661	0.994936	2.53435
18619542	PHAVU_009G085500g	D3-D1	4.82472	0.5	1.06574	0.994826	3.27045
18627784	PHAVU_006G046300g	D3-D1	11.1035	0.5	1.06571	0.994823	4.47294
18633525	PHAVU_003G010800g	D3-D1	6.50803	0.5	1.06539	0.994782	3.70222
18630289	PHAVU_005G067000g	D3-D1	63.4504	26.0936	1.06519	0.994757	1.28193
18632247	PHAVU_004G067600g	D3-D1	5.88406	0.5	1.06397	0.994602	3.55681
18620170	PHAVU_009G145800g	D3-D1	27.9989	2.54761	1.06386	0.994588	3.45815
18628453	PHAVU_006G109800g	D3-D1	181.92	70.8294	1.06292	0.994467	1.36089
18620937	PHAVU_009G220200g	D3-D1	12.7994	1.05005	1.06262	0.994427	3.60755
18639367	PHAVU_002G2817001g	D3-D1	28.079	3.88074	1.06245	0.994405	2.85509
18640203	PHAVU_001G029100g	D3-D1	13.055	0.5	1.06224	0.994378	4.70654
18616280	PHAVU_011G153300g	D3-D1	7.50099	0.5	1.06182	0.994324	3.90708
18624117	PHAVU_008G264700g	D3-D1	29.8007	4.38401	1.06099	0.994222	2.76502
18621190	PHAVU_009G2443000g	D3-D1	65.952	9.74966	1.06097	0.994219	2.75799
18632671	PHAVU_004G1079000g	D3-D1	87.3892	24.4332	1.06049	0.994162	1.83861
18621708	PHAVU_008G031900g	D3-D1	14.0461	1.11937	1.05969	0.994067	3.64942
18618309	PHAVU_010G131400g	D3-D1	69.4681	32.4398	1.05965	0.994062	1.09858
18617798	PHAVU_010G082200g	D3-D1	74.8163	32.5867	1.05861	0.993939	1.19907
18636858	PHAVU_002G037700g	D3-D1	3.8857	0.5	1.05815	0.993891	2.95817
18614827	PHAVU_011G013200g	D3-D1	4.58841	0.5	1.05741	0.993818	3.19799
18641194	PHAVU_001G123900g	D3-D1	97.7957	55.956	1.05697	0.993775	0.805478
18628632	PHAVU_006G127500g	D3-D1	7.189	0.5	1.05691	0.993769	3.84579
18635954	PHAVU_003G246900g	D3-D1	62.0234	18.8805	1.05657	0.993735	1.71591
18614912	PHAVU_011G021700g	D3-D1	295.829	162.81	1.05555	0.993635	0.861574
18621809	PHAVU_008G041900g	D3-D1	118.582	14.6438	1.05494	0.99359	3.01751
18619307	PHAVU_009G062300g	D3-D1	67.5789	18.6787	1.05456	0.993563	1.85518
18634044	PHAVU_003G061100g	D3-D1	163.504	99.447	1.05308	0.993458	0.717323
18616937	PHAVU_011G216200g	D3-D1	75.9789	28.2807	1.053	0.993453	1.42578
18641251	PHAVU_001G129500g	D3-D1	107.724	33.8557	1.05282	0.99344	1.66987
18624142	PHAVU_008G267100g	D3-D1	42.2764	12.452	1.05278	0.993436	1.76348
18635724	PHAVU_003G224400g	D3-D1	190.836	109.519	1.05251	0.993418	0.801155
18631263	PHAVU_005G161800g	D3-D1	4.7418	0.5	1.05222	0.993404	3.24544
18618549	PHAVU_010G154800g	D3-D1	79.547	27.7204	1.05133	0.99337	1.52086
18634099	PHAVU_003G066300g	D3-D1	73.0534	23.6905	1.051	0.993357	1.62464
18642309	PHAVU_001G232400g	D3-D1	112.588	43.6823	1.05081	0.993349	1.36593
18616130	PHAVU_011G138900g	D3-D1	499.183	311.825	1.05031	0.99333	0.678833
18628502	PHAVU_006G114600g	D3-D1	87.2133	32.3871	1.04978	0.993309	1.42913
18619995	PHAVU_009G128800g	D3-D1	4.00074	0.5	1.04971	0.993307	3.00027
18639280	PHAVU_002G273100g	D3-D1	3.25346	0.5	1.04911	0.993291	2.70198
18619884	PHAVU_009G118700g	D3-D1	77.1115	20.9604	1.04827	0.99328	1.87928
18618789	PHAVU_009G012300g	D3-D1	57.4865	23.8444	1.04768	0.993272	1.26957
18622701	PHAVU_008G127700g	D3-D1	21.9815	2.97996	1.04755	0.99327	2.88293
18642577	PHAVU_001G258700g	D3-D1	37.3697	7.06647	1.04686	0.993261	2.40281
18623608	PHAVU_008G2149000g	D3-D1	6.34219	0.5	1.04666	0.993259	3.66498
18621280	PHAVU_009G253200g	D3-D1	3.30425	0.5	1.0462	0.993256	2.72432
18629638	PHAVU_005G0041001g	D3-D1	15.4984	1.18146	1.04619	0.993256	3.71347
18637612	PHAVU_002G1105001g	D3-D1	74.1588	9.95055	1.04519	0.993264	2.89777
18615721	PHAVU_011G100100g	D3-D1	199.84	67.8867	1.04487	0.993267	1.55765
18627723	PHAVU_006G040300g	D3-D1	5.49538	0.5	1.04452	0.99327	3.45822
18633478	PHAVU_003G006100g	D3-D1	3.7375	0.5	1.04443	0.99327	2.90207
18614852	PHAVU_011G015700g	D3-D1	5.94107	0.5	1.04424	0.993272	3.57072
18628896	PHAVU_006G153400g	D3-D1	173.114	108.896	1.04416	0.993272	0.668771
18634835	PHAVU_003G137100g	D3-D1	3.52088	0.5	1.04391	0.993274	2.81593
18623830	PHAVU_008G236600g	D3-D1	31.2787	3.05016	1.04374	0.993276	3.35822
18632507	PHAVU_004G092300g	D3-D1	49.7208	5.15028	1.04335	0.993279	3.27113
18628400	PHAVU_006G104700g	D3-D1	55.1943	10.1222	1.04184	0.993308	2.44699
18631942	PHAVU_004G038400g	D3-D1	9.89197	0.850034	1.0412	0.993321	3.54067
18619020	PHAVU_009G034400g	D3-D1	3.78207	0.5	1.04081	0.993328	2.91918
18641431	PHAVU_001G146700g	D3-D1	3.78207	0.5	1.04081	0.993328	2.91918
18618942	PHAVU_009G027000g	D3-D1	5.66216	0.5	1.04037	0.993337	3.50135
18622788	PHAVU_008G1359000g	D3-D1	20.409	4.32516	1.04035	0.993337	2.23838
18628262	PHAVU_006G091900g	D3-D1	8.29598	0.5	1.03984	0.993349	4.05241
18623040	PHAVU_008G159900g	D3-D1	72.2996	10.5883	1.03933	0.993361	2.77151
18615347	PHAVU_011G064000g	D3-D1	4.96677	0.5	1.03847	0.993381	3.31231
18630989	PHAVU_005G134800g	D3-D1	59.7387	25.6138	1.03732	0.993407	1.22175
18619316	PHAVU_009G063200g	D3-D1	84.6051	29.4729	1.03724	0.993409	1.52136
18631111	PHAVU_005G146800g	D3-D1	39.0386	9.90275	1.03712	0.993411	1.979
18635487	PHAVU_003G200700g	D3-D1	4.48273	0.5	1.037	0.993414	3.16438
18634567	PHAVU_003G111000g	D3-D1	43.2468	10.1197	1.03692	0.993415	2.09542
18631788	PHAVU_004G023400g	D3-D1	4.23083	0.5	1.03678	0.993418	3.08094
18625998	PHAVU_007G154800g	D3-D1	5.10048	0.5	1.03651	0.993424	3.35063
18624998	PHAVU_007G058000g	D3-D1	11.9296	0.95004	1.03645	0.993425	3.65042
18622297	PHAVU_008G089700g	D3-D1	90.9172	34.1883	1.0364	0.993426	1.41105
18615116	PHAVU_011G041500g	D3-D1	237.812	90.8829	1.03558	0.993443	1.38774
18636179	PHAVU_003G268700g	D3-D1	72.2065	27.6089	1.03537	0.993447	1.387
18641188	PHAVU_001G123300g	D3-D1	118.36	44.4629	1.03529	0.993449	1.41251
18621674	PHAVU_008G028500g	D3-D1	5.27876	0.5	1.03478	0.993459	3.4002
18638779	PHAVU_002G224000g	D3-D1	5.27876	0.5	1.03478	0.993459	3.4002
18618902	PHAVU_009G023100g	D3-D1	775.026	328.949	1.03477	0.993459	1.23638
18638394	PHAVU_002G186900g	D3-D1	131.223	42.3805	1.03436	0.993468	1.63055
18635524	PHAVU_003G204400g	D3-D1	3.87121	0.5	1.03431	0.993469	2.95278
18622655	PHAVU_008G123200g	D3-D1	44.9116	7.16721	1.03414	0.993472	2.6476
18640899	PHAVU_001G0958001g	D3-D1	19.4349	1.65008	1.03413	0.993472	3.55804
18639063	PHAVU_002G251700g	D3-D1	4.85063	0.5	1.03407	0.993473	3.27817
18642340	PHAVU_001G2354001g	D3-D1	4.17697	0.5	1.03405	0.993473	3.06246
18628296	PHAVU_006G095300g	D3-D1	11.6864	0.5	1.03398	0.993474	4.54676
18619559	PHAVU_009G087200g	D3-D1	5.63531	0.5	1.0337	0.993478	3.49449
18641270	PHAVU_001G131300g	D3-D1	25.8992	7.30187	1.03356	0.99348	1.82657
18616878	PHAVU_011G210300g	D3-D1	38.666	3.54118	1.03326	0.993485	3.44876
18628214	PHAVU_006G087100g	D3-D1	7.07396	0.5	1.03305	0.993488	3.82252
18618432	PHAVU_010G143200g	D3-D1	4.61644	0.5	1.03291	0.99349	3.20678
18640427	PHAVU_001G050900g	D3-D1	48.0426	9.56734	1.03246	0.993497	2.32812
18641242	PHAVU_001G128600g	D3-D1	3.64317	0.5	1.03242	0.993497	2.86519
18615892	PHAVU_011G116700g	D3-D1	4.66101	0.5	1.03175	0.993507	3.22064
18624321	PHAVU_008G284800g	D3-D1	144.431	30.8589	1.03159	0.99351	2.22662
18637888	PHAVU_002G137400g	D3-D1	3.65458	0.5	1.03142	0.993512	2.86971
18628423	PHAVU_006G107000g	D3-D1	97.5788	46.0525	1.03134	0.993513	1.08329
18628495	PHAVU_006G113900g	D3-D1	49.4803	9.38503	1.03118	0.993515	2.39842
18616785	PHAVU_011G201200g	D3-D1	76.6486	37.4448	1.03083	0.993519	1.03349
18641938	PHAVU_001G195900g	D3-D1	4.26611	0.5	1.03006	0.993525	3.09292
18637027	PHAVU_002G053900g	D3-D1	63.9352	23.1017	1.02952	0.99353	1.46861
18615419	PHAVU_011G071100g	D3-D1	5.73264	0.5	1.0288	0.993536	3.5192
18616688	PHAVU_011G192000g	D3-D1	6.26549	0.5	1.02855	0.993539	3.64743
18641318	PHAVU_001G135600g	D3-D1	64.9882	25.2686	1.02764	0.993544	1.36283
18642508	PHAVU_001G251800g	D3-D1	56.3663	16.719	1.02754	0.993545	1.75334
18638957	PHAVU_002G241500g	D3-D1	46.752	13.1351	1.02729	0.993546	1.8316
18639394	PHAVU_002G284000g	D3-D1	65.4406	23.2201	1.02639	0.993549	1.49481
18634376	PHAVU_003G092400g	D3-D1	48.695	3.35488	1.02601	0.993551	3.85944
18618929	PHAVU_009G025800g	D3-D1	91.7793	34.7103	1.02534	0.993554	1.4028
18623250	PHAVU_008G180200g	D3-D1	36.2183	5.35029	1.02512	0.993555	2.75903
18638477	PHAVU_002G195000g	D3-D1	18.8846	1.35006	1.02509	0.993555	3.80611
18622009	PHAVU_008G061600g	D3-D1	4.27855	0.450011	1.0249	0.993555	3.24909
18626453	PHAVU_007G198900g	D3-D1	181.336	88.6605	1.02487	0.993555	1.0323
18618187	PHAVU_010G119400g	D3-D1	40.3217	11.1851	1.02457	0.993556	1.84997
18621553	PHAVU_008G016700g	D3-D1	51.436	12.6964	1.02456	0.993556	2.01836
18635069	PHAVU_003G159600g	D3-D1	24.2059	1.80244	1.02406	0.993557	3.74733
18640814	PHAVU_001G087700g	D3-D1	5.73067	0.5	1.02401	0.993557	3.5187
18621542	PHAVU_008G015600g	D3-D1	270.38	69.0546	1.02389	0.993558	1.96918
18623475	PHAVU_008G202000g	D3-D1	146.165	58.4864	1.02385	0.993558	1.32142
18618106	PHAVU_010G111400g	D3-D1	16.2848	1.25006	1.02374	0.993558	3.70346
18619886	PHAVU_009G118900g	D3-D1	1012.55	583.587	1.0234	0.993559	0.794973
18626265	PHAVU_007G180800g	D3-D1	499.597	183.327	1.02333	0.993559	1.44634
18617381	PHAVU_010G042100g	D3-D1	58.1771	10.1506	1.02327	0.993559	2.51889
18624206	PHAVU_008G273500g	D3-D1	73.6712	28.8461	1.02299	0.99356	1.35272
18630386	PHAVU_005G076400g	D3-D1	111.025	31.743	1.02278	0.99356	1.80637
18641835	PHAVU_001G186200g	D3-D1	154.292	102.538	1.02264	0.993561	0.589505
18616277	PHAVU_011G153000g	D3-D1	6.44999	0.5	1.02263	0.993561	3.6893
18623664	PHAVU_008G220400g	D3-D1	4.69101	0.5	1.02203	0.993562	3.2299
18626140	PHAVU_007G1686000g	D3-D1	66.8961	15.5168	1.02187	0.993563	2.10809
18633436	PHAVU_003G0023001g	D3-D1	15.5532	1.42986	1.0218	0.993563	3.44327
18632020	PHAVU_004G045600g	D3-D1	47.0755	8.32036	1.02141	0.993565	2.50026
18637117	PHAVU_002G062400g	D3-D1	201.417	66.6584	1.02099	0.993566	1.59533
18615872	PHAVU_011G114900g	D3-D1	10.3502	0.933074	1.02027	0.993569	3.47152
18639611	PHAVU_002G305100g	D3-D1	147.514	56.9243	1.02012	0.993569	1.37373
18634711	PHAVU_003G125000g	D3-D1	43.4708	4.65893	1.01982	0.99357	3.22198
18619455	PHAVU_009G077000g	D3-D1	23.5206	2.15011	1.01977	0.993571	3.45145
18637596	PHAVU_002G108900g	D3-D1	426.559	133.695	1.01977	0.993571	1.6738
18628280	PHAVU_006G093700g	D3-D1	6.22715	0.5	1.01953	0.993571	3.63857
18637062	PHAVU_002G0571001g	D3-D1	5.91816	0.5	1.01897	0.993574	3.56515
18626311	PHAVU_007G185300g	D3-D1	35.6733	6.53324	1.0184	0.993578	2.44897
18636898	PHAVU_002G041200g	D3-D1	10.7978	0.95004	1.01816	0.993579	3.50661
18632957	PHAVU_004G135500g	D3-D1	4.95945	0.5	1.01802	0.99358	3.31018
18622992	PHAVU_008G155300g	D3-D1	53.58	14.7157	1.01745	0.993585	1.86434
18626033	PHAVU_007G158300g	D3-D1	4.26296	0.5	1.01728	0.993586	3.09186
18639163	PHAVU_002G261600g	D3-D1	3.28559	0.5	1.01706	0.993587	2.71615
18641941	PHAVU_001G196200g	D3-D1	50.2294	14.7835	1.01687	0.993589	1.76454
18628399	PHAVU_006G104600g	D3-D1	5.41963	0.5	1.0162	0.993594	3.43819
18626186	PHAVU_007G173100g	D3-D1	3.87743	0.5	1.01589	0.993596	2.9551
18642237	PHAVU_001G225300g	D3-D1	12.4301	0.5	1.01554	0.9936	4.63576
18615973	PHAVU_011G124300g	D3-D1	282.19	162.916	1.01549	0.993601	0.792541
18621914	PHAVU_008G052300g	D3-D1	39.5839	8.41963	1.0151	0.993606	2.23309
18638668	PHAVU_002G213600g	D3-D1	21.3026	1.92664	1.01437	0.993615	3.46687
18633245	PHAVU_004G162600g	D3-D1	51.9673	10.8461	1.01329	0.993627	2.26042
18634188	PHAVU_003G074700g	D3-D1	49.0715	15.1305	1.01323	0.993628	1.69743
18621179	PHAVU_009G243300g	D3-D1	43.9036	11.4054	1.0131	0.99363	1.94463
18615024	PHAVU_011G032500g	D3-D1	108.845	35.0663	1.01303	0.993631	1.63412
18638396	PHAVU_002G187100g	D3-D1	5.4249	0.5	1.01281	0.993634	3.4396
18641951	PHAVU_001G197200g	D3-D1	53.136	6.14928	1.01264	0.993637	3.1112
18629951	PHAVU_005G034100g	D3-D1	23.7341	4.00818	1.0126	0.993638	2.56594
18633505	PHAVU_003G008800g	D3-D1	59.1874	24.8	1.0116	0.993656	1.25495
18632046	PHAVU_004G048200g	D3-D1	3.6608	0.5	1.01132	0.993661	2.87216
18639753	PHAVU_002G318900g	D3-D1	762.507	191.478	1.01123	0.993663	1.99357
18642264	PHAVU_001G228000g	D3-D1	87.0718	10.314	1.0112	0.993663	3.07761
18617135	PHAVU_010G018400g	D3-D1	3.12598	0.5	1.00818	0.993726	2.64431
18638126	PHAVU_002G160700g	D3-D1	3.12598	0.5	1.00818	0.993726	2.64431
18634721	PHAVU_003G126000g	D3-D1	118.884	52.1908	1.00764	0.993739	1.18769
18625828	PHAVU_007G138300g	D3-D1	347.377	98.3399	1.00764	0.993739	1.82065
18623362	PHAVU_008G190900g	D3-D1	192.481	133.851	1.00754	0.993741	0.524093
18636493	PHAVU_002G000700g	D3-D1	4.53974	0.5	1.00732	0.993746	3.18261
18626078	PHAVU_007G162600g	D3-D1	8.7023	0.5	1.00714	0.99375	4.1214
18629273	PHAVU_006G190200g	D3-D1	30.8732	8.56404	1.00637	0.99377	1.84999
18637854	PHAVU_002G134200g	D3-D1	78.1092	32.9207	1.0063	0.993772	1.2465
18621238	PHAVU_009G249000g	D3-D1	82.2918	20.6836	1.00617	0.993775	1.99226
18635332	PHAVU_003G185600g	D3-D1	41.3915	9.27528	1.00565	0.993789	2.15787
18627176	PHAVU_007G269000g	D3-D1	3.74994	0.5	1.00546	0.993794	2.90687
18632684	PHAVU_004G109000g	D3-D1	94.7682	52.4865	1.00544	0.993795	0.852457
18628668	PHAVU_006G131000g	D3-D1	7.37247	0.5	1.00543	0.993795	3.88215
18630292	PHAVU_005G0673001g	D3-D1	84.584	35.7071	1.00522	0.993801	1.24417
18623432	PHAVU_008G197800g	D3-D1	48.777	10.7288	1.00504	0.993806	2.18472
18617462	PHAVU_010G049900g	D3-D1	57.5481	12.2285	1.00447	0.993821	2.23452
18639444	PHAVU_002G288700g	D3-D1	279.418	126.993	1.00392	0.993836	1.13768
18615331	PHAVU_011G062400g	D3-D1	16.1016	2.36945	1.00304	0.99386	2.76457
18624804	PHAVU_007G039000g	D3-D1	4.85173	0.5	1.00303	0.99386	3.2785
18626449	PHAVU_007G198500g	D3-D1	3.27213	0.5	1.003	0.993861	2.71023
18619222	PHAVU_009G054100g	D3-D1	3.75199	0.5	1.00243	0.993877	2.90766
18616940	PHAVU_011G216500g	D3-D1	4.18941	0.5	1.00211	0.993886	3.06675
18625091	PHAVU_007G067000g	D3-D1	3.43898	0.5	1.00209	0.993887	2.78198
18636903	PHAVU_002G041700g	D3-D1	144.976	62.2578	1.00172	0.993897	1.21949
18627489	PHAVU_006G018100g	D3-D1	90.925	38.8936	1.0008	0.993922	1.22514
18626572	PHAVU_007G210600g	D3-D1	129.349	53.1389	1.00021	0.993937	1.28342
18633971	PHAVU_003G053800g	D3-D1	2.96636	0.5	0.999824	0.993947	2.56869
18634762	PHAVU_003G130000g	D3-D1	2.96636	0.5	0.999824	0.993947	2.56869
18621986	PHAVU_008G059300g	D3-D1	260.173	112.231	0.999103	0.993965	1.213
18627783	PHAVU_006G046200g	D3-D1	3.47733	0.5	0.998941	0.993969	2.79798
18632480	PHAVU_004G089600g	D3-D1	7.10506	0.5	0.998924	0.99397	3.82885
18631089	PHAVU_005G144600g	D3-D1	3.88365	0.5	0.998239	0.993987	2.95741
18636605	PHAVU_002G013100g	D3-D1	27.537	2.85015	0.998213	0.993987	3.27226
18635202	PHAVU_003G172900g	D3-D1	3.57789	0.5	0.997864	0.993996	2.83911
18628464	PHAVU_006G110900g	D3-D1	22.0477	4.87357	0.996983	0.994013	2.17758
18641594	PHAVU_001G1627000g	D3-D1	7.51862	0.5	0.996604	0.994019	3.91047
18631370	PHAVU_005G172000g	D3-D1	128.092	60.322	0.99622	0.994026	1.08643
18628358	PHAVU_006G100800g	D3-D1	79.6373	27.1922	0.996203	0.994026	1.55025
18626071	PHAVU_007G161900g	D3-D1	195.563	72.7924	0.995724	0.994035	1.42577
18637118	PHAVU_002G062500g	D3-D1	3.24102	0.5	0.995201	0.994044	2.69645
18638037	PHAVU_002G151900g	D3-D1	3.24102	0.5	0.995201	0.994044	2.69645
18629134	PHAVU_006G1767000g	D3-D1	6.20124	0.5	0.99417	0.994056	3.63256
18621235	PHAVU_009G248700g	D3-D1	1224.89	852.807	0.994159	0.994056	0.522363
18641619	PHAVU_001G165200g	D3-D1	5.59893	0.5	0.994147	0.994056	3.48515
18620103	PHAVU_009G139100g	D3-D1	82.972	41.7346	0.993614	0.994059	0.991381
18639583	PHAVU_002G3024001g	D3-D1	86.1678	26.7239	0.993595	0.994059	1.68902
18620660	PHAVU_009G193200g	D3-D1	4.59053	0.5	0.993287	0.994061	3.19866
18624171	PHAVU_008G270000g	D3-D1	3.55403	0.5	0.993268	0.994061	2.82946
18630958	PHAVU_005G1319001g	D3-D1	59.9967	20.0452	0.993218	0.994061	1.58162
18641816	PHAVU_001G184300g	D3-D1	4.60188	0.5	0.993169	0.994062	3.20222
18634233	PHAVU_003G079100g	D3-D1	5.48191	0.5	0.993002	0.994063	3.45468
18633548	PHAVU_003G013100g	D3-D1	283.98	70.4438	0.992701	0.994064	2.01124
18621761	PHAVU_008G037100g	D3-D1	4.67857	0.5	0.992322	0.994066	3.22607
18639300	PHAVU_002G275000g	D3-D1	7.78581	0.5	0.992162	0.994067	3.96085
18642617	PHAVU_001G262600g	D3-D1	3.66703	0.5	0.992123	0.994067	2.87461
18640792	PHAVU_001G085500g	D3-D1	162.717	77.8775	0.99192	0.994069	1.06308
18622714	PHAVU_008G129000g	D3-D1	108.249	32.2615	0.991598	0.99407	1.74647
18625152	PHAVU_007G073000g	D3-D1	73.3708	23.6306	0.991168	0.994066	1.63455
18630415	PHAVU_005G079200g	D3-D1	30.4514	8.24381	0.9911	0.994066	1.88512
18624357	PHAVU_008G288400g	D3-D1	144.96	73.1953	0.990976	0.994065	0.985836
18632049	PHAVU_004G0484000g	D3-D1	33.1721	4.95027	0.990629	0.994062	2.74439
18627526	PHAVU_006G021800g	D3-D1	397.65	311.738	0.99	0.994056	0.351165
18635709	PHAVU_003G222900g	D3-D1	221.064	107.511	0.989407	0.994051	1.03998
18627080	PHAVU_007G259700g	D3-D1	7.41594	0.750028	0.988373	0.994038	3.30561
18637212	PHAVU_002G071400g	D3-D1	238.067	101.391	0.988364	0.994038	1.23144
18624170	PHAVU_008G269900g	D3-D1	3.63073	0.5	0.988332	0.994037	2.86026
18642245	PHAVU_001G226100g	D3-D1	10.5945	0.5	0.988328	0.994037	4.40525
18641317	PHAVU_001G135500g	D3-D1	50.8816	10.5891	0.988	0.994029	2.26457
18640222	PHAVU_001G031000g	D3-D1	91.583	42.3924	0.987803	0.994024	1.11127
18642387	PHAVU_001G239800g	D3-D1	107.366	47.7649	0.987017	0.994003	1.16851
18627953	PHAVU_006G062200g	D3-D1	88.088	20.6557	0.986305	0.993985	2.0924
18617683	PHAVU_010G071300g	D3-D1	4.13547	0.5	0.986254	0.993984	3.04805
18620003	PHAVU_009G129600g	D3-D1	7.34657	0.5	0.985823	0.993973	3.87707
18619355	PHAVU_009G067100g	D3-D1	167.013	34.406	0.985551	0.993966	2.27923
18642491	PHAVU_001G250100g	D3-D1	72.9144	27.1265	0.985548	0.993965	1.4265
18626171	PHAVU_007G171600g	D3-D1	7.76013	0.5	0.985526	0.993965	3.95608
18629968	PHAVU_005G035800g	D3-D1	236.918	113.734	0.985432	0.993961	1.05873
18628016	PHAVU_006G068300g	D3-D1	35.4221	9.49875	0.985301	0.993956	1.89884
18632729	PHAVU_004G113500g	D3-D1	3.08141	0.5	0.985178	0.993951	2.62359
18637283	PHAVU_002G078400g	D3-D1	3.08141	0.5	0.985178	0.993951	2.62359
18640158	PHAVU_001G024600g	D3-D1	90.5126	42.6025	0.984946	0.993942	1.08718
18619813	PHAVU_009G111900g	D3-D1	4.25052	0.498391	0.984769	0.993935	3.09229
18618434	PHAVU_010G143500g	D3-D1	114.679	31.9788	0.983923	0.993901	1.84242
18614888	PHAVU_011G019300g	D3-D1	22.9057	2.29922	0.983896	0.9939	3.31649
18624066	PHAVU_008G259600g	D3-D1	9.99275	0.5	0.983763	0.993895	4.32088
18623445	PHAVU_008G199100g	D3-D1	224.271	103.37	0.983036	0.993866	1.11742
18632923	PHAVU_004G132300g	D3-D1	84.8535	40.4233	0.983032	0.993866	1.06979
18629793	PHAVU_005G018700g	D3-D1	125.925	56.3369	0.982868	0.99386	1.16041
18639176	PHAVU_002G262900g	D3-D1	62.0215	16.8143	0.982476	0.993844	1.88308
18633087	PHAVU_004G147600g	D3-D1	175.228	91.2797	0.982386	0.99384	0.940864
18636867	PHAVU_002G038600g	D3-D1	11.4861	0.5	0.982219	0.993832	4.52181
18617063	PHAVU_010G011700g	D3-D1	30.4807	2.60971	0.981956	0.993819	3.54594
18615742	PHAVU_011G102200g	D3-D1	67.0272	20.7045	0.981477	0.993795	1.6948
18625756	PHAVU_007G131600g	D3-D1	4.50762	0.5	0.981371	0.99379	3.17236
18628240	PHAVU_006G089700g	D3-D1	3.88987	0.5	0.981305	0.993787	2.95972
18629043	PHAVU_006G167900g	D3-D1	410.181	222.368	0.981264	0.993785	0.883315
18624254	PHAVU_008G278200g	D3-D1	5.40097	0.5	0.980883	0.993766	3.43322
18633361	PHAVU_004G173900g	D3-D1	30.4587	4.03796	0.980786	0.993762	2.91516
18615133	PHAVU_011G043100g	D3-D1	4.59675	0.5	0.980515	0.993749	3.20062
18618855	PHAVU_009G018600g	D3-D1	70.2568	30.548	0.980503	0.993748	1.20156
18630170	PHAVU_005G055600g	D3-D1	20.8518	1.85009	0.980497	0.993748	3.4945
18641727	PHAVU_001G175700g	D3-D1	83.2201	37.7344	0.980349	0.99374	1.14105
18637291	PHAVU_002G079200g	D3-D1	3.27835	0.5	0.980329	0.99374	2.71297
18625131	PHAVU_007G071000g	D3-D1	4.64132	0.5	0.980191	0.993733	3.21454
18616902	PHAVU_011G212700g	D3-D1	5.32427	0.5	0.980112	0.993729	3.41258
18620233	PHAVU_009G151900g	D3-D1	73.0715	24.1075	0.979325	0.993691	1.59983
18618707	PHAVU_009G004100g	D3-D1	81.93	20.2503	0.976587	0.993552	2.01645
18642292	PHAVU_001G230700g	D3-D1	47.5823	7.55042	0.976552	0.99355	2.6558
18641582	PHAVU_001G161600g	D3-D1	26.9192	2.95015	0.976369	0.993541	3.18978
18622295	PHAVU_008G089500g	D3-D1	3.47111	0.5	0.976285	0.993538	2.7954
18618297	PHAVU_010G130200g	D3-D1	115.828	63.6694	0.975915	0.993521	0.863313
18631729	PHAVU_004G017500g	D3-D1	76.3965	16.9782	0.97569	0.993511	2.16982
18614865	PHAVU_011G017000g	D3-D1	43.1887	11.1656	0.975516	0.993503	1.95159
18632107	PHAVU_004G054000g	D3-D1	3.93751	0.5	0.974415	0.993454	2.97728
18631340	PHAVU_005G169100g	D3-D1	72.6114	29.4082	0.973861	0.99343	1.30398
18627795	PHAVU_006G047400g	D3-D1	126.178	44.5821	0.972956	0.993396	1.50093
18622704	PHAVU_008G128000g	D3-D1	90.8196	33.6474	0.971667	0.993356	1.43251
18619920	PHAVU_009G122200g	D3-D1	3.54781	0.5	0.9716	0.993354	2.82693
18634546	PHAVU_003G109100g	D3-D1	47.377	3.9775	0.97147	0.99335	3.57426
18641149	PHAVU_001G119400g	D3-D1	111.04	54.8245	0.971445	0.993349	1.01819
18638982	PHAVU_002G243900g	D3-D1	62.9601	26.3333	0.971004	0.993335	1.25755
18633883	PHAVU_003G045700g	D3-D1	258.669	91.5191	0.970304	0.993315	1.49896
18629799	PHAVU_005G019300g	D3-D1	29.1563	2.42108	0.969764	0.993308	3.59008
18637709	PHAVU_002G119800g	D3-D1	25.3115	6.95023	0.969504	0.993305	1.86466
18620263	PHAVU_009G154700g	D3-D1	15.4764	1.45007	0.96865	0.993294	3.41588
18636249	PHAVU_003G275500g	D3-D1	62.9652	30.6116	0.968327	0.99329	1.04048
18620049	PHAVU_009G133900g	D3-D1	4.55841	0.5	0.96832	0.99329	3.18853
18631894	PHAVU_004G033700g	D3-D1	112.593	53.6198	0.968171	0.993288	1.07028
18616261	PHAVU_011G151400g	D3-D1	47.1214	5.35029	0.96809	0.993287	3.13869
18639786	PHAVU_002G322100g	D3-D1	4.69211	0.5	0.967946	0.993286	3.23024
18622399	PHAVU_008G0992001g	D3-D1	46.029	4.95027	0.966589	0.993282	3.21696
18634322	PHAVU_003G087400g	D3-D1	3.85152	0.5	0.96648	0.993282	2.94543
18641106	PHAVU_001G115500g	D3-D1	159.061	66.9996	0.966292	0.993283	1.24736
18637877	PHAVU_002G136400g	D3-D1	5.54515	0.5	0.965572	0.993287	3.47123
18626300	PHAVU_007G184200g	D3-D1	3.89609	0.5	0.965045	0.99329	2.96203
18635509	PHAVU_003G202900g	D3-D1	3.78207	0.550017	0.964772	0.993291	2.78163
18635445	PHAVU_003G1967001g	D3-D1	157.948	56.3253	0.964712	0.993292	1.48759
18637543	PHAVU_002G103800g	D3-D1	24.353	2.45013	0.964596	0.993292	3.31317
18636164	PHAVU_003G267200g	D3-D1	4.51274	0.5	0.964543	0.993293	3.174
18625378	PHAVU_007G094900g	D3-D1	55.0685	21.5533	0.96436	0.993294	1.35332
18631511	PHAVU_005G185400g	D3-D1	27.5091	2.60971	0.964108	0.993297	3.39795
18630596	PHAVU_005G096600g	D3-D1	32.3689	8.36403	0.96385	0.993303	1.95234
18638433	PHAVU_002G190700g	D3-D1	78.2612	30.3516	0.96341	0.993312	1.36652
18621275	PHAVU_009G252700g	D3-D1	254.221	169.87	0.96332	0.993314	0.581651
18616404	PHAVU_011G165300g	D3-D1	89.7899	48.3429	0.9633	0.993314	0.893249
18642089	PHAVU_001G210800g	D3-D1	64.0804	11.3584	0.963039	0.99332	2.49612
18637895	PHAVU_002G138100g	D3-D1	72.901	27.5951	0.962478	0.993332	1.40152
18628897	PHAVU_006G153500g	D3-D1	18.1413	1.80244	0.962294	0.993336	3.33126
18635558	PHAVU_003G207800g	D3-D1	3.54576	0.5	0.962232	0.993337	2.82609
18617275	PHAVU_010G031700g	D3-D1	21.1263	2.45013	0.962064	0.99334	3.10811
18642072	PHAVU_001G209100g	D3-D1	6.97428	0.5	0.961937	0.993343	3.80204
18634868	PHAVU_003G140200g	D3-D1	26.5546	2.25011	0.961837	0.993345	3.56089
18639448	PHAVU_002G289100g	D3-D1	37.575	13.5037	0.961576	0.993351	1.47642
18627882	PHAVU_006G055500g	D3-D1	34.6063	8.34706	0.960774	0.99337	2.05169
18625469	PHAVU_007G103800g	D3-D1	217.466	94.933	0.960722	0.993372	1.19581
18640413	PHAVU_001G049500g	D3-D1	53.4609	21.1944	0.960549	0.993376	1.3348
18615857	PHAVU_011G113500g	D3-D1	5.18859	0.5	0.96034	0.993382	3.37534
18619173	PHAVU_009G049200g	D3-D1	3.59033	0.5	0.960039	0.99339	2.84412
18641340	PHAVU_001G137800g	D3-D1	214.567	107.024	0.959928	0.993393	1.00349
18635999	PHAVU_003G251100g	D3-D1	3.02337	0.5	0.959209	0.993413	2.59616
18635462	PHAVU_003G198300g	D3-D1	37.6435	11.1375	0.959157	0.993414	1.75698
18617531	PHAVU_010G056800g	D3-D1	85.1904	38.9352	0.958525	0.993431	1.12962
18626127	PHAVU_007G167400g	D3-D1	133.825	55.4336	0.958521	0.993431	1.27152
18618536	PHAVU_010G153500g	D3-D1	123.909	51.2441	0.958486	0.993432	1.27382
18642681	PHAVU_001G268900g	D3-D1	214.091	92.8708	0.958319	0.993437	1.20492
18622973	PHAVU_008G153400g	D3-D1	7.88754	0.808879	0.957854	0.993448	3.28558
18631434	PHAVU_005G177800g	D3-D1	76.1542	39.7272	0.957817	0.993449	0.938795
18638022	PHAVU_002G150400g	D3-D1	73.8296	8.55047	0.957721	0.993452	3.11012
18635821	PHAVU_003G233900g	D3-D1	35.1227	11.0205	0.957132	0.993466	1.67221
18617118	PHAVU_010G017000g	D3-D1	4.83204	0.5	0.956945	0.993471	3.27263
18615179	PHAVU_011G047700g	D3-D1	70.2696	24.5888	0.956693	0.993477	1.5149
18636958	PHAVU_002G047100g	D3-D1	8.6308	0.5	0.956614	0.993479	4.10949
18637574	PHAVU_002G106800g	D3-D1	3.67947	0.5	0.956219	0.993488	2.8795
18622690	PHAVU_008G126600g	D3-D1	7.86353	0.5	0.956101	0.993491	3.97518
18641277	PHAVU_001G132000g	D3-D1	5.5068	0.5	0.955885	0.993496	3.46121
18620178	PHAVU_009G146600g	D3-D1	116.067	43.5835	0.955879	0.993496	1.41311
18618513	PHAVU_010G151200g	D3-D1	121.517	68.0975	0.955336	0.99351	0.835478
18631697	PHAVU_004G014800g	D3-D1	2718.14	1557.66	0.955141	0.993514	0.803245
18625251	PHAVU_007G082200g	D3-D1	3.06794	0.5	0.954904	0.993517	2.61727
18630379	PHAVU_005G0758001g	D3-D1	3.06794	0.5	0.954904	0.993517	2.61727
18636995	PHAVU_002G050700g	D3-D1	5.12009	0.5	0.954648	0.993519	3.35617
18621583	PHAVU_008G019500g	D3-D1	3.46489	0.5	0.954555	0.99352	2.79281
18622071	PHAVU_008G067800g	D3-D1	139.239	44.1867	0.954166	0.993524	1.65588
18628429	PHAVU_006G107500g	D3-D1	58.3573	24.3476	0.953987	0.993525	1.26113
18619297	PHAVU_009G061300g	D3-D1	3.76861	0.5	0.953069	0.993534	2.91403
18623314	PHAVU_008G186300g	D3-D1	3.76861	0.5	0.953069	0.993534	2.91403
18642105	PHAVU_001G212400g	D3-D1	3.76861	0.5	0.953069	0.993534	2.91403
18628227	PHAVU_006G088400g	D3-D1	29.8969	8.29868	0.953051	0.993534	1.84904
18618439	PHAVU_010G143900g	D3-D1	3.50324	0.5	0.952594	0.993539	2.80869
18630344	PHAVU_005G072300g	D3-D1	98.1775	44.6153	0.952321	0.993541	1.13786
18624870	PHAVU_007G045500g	D3-D1	17.7235	1.75009	0.951865	0.99354	3.34016
18631059	PHAVU_005G141600g	D3-D1	124.182	77.3706	0.951178	0.993532	0.682599
18625265	PHAVU_007G083600g	D3-D1	142.984	60.8603	0.951107	0.993532	1.23229
18616477	PHAVU_011G172100g	D3-D1	3.11251	0.5	0.950975	0.99353	2.63808
18640015	PHAVU_001G010400g	D3-D1	195.598	50.2121	0.9506	0.993526	1.96179
18629192	PHAVU_006G182200g	D3-D1	4.62156	0.5	0.950471	0.993524	3.20838
18635809	PHAVU_003G232800g	D3-D1	5.15024	0.5	0.949954	0.993518	3.36464
18622393	PHAVU_008G098600g	D3-D1	40.9569	12.8336	0.949729	0.993516	1.67418
18639172	PHAVU_002G262500g	D3-D1	3.57994	0.5	0.949117	0.993508	2.83993
18623354	PHAVU_008G190300g	D3-D1	23.452	5.18081	0.948692	0.993493	2.17846
18642608	PHAVU_001G261800g	D3-D1	252.621	132.341	0.948272	0.993477	0.932711
18628378	PHAVU_006G102500g	D3-D1	58.6337	22.1031	0.94815	0.993472	1.40748
18637120	PHAVU_002G0627001g	D3-D1	5.92036	0.5	0.948116	0.993471	3.56568
18638624	PHAVU_002G209400g	D3-D1	9.87938	0.5	0.947797	0.993458	4.30442
18627644	PHAVU_006G032500g	D3-D1	4.97197	0.5	0.947581	0.99345	3.31382
18630786	PHAVU_005G115100g	D3-D1	165.767	79.939	0.947391	0.993442	1.05218
18619132	PHAVU_009G045100g	D3-D1	105.316	63.4788	0.947235	0.993436	0.730379
18635853	PHAVU_003G237100g	D3-D1	133.387	59.6025	0.946951	0.993425	1.16218
18627972	PHAVU_006G064100g	D3-D1	64.9139	31.0841	0.946614	0.993412	1.06235
18618949	PHAVU_009G027700g	D3-D1	5.21545	0.550017	0.946146	0.993394	3.24524
18639046	PHAVU_002G250000g	D3-D1	27.9286	6.67116	0.946086	0.993391	2.06573
18626297	PHAVU_007G183900g	D3-D1	52.4057	19.825	0.945172	0.993332	1.4024
18617594	PHAVU_010G062700g	D3-D1	17.6262	1.85009	0.944765	0.993304	3.25205
18623558	PHAVU_008G210200g	D3-D1	68.7574	25.6268	0.944423	0.993281	1.42386
18640491	PHAVU_001G056900g	D3-D1	43.3713	7.80263	0.944292	0.993272	2.47471
18616298	PHAVU_011G155000g	D3-D1	39.6758	10.9674	0.944168	0.993264	1.85504
18619838	PHAVU_009G1143000g	D3-D1	4.39257	0.5	0.94405	0.993256	3.13507
18614989	PHAVU_011G029100g	D3-D1	5.33474	0.5	0.943594	0.993225	3.41542
18637919	PHAVU_002G140400g	D3-D1	2.72383	0.5	0.943584	0.993225	2.44564
18629041	PHAVU_006G167700g	D3-D1	97.0638	26.0644	0.943437	0.993215	1.89685
18635899	PHAVU_003G241500g	D3-D1	22.2218	2.73391	0.943241	0.993202	3.02294
18629504	PHAVU_006G212900g	D3-D1	161.584	57.0243	0.942173	0.993111	1.50264
18623836	PHAVU_008G237200g	D3-D1	58.6511	12.9827	0.94162	0.993061	2.17557
18637652	PHAVU_002G114200g	D3-D1	488.768	267.771	0.941531	0.993053	0.868149
18624458	PHAVU_007G005200g	D3-D1	69.0169	24.4217	0.941457	0.993046	1.49879
18636592	PHAVU_002G011800g	D3-D1	26.7605	6.78488	0.941434	0.993044	1.97971
18628023	PHAVU_006G069000g	D3-D1	87.0327	23.9866	0.94096	0.993001	1.85933
18633343	PHAVU_004G172100g	D3-D1	155.861	101.845	0.940009	0.992916	0.613877
18615189	PHAVU_011G048700g	D3-D1	8.40143	0.5	0.939949	0.99291	4.07064
18626000	PHAVU_007G155000g	D3-D1	22.1544	5.84619	0.939752	0.992889	1.92203
18636127	PHAVU_003G263600g	D3-D1	3.34363	0.5	0.939167	0.992825	2.74141
18617624	PHAVU_010G065600g	D3-D1	239.485	124.25	0.939148	0.992823	0.946685
18633506	PHAVU_003G008900g	D3-D1	67.2385	31.9019	0.93886	0.992791	1.07565
18623281	PHAVU_008G183200g	D3-D1	210.479	97.0135	0.938646	0.992768	1.11742
18631664	PHAVU_004G011900g	D3-D1	484.766	286.1	0.937991	0.992696	0.760771
18618569	PHAVU_010G156800g	D3-D1	39.4801	14.0932	0.937599	0.992653	1.48612
18627788	PHAVU_006G046700g	D3-D1	320.284	131.037	0.937368	0.992628	1.28938
18634650	PHAVU_003G119300g	D3-D1	42.5809	13.6488	0.936469	0.992526	1.64143
18637885	PHAVU_002G137100g	D3-D1	4.38525	0.5	0.936074	0.99248	3.13266
18628373	PHAVU_006G102200g	D3-D1	8.87508	0.5	0.936027	0.992474	4.14976
18637307	PHAVU_002G080700g	D3-D1	49.7383	8.61819	0.935979	0.992469	2.5289
18635119	PHAVU_003G164600g	D3-D1	2.75596	0.5	0.93596	0.992466	2.46255
18634399	PHAVU_003G094500g	D3-D1	313.448	213.098	0.935953	0.992466	0.556707
18617008	PHAVU_010G006200g	D3-D1	3.02959	0.5	0.93577	0.992444	2.59912
18638385	PHAVU_002G186100g	D3-D1	3.02959	0.5	0.93577	0.992444	2.59912
18623862	PHAVU_008G239600g	D3-D1	24.7135	5.88808	0.935632	0.992428	2.06943
18637107	PHAVU_002G061400g	D3-D1	22.7691	2.85015	0.935346	0.992394	2.99797
18632559	PHAVU_004G097200g	D3-D1	39.2441	6.83001	0.935277	0.992386	2.52251
18629692	PHAVU_005G009000g	D3-D1	27.6221	4.13238	0.934009	0.992237	2.74078
18629604	PHAVU_005G001900g	D3-D1	189.204	55.7195	0.934008	0.992237	1.76369
18641095	PHAVU_001G114500g	D3-D1	77.5929	15.9706	0.933918	0.992227	2.2805
18623466	PHAVU_008G201100g	D3-D1	27.9835	4.15022	0.9338	0.992213	2.75332
18629639	PHAVU_005G0041000g	D3-D1	3.45867	0.5	0.933696	0.9922	2.79022
18624494	PHAVU_007G008700g	D3-D1	59.8645	16.5198	0.93359	0.992188	1.85751
18634113	PHAVU_003G067700g	D3-D1	32.7223	6.20254	0.933578	0.992186	2.39934
18628694	PHAVU_006G133600g	D3-D1	8.19755	0.5	0.932406	0.992048	4.03519
18631253	PHAVU_005G160900g	D3-D1	3.07416	0.5	0.932255	0.99203	2.62019
18620162	PHAVU_009G145000g	D3-D1	72.1718	21.0323	0.932189	0.992022	1.77883
18640964	PHAVU_001G101800g	D3-D1	31.8487	6.19532	0.932082	0.992009	2.36198
18615307	PHAVU_011G060000g	D3-D1	131.033	76.2005	0.932082	0.992009	0.782061
18627206	PHAVU_007G271900g	D3-D1	4.44336	0.5	0.931991	0.991999	3.15165
18620863	PHAVU_009G213200g	D3-D1	4.22052	0.5	0.93171	0.991965	3.07742
18630317	PHAVU_005G069700g	D3-D1	4.22052	0.5	0.93171	0.991965	3.07742
18617388	PHAVU_010G042800g	D3-D1	2.79431	0.5	0.931518	0.991943	2.48249
18629440	PHAVU_006G206700g	D3-D1	75.8136	31.7979	0.931353	0.991923	1.25353
18632722	PHAVU_004G112800g	D3-D1	8.01305	0.5	0.930636	0.99184	4.00235
18624878	PHAVU_007G046300g	D3-D1	195.606	108.554	0.930377	0.991812	0.849538
18631459	PHAVU_005G180200g	D3-D1	30.5633	10.3439	0.930332	0.991807	1.56301
18632806	PHAVU_004G121000g	D3-D1	79.0574	15.658	0.930078	0.991779	2.33601
18628713	PHAVU_006G135400g	D3-D1	79.9738	36.739	0.930071	0.991778	1.12221
18624033	PHAVU_008G256300g	D3-D1	96.5328	39.7442	0.929849	0.991753	1.28027
18623251	PHAVU_008G180300g	D3-D1	72.3927	22.6132	0.929642	0.991731	1.67868
18632188	PHAVU_004G061900g	D3-D1	143.827	50.7723	0.929109	0.991672	1.50222
18635304	PHAVU_003G182900g	D3-D1	3.11873	0.5	0.929063	0.991667	2.64096
18637222	PHAVU_002G072400g	D3-D1	30.3135	4.84523	0.928093	0.991561	2.64532
18617342	PHAVU_010G038300g	D3-D1	54.5859	12.2812	0.928057	0.991557	2.15207
18636914	PHAVU_002G042800g	D3-D1	5.43632	0.5	0.928047	0.991556	3.44263
18638442	PHAVU_002G191600g	D3-D1	5.43632	0.5	0.928047	0.991556	3.44263
18640528	PHAVU_001G060500g	D3-D1	222.311	159.48	0.927912	0.991541	0.4792
18635228	PHAVU_003G175500g	D3-D1	94.0412	41.671	0.927463	0.991496	1.17425
18617207	PHAVU_010G025300g	D3-D1	2.83266	0.5	0.927441	0.991494	2.50216
18618470	PHAVU_010G147000g	D3-D1	198.59	46.9559	0.927417	0.991491	2.08042
18621823	PHAVU_008G043300g	D3-D1	143.772	68.2318	0.926611	0.991414	1.07527
18635140	PHAVU_003G166700g	D3-D1	12.8519	0.684684	0.926085	0.991363	4.2304
18639851	PHAVU_002G328400g	D3-D1	356.486	182.836	0.925936	0.991349	0.963301
18617586	PHAVU_010G061900g	D3-D1	60.2595	17.0273	0.925842	0.99134	1.82333
18625283	PHAVU_007G085400g	D3-D1	42.6993	14.7908	0.925503	0.991307	1.52951
18622322	PHAVU_008G092100g	D3-D1	3.18401	0.5	0.925492	0.991306	2.67085
18640755	PHAVU_001G082200g	D3-D1	75.391	23.4551	0.925365	0.991294	1.68449
18621893	PHAVU_008G050200g	D3-D1	28.3808	2.95015	0.925294	0.991287	3.26605
18615409	PHAVU_011G070100g	D3-D1	49.3828	11.4884	0.924863	0.991246	2.10383
18641523	PHAVU_001G155800g	D3-D1	3.64734	0.5	0.924315	0.991201	2.86684
18642215	PHAVU_001G223300g	D3-D1	29.7665	4.76634	0.92421	0.991193	2.64274
18621372	PHAVU_009G262300g	D3-D1	8.08843	0.5	0.923418	0.991131	4.01586
18636426	PHAVU_003G292700g	D3-D1	3.22236	0.5	0.92331	0.991123	2.68812
18639959	PHAVU_001G004900g	D3-D1	3.8805	0.5	0.923023	0.991101	2.95624
18620236	PHAVU_009G152100g	D3-D1	3.73648	0.5	0.922391	0.991052	2.90168
18635451	PHAVU_003G197200g	D3-D1	3.73648	0.5	0.922391	0.991052	2.90168
18622431	PHAVU_008G102100g	D3-D1	80.1829	20.1846	0.921803	0.991007	1.99004
18623178	PHAVU_008G173100g	D3-D1	2.68548	0.5	0.921716	0.991	2.42518
18620111	PHAVU_009G139900g	D3-D1	4.30233	0.5	0.921648	0.990996	3.10512
18624173	PHAVU_008G270200g	D3-D1	18.6138	2.11293	0.921636	0.990995	3.13906
18641971	PHAVU_001G199100g	D3-D1	22.3868	2.29922	0.92161	0.990994	3.28343
18624162	PHAVU_008G269100g	D3-D1	4.07224	0.5	0.921553	0.990991	3.02582
18621593	PHAVU_008G020500g	D3-D1	3.26071	0.5	0.921311	0.990977	2.70519
18642382	PHAVU_001G239300g	D3-D1	3.26071	0.5	0.921311	0.990977	2.70519
18621119	PHAVU_009G237500g	D3-D1	47.7544	8.65048	0.921049	0.990963	2.46478
18641210	PHAVU_001G125400g	D3-D1	42.083	8.71965	0.92039	0.990926	2.2709
18637409	PHAVU_002G090900g	D3-D1	295.665	131.818	0.920115	0.990911	1.16541
18639229	PHAVU_002G268000g	D3-D1	232.989	113.537	0.920022	0.990906	1.0371
18637639	PHAVU_002G113000g	D3-D1	6.56591	0.5	0.9196	0.990883	3.71499
18620670	PHAVU_009G194200g	D3-D1	3.29701	0.5	0.919041	0.990852	2.72116
18621160	PHAVU_009G241400g	D3-D1	4.18217	0.5	0.91895	0.990847	3.06425
18620053	PHAVU_009G134300g	D3-D1	245.442	173.448	0.918243	0.990816	0.500881
18634604	PHAVU_003G114700g	D3-D1	103.583	40.572	0.918135	0.990813	1.35223
18629067	PHAVU_006G170200g	D3-D1	38.729	7.56398	0.916444	0.990755	2.3562
18626133	PHAVU_007G168000g	D3-D1	3.37575	0.5	0.91629	0.99075	2.75521
18614819	PHAVU_011G012400g	D3-D1	5.30883	0.5	0.916266	0.990749	3.4084
18623969	PHAVU_008G250000g	D3-D1	80.0321	33.8262	0.916058	0.990742	1.24244
18614940	PHAVU_011G024500g	D3-D1	84.1258	41.2642	0.915572	0.990727	1.02766
18619524	PHAVU_009G083800g	D3-D1	58.9092	10.2392	0.915443	0.990725	2.52439
18637430	PHAVU_002G093000g	D3-D1	44.1871	9.6818	0.91504	0.990721	2.19028
18625532	PHAVU_007G1100001g	D3-D1	56.1949	6.08718	0.915014	0.99072	3.20659
18640348	PHAVU_001G043300g	D3-D1	79.289	30.2891	0.914962	0.99072	1.38832
18640197	PHAVU_001G028500g	D3-D1	145.853	45.167	0.91466	0.990717	1.69118
18626337	PHAVU_007G187900g	D3-D1	166.905	54.9296	0.914264	0.990712	1.60337
18641139	PHAVU_001G118600g	D3-D1	5.11702	0.684684	0.914145	0.990711	2.90179
18640570	PHAVU_001G064400g	D3-D1	41.0435	6.64948	0.913791	0.990707	2.62584
18626714	PHAVU_007G224600g	D3-D1	52.6347	5.28731	0.91368	0.990706	3.31541
18623525	PHAVU_008G207000g	D3-D1	54.2022	16.3988	0.913474	0.990703	1.72476
18640367	PHAVU_001G045200g	D3-D1	35.9158	8.9294	0.913248	0.990701	2.00798
18621013	PHAVU_009G227200g	D3-D1	30.6908	8.44057	0.912759	0.990696	1.86239
18625517	PHAVU_007G108500g	D3-D1	26.3892	2.75014	0.911525	0.990701	3.26237
18618426	PHAVU_010G142600g	D3-D1	69.4049	35.8851	0.911152	0.990704	0.951651
18638726	PHAVU_002G219100g	D3-D1	2.71139	0.5	0.911139	0.990704	2.43903
18626579	PHAVU_007G211300g	D3-D1	51.8678	23.092	0.911051	0.990705	1.16745
18615982	PHAVU_011G125200g	D3-D1	24.2298	2.91786	0.910928	0.990706	3.0538
18640438	PHAVU_001G051900g	D3-D1	3.08038	0.5	0.910841	0.990707	2.62311
18631741	PHAVU_004G018700g	D3-D1	44.8625	15.2893	0.909793	0.990715	1.55298
18621446	PHAVU_008G006200g	D3-D1	44.4937	12.2036	0.909485	0.990718	1.86629
18621856	PHAVU_008G046600g	D3-D1	11.5266	1.15005	0.90943	0.990719	3.3252
18642490	PHAVU_001G250000g	D3-D1	138.906	72.3476	0.908913	0.990731	0.941088
18618857	PHAVU_009G0188001g	D3-D1	68.6828	20.3477	0.908846	0.990732	1.75508
18617003	PHAVU_010G005700g	D3-D1	3.65356	0.5	0.908499	0.99074	2.8693
18620741	PHAVU_009G201300g	D3-D1	3.68254	0.5	0.908483	0.99074	2.8807
18621004	PHAVU_009G226400g	D3-D1	148.433	70.8597	0.908458	0.990741	1.06678
18641782	PHAVU_001G181000g	D3-D1	133.135	58.7464	0.908243	0.990746	1.18032
18637581	PHAVU_002G107400g	D3-D1	72.1764	36.2512	0.908148	0.990748	0.993498
18615847	PHAVU_011G112500g	D3-D1	105.596	58.5511	0.907953	0.990752	0.850791
18626960	PHAVU_007G248000g	D3-D1	3.72089	0.5	0.907952	0.990752	2.89565
18637634	PHAVU_002G112500g	D3-D1	33.2604	7.65677	0.907623	0.99076	2.119
18616920	PHAVU_011G214500g	D3-D1	59.6423	29.8043	0.90738	0.990765	1.00082
18639077	PHAVU_002G253100g	D3-D1	31.4724	9.15036	0.906973	0.990775	1.78219
18618890	PHAVU_009G021900g	D3-D1	14.2524	1.61615	0.906948	0.990775	3.14058
18632298	PHAVU_004G072000g	D3-D1	166.636	76.3788	0.906584	0.990783	1.12545
18619751	PHAVU_009G106100g	D3-D1	4.02767	0.5	0.906273	0.990793	3.00995
18618866	PHAVU_009G019600g	D3-D1	34.6053	5.35029	0.906254	0.990793	2.6933
18638974	PHAVU_002G243200g	D3-D1	4.14382	0.5	0.906238	0.990794	3.05096
18637203	PHAVU_002G070500g	D3-D1	529.783	309.859	0.906071	0.9908	0.773788
18640172	PHAVU_001G026000g	D3-D1	77.7702	25.6416	0.905972	0.990803	1.60073
18622678	PHAVU_008G125400g	D3-D1	65.1489	14.3142	0.90595	0.990804	2.18629
18640393	PHAVU_001G047700g	D3-D1	4.01011	0.5	0.905886	0.990806	3.00364
18630015	PHAVU_005G040500g	D3-D1	22.1917	2.9202	0.90573	0.990811	2.92588
18622566	PHAVU_008G114700g	D3-D1	136.031	36.6643	0.9055	0.990819	1.89149
18622259	PHAVU_008G086000g	D3-D1	75.3144	27.1149	0.9053	0.990826	1.47384
18629109	PHAVU_006G174400g	D3-D1	2.60257	0.5	0.905035	0.990835	2.37993
18641179	PHAVU_001G122400g	D3-D1	4.02248	0.386304	0.905028	0.990835	3.38027
18636925	PHAVU_002G043900g	D3-D1	5.61964	0.5	0.90491	0.990839	3.49048
18628864	PHAVU_006G150200g	D3-D1	60.3504	20.9622	0.904562	0.990851	1.52557
18625355	PHAVU_007G092600g	D3-D1	128.965	43.1559	0.90439	0.990857	1.57935
18632206	PHAVU_004G063600g	D3-D1	2.86376	0.5	0.904208	0.990863	2.51791
18618119	PHAVU_010G112700g	D3-D1	86.6514	28.0172	0.903871	0.990874	1.62891
18614891	PHAVU_011G019600g	D3-D1	2.51343	0.5	0.903702	0.99088	2.32966
18632771	PHAVU_004G117500g	D3-D1	137.176	72.9892	0.903226	0.990897	0.910276
18620748	PHAVU_009G202000g	D3-D1	190.636	94.7813	0.90318	0.990899	1.00815
18633477	PHAVU_003G006000g	D3-D1	41.2527	5.95032	0.903036	0.990904	2.79345
18626189	PHAVU_007G173400g	D3-D1	32.5337	10.0609	0.902062	0.990942	1.69318
18620507	PHAVU_009G178500g	D3-D1	30.649	3.45018	0.90204	0.990943	3.15109
18625277	PHAVU_007G084800g	D3-D1	69.8161	17.466	0.90184	0.99095	1.99901
18635295	PHAVU_003G182000g	D3-D1	11.9919	1.35006	0.901216	0.990974	3.15096
18638663	PHAVU_002G213100g	D3-D1	38.7162	14.7417	0.901195	0.990975	1.39304
18627485	PHAVU_006G017700g	D3-D1	32.1045	10.0616	0.901107	0.990978	1.67391
18636234	PHAVU_003G274100g	D3-D1	43.627	9.31626	0.900847	0.990988	2.2274
18629161	PHAVU_006G179200g	D3-D1	2.82643	0.5	0.900423	0.991005	2.49898
18621590	PHAVU_008G020200g	D3-D1	4.59573	0.5	0.900356	0.991007	3.20029
18629539	PHAVU_006G216400g	D3-D1	72.2381	23.1274	0.900292	0.99101	1.64316
18620701	PHAVU_009G197300g	D3-D1	32.676	6.23972	0.900019	0.99102	2.38868
18630298	PHAVU_005G067800g	D3-D1	3.25449	0.5	0.899917	0.991024	2.70243
18628530	PHAVU_006G117400g	D3-D1	84.3667	34.319	0.899691	0.991032	1.29767
18633611	PHAVU_003G019200g	D3-D1	5.00307	0.5	0.899608	0.991036	3.32281
18628443	PHAVU_006G108900g	D3-D1	6.56196	0.5	0.899547	0.991038	3.71413
18630048	PHAVU_005G043500g	D3-D1	39.4012	15.528	0.89886	0.991064	1.34337
18615619	PHAVU_011G090500g	D3-D1	80.0205	22.8513	0.898833	0.991065	1.80809
18641503	PHAVU_001G153800g	D3-D1	4.9585	0.5	0.898484	0.991078	3.3099
18632224	PHAVU_004G065300g	D3-D1	11.9962	1.15005	0.898258	0.991087	3.3828
18632405	PHAVU_004G082500g	D3-D1	7.40153	0.5	0.898189	0.991089	3.88782
18626208	PHAVU_007G175300g	D3-D1	47.4816	17.7523	0.897655	0.99111	1.41936
18636902	PHAVU_002G041600g	D3-D1	191.157	88.9645	0.897616	0.991111	1.10345
18639626	PHAVU_002G306600g	D3-D1	107.011	44.1528	0.896827	0.991138	1.27719
18624886	PHAVU_007G047100g	D3-D1	85.8209	29.3699	0.896792	0.991139	1.54699
18631489	PHAVU_005G183200g	D3-D1	3.43694	0.5	0.89679	0.991139	2.78112
18624421	PHAVU_007G002600g	D3-D1	4.37289	0.5	0.896674	0.991143	3.12859
18636665	PHAVU_002G018900g	D3-D1	61.0682	23.3202	0.896664	0.991143	1.38884
18619575	PHAVU_009G088800g	D3-D1	15.3947	1.75009	0.896367	0.991153	3.13693
18636432	PHAVU_003G293300g	D3-D1	16.3608	1.55007	0.896225	0.991157	3.39983
18630164	PHAVU_005G055000g	D3-D1	5.18757	0.5	0.895746	0.991173	3.37506
18630485	PHAVU_005G085900g	D3-D1	46.7216	6.58089	0.895724	0.991173	2.82773
18628630	PHAVU_006G127300g	D3-D1	52.1012	17.6368	0.895351	0.991185	1.56273
18641240	PHAVU_001G128400g	D3-D1	10.372	1.05005	0.894988	0.991197	3.30417
18622426	PHAVU_008G101600g	D3-D1	24.1974	3.45018	0.894712	0.991206	2.81011
18631482	PHAVU_005G182600g	D3-D1	3.57064	0.5	0.894341	0.991218	2.83618
18635662	PHAVU_003G218200g	D3-D1	2.59012	0.5	0.894297	0.991219	2.37302
18620193	PHAVU_009G148000g	D3-D1	4.78023	0.5	0.894156	0.991222	3.25708
18638279	PHAVU_002G175600g	D3-D1	26.2983	5.52271	0.893785	0.991231	2.25152
18623603	PHAVU_008G214500g	D3-D1	4.0609	0.5	0.893234	0.991243	3.0218
18623454	PHAVU_008G199900g	D3-D1	37.6621	13.1513	0.892932	0.99125	1.51791
18620361	PHAVU_009G164400g	D3-D1	16.8706	1.86454	0.89292	0.991251	3.17762
18618201	PHAVU_010G120800g	D3-D1	3.97176	0.5	0.892733	0.991255	2.98978
18615646	PHAVU_011G093100g	D3-D1	252.53	87.0004	0.892405	0.991263	1.53736
18629298	PHAVU_006G192700g	D3-D1	48.2924	6.35035	0.892311	0.991265	2.92689
18629355	PHAVU_006G198200g	D3-D1	5.76059	0.5	0.89211	0.991269	3.52622
18619039	PHAVU_009G036200g	D3-D1	119.781	53.3288	0.892109	0.991269	1.16741
18639951	PHAVU_001G004100g	D3-D1	49.0904	14.8828	0.891743	0.991278	1.72179
18625371	PHAVU_007G094200g	D3-D1	85.8565	44.5171	0.891552	0.991282	0.947569
18631492	PHAVU_005G183500g	D3-D1	3.94476	0.5	0.890886	0.991293	2.97994
18630486	PHAVU_005G086000g	D3-D1	52.9312	25.2928	0.890773	0.991294	1.06539
18614781	PHAVU_011G008800g	D3-D1	3.0866	0.5	0.890565	0.991296	2.62602
18622823	PHAVU_008G139300g	D3-D1	123.321	50.0575	0.890232	0.9913	1.30076
18634003	PHAVU_003G057000g	D3-D1	4.60195	0.5	0.890145	0.991301	3.20225
18634426	PHAVU_003G097100g	D3-D1	22.9983	4.74288	0.889924	0.991303	2.27769
18624461	PHAVU_007G005500g	D3-D1	68.1263	21.9121	0.889494	0.991308	1.63648
18629522	PHAVU_006G214700g	D3-D1	16.0486	1.9501	0.889493	0.991308	3.04083
18633544	PHAVU_003G012700g	D3-D1	15.1583	2.83157	0.889322	0.991309	2.42043
18621331	PHAVU_009G258300g	D3-D1	4.55738	0.5	0.889201	0.991311	3.18821
18623646	PHAVU_008G218600g	D3-D1	3.13117	0.5	0.888643	0.991317	2.6467
18632736	PHAVU_004G114200g	D3-D1	149.907	75.942	0.888272	0.991321	0.9811
18619422	PHAVU_009G073800g	D3-D1	3.01818	0.5	0.888009	0.991321	2.59368
18631091	PHAVU_005G144800g	D3-D1	2.51965	0.5	0.887859	0.99132	2.33322
18625761	PHAVU_007G132100g	D3-D1	128.799	39.2228	0.887695	0.99132	1.71535
18622361	PHAVU_008G095700g	D3-D1	38.705	10.7786	0.887604	0.99132	1.84435
18629055	PHAVU_006G169100g	D3-D1	6.64985	0.5	0.887541	0.99132	3.73332
18627527	PHAVU_006G021900g	D3-D1	46.8374	6.34874	0.887416	0.99132	2.88312
18642337	PHAVU_001G235100g	D3-D1	52.5403	13.4954	0.887199	0.99132	1.96096
18633097	PHAVU_004G148500g	D3-D1	32.7257	4.89378	0.887111	0.991319	2.7414
18627826	PHAVU_006G050300g	D3-D1	50.1367	11.3506	0.886866	0.991319	2.1431
18640120	PHAVU_001G020800g	D3-D1	5.42286	0.5	0.886626	0.991319	3.43905
18641649	PHAVU_001G167900g	D3-D1	4.42367	0.5	0.886534	0.991319	3.14525
18639089	PHAVU_002G254300g	D3-D1	2.66682	0.5	0.886519	0.991319	2.41512
18642085	PHAVU_001G210400g	D3-D1	2.66682	0.5	0.886519	0.991319	2.41512
18634143	PHAVU_003G070500g	D3-D1	30.6972	7.49141	0.886076	0.991318	2.0348
18631648	PHAVU_004G010400g	D3-D1	36.2162	11.2898	0.886055	0.991318	1.68161
18641839	PHAVU_001G186600g	D3-D1	28.7205	6.4058	0.885473	0.991317	2.16463
18625054	PHAVU_007G063500g	D3-D1	62.6144	13.3405	0.885035	0.991315	2.23068
18635401	PHAVU_003G192300g	D3-D1	73.8354	27.2561	0.884657	0.991311	1.43773
18642287	PHAVU_001G230200g	D3-D1	96.7967	43.0729	0.884632	0.99131	1.16818
18629807	PHAVU_005G020100g	D3-D1	2.82541	0.5	0.884555	0.99131	2.49846
18621531	PHAVU_008G014500g	D3-D1	76.7303	20.9861	0.884374	0.991308	1.87036
18635634	PHAVU_003G215400g	D3-D1	45.3072	9.45052	0.883932	0.991302	2.26127
18638820	PHAVU_002G227800g	D3-D1	4.74188	0.5	0.883572	0.991298	3.24546
18626336	PHAVU_007G187800g	D3-D1	20.2566	2.73391	0.883275	0.991295	2.88936
18641581	PHAVU_001G161500g	D3-D1	11.7255	1.36776	0.883107	0.991293	3.09977
18620910	PHAVU_009G217700g	D3-D1	37.12	13.2997	0.882451	0.991285	1.4808
18629027	PHAVU_006G166300g	D3-D1	45.2077	15.0651	0.882073	0.99128	1.58535
18618082	PHAVU_010G109100g	D3-D1	3.35402	0.5	0.882003	0.991279	2.74589
18624641	PHAVU_007G023200g	D3-D1	93.9228	46.3179	0.88165	0.991272	1.01991
18640353	PHAVU_001G043800g	D3-D1	2.43051	0.5	0.881589	0.991271	2.28126
18615314	PHAVU_011G060700g	D3-D1	118.978	65.9133	0.881071	0.991261	0.852054
18633055	PHAVU_004G144600g	D3-D1	2.74352	0.5	0.880097	0.991243	2.45603
18640596	PHAVU_001G067000g	D3-D1	4.24532	0.5	0.880067	0.991242	3.08587
18640876	PHAVU_001G093700g	D3-D1	203.913	114.768	0.87959	0.991233	0.829237
18634782	PHAVU_003G132000g	D3-D1	3.88885	0.5	0.879309	0.991228	2.95934
18617882	PHAVU_010G090100g	D3-D1	8.25631	0.5	0.878764	0.991217	4.0455
18619453	PHAVU_009G076800g	D3-D1	127.249	52.6096	0.878192	0.991205	1.27426
18640449	PHAVU_001G053000g	D3-D1	94.0158	53.7566	0.878046	0.991202	0.80646
18642449	PHAVU_001G245900g	D3-D1	5.15544	0.5	0.877895	0.991199	3.3661
18621510	PHAVU_008G012400g	D3-D1	21.9274	3.15017	0.877805	0.991197	2.79924
18623249	PHAVU_008G180100g	D3-D1	35.3147	9.48901	0.877663	0.991194	1.89594
18619975	PHAVU_009G1271000g	D3-D1	92.098	39.3929	0.877423	0.991189	1.22523
18626381	PHAVU_007G192100g	D3-D1	2.46886	0.5	0.876869	0.991177	2.30384
18626939	PHAVU_007G246000g	D3-D1	4.01523	0.5	0.876743	0.991175	3.00548
18615235	PHAVU_011G053100g	D3-D1	42.8641	16.3208	0.876375	0.991167	1.39306
18636454	PHAVU_003G295500g	D3-D1	98.3636	29.383	0.87632	0.991166	1.74314
18624231	PHAVU_008G276000g	D3-D1	99.2058	42.6437	0.876116	0.991162	1.21809
18630318	PHAVU_005G069800g	D3-D1	54.0183	21.2507	0.875779	0.991156	1.34594
18642513	PHAVU_001G252300g	D3-D1	81.2516	33.7951	0.875583	0.991152	1.26558
18635522	PHAVU_003G204200g	D3-D1	78.7969	27.2695	0.875567	0.991152	1.53085
18629004	PHAVU_006G164000g	D3-D1	284.317	159.439	0.875324	0.991148	0.834498
18637557	PHAVU_002G105100g	D3-D1	61.4531	25.1531	0.874989	0.991142	1.28875
18635389	PHAVU_003G191100g	D3-D1	104.344	35.9487	0.87497	0.991141	1.53734
18640043	PHAVU_001G013200g	D3-D1	19.0027	2.11293	0.874776	0.991138	3.16889
18626205	PHAVU_007G175000g	D3-D1	25.6714	5.60502	0.87341	0.991114	2.19537
18627748	PHAVU_006G042800g	D3-D1	25.5719	3.05016	0.872655	0.991104	3.0676
18637749	PHAVU_002G123800g	D3-D1	2.85856	0.5	0.872544	0.991103	2.51529
18627486	PHAVU_006G017800g	D3-D1	76.6205	39.1731	0.872242	0.991101	0.967869
18614766	PHAVU_011G0073000g	D3-D1	25.2132	3.65019	0.872214	0.9911	2.78813
18630877	PHAVU_005G123900g	D3-D1	7.24814	0.5	0.872211	0.9911	3.85761
18642564	PHAVU_001G257400g	D3-D1	5.49633	0.650023	0.87202	0.991099	3.07991
18627952	PHAVU_006G062100g	D3-D1	119.061	54.6144	0.871792	0.991097	1.12435
18636482	PHAVU_002G002500g	D3-D1	148.129	91.7152	0.871652	0.991095	0.691623
18628924	PHAVU_006G156200g	D3-D1	7.10821	0.5	0.871421	0.991093	3.82949
18636471	PHAVU_003G297200g	D3-D1	130.31	81.3359	0.870933	0.991089	0.679988
18622359	PHAVU_008G095500g	D3-D1	2.43673	0.5	0.870155	0.991082	2.28495
18623450	PHAVU_008G199500g	D3-D1	20.0432	2.65014	0.869858	0.991081	2.91898
18641768	PHAVU_001G179600g	D3-D1	4.11791	0.5	0.869838	0.991081	3.04191
18637836	PHAVU_002G132400g	D3-D1	15.2071	1.75009	0.869778	0.991081	3.11925
18621413	PHAVU_008G003000g	D3-D1	40.7797	17.1732	0.869581	0.991082	1.24769
18635112	PHAVU_003G163900g	D3-D1	170.21	96.5096	0.869529	0.991082	0.818571
18617718	PHAVU_010G074500g	D3-D1	68.5381	27.6294	0.869303	0.991082	1.3107
18627239	PHAVU_007G275000g	D3-D1	172.211	67.7896	0.868661	0.991084	1.34505
18621757	PHAVU_008G036700g	D3-D1	15.6382	1.9501	0.868432	0.991084	3.00345
18635204	PHAVU_003G173100g	D3-D1	92.4467	29.5562	0.868252	0.991085	1.64516
18626827	PHAVU_007G235300g	D3-D1	4.52525	0.5	0.868172	0.991085	3.178
18617546	PHAVU_010G0584001g	D3-D1	5.55641	0.5	0.867978	0.991085	3.47415
18635126	PHAVU_003G165300g	D3-D1	58.6443	29.2043	0.867885	0.991086	1.00581
18620257	PHAVU_009G154100g	D3-D1	6.48402	0.5	0.867611	0.991086	3.69689
18629233	PHAVU_006G186300g	D3-D1	115.075	52.1291	0.867549	0.991086	1.14241
18620576	PHAVU_009G185100g	D3-D1	32.6418	6.01154	0.867399	0.991087	2.44091
18635425	PHAVU_003G194700g	D3-D1	79.1463	38.1983	0.867298	0.991087	1.05102
18628209	PHAVU_006G086600g	D3-D1	29.2253	8.7608	0.867282	0.991087	1.73808
18627037	PHAVU_007G255600g	D3-D1	3.2711	0.5	0.866906	0.991088	2.70978
18642519	PHAVU_001G252900g	D3-D1	24.1591	3.35018	0.866875	0.991089	2.85026
18628820	PHAVU_006G145900g	D3-D1	103.628	33.8774	0.866803	0.99109	1.61301
18616507	PHAVU_011G175100g	D3-D1	5.85508	0.5	0.866365	0.991097	3.54969
18618521	PHAVU_010G152000g	D3-D1	53.5757	20.8839	0.86625	0.991099	1.35919
18634032	PHAVU_003G059900g	D3-D1	53.9127	23.9743	0.865925	0.991104	1.16914
18629515	PHAVU_006G214000g	D3-D1	22.9287	7.48817	0.865852	0.991105	1.61447
18618794	PHAVU_009G012800g	D3-D1	394.143	269.908	0.865667	0.991108	0.546252
18640936	PHAVU_001G099100g	D3-D1	3.36024	0.5	0.865629	0.991108	2.74856
18626098	PHAVU_007G164600g	D3-D1	45.0564	12.1707	0.865544	0.99111	1.88832
18640154	PHAVU_001G024200g	D3-D1	16.2705	2.86299	0.865093	0.991117	2.50667
18633834	PHAVU_003G040800g	D3-D1	23.4303	6.82928	0.864962	0.991119	1.77857
18637292	PHAVU_002G079300g	D3-D1	4.12406	0.5	0.864682	0.991123	3.04406
18626525	PHAVU_007G206000g	D3-D1	59.4306	20.086	0.864608	0.991124	1.56501
18630162	PHAVU_005G054800g	D3-D1	143.023	65.6204	0.864395	0.991128	1.12403
18634209	PHAVU_003G076700g	D3-D1	19.1734	2.35012	0.86341	0.991148	3.0283
18635491	PHAVU_003G201100g	D3-D1	4.04736	0.5	0.863279	0.991152	3.01698
18617235	PHAVU_010G027900g	D3-D1	3.08865	0.5	0.863056	0.991158	2.62698
18614911	PHAVU_011G021600g	D3-D1	24.0896	3.72747	0.862755	0.991166	2.69214
18625968	PHAVU_007G151900g	D3-D1	2.83163	0.5	0.862562	0.991171	2.50163
18616932	PHAVU_011G215700g	D3-D1	4.30241	0.5	0.86256	0.991171	3.10514
18626450	PHAVU_007G198600g	D3-D1	4.30241	0.5	0.86256	0.991171	3.10514
18636221	PHAVU_003G272800g	D3-D1	4.30241	0.5	0.86256	0.991171	3.10514
18616605	PHAVU_011G184200g	D3-D1	777.809	379.407	0.861745	0.991192	1.03567
18637903	PHAVU_002G1389001g	D3-D1	73.8591	26.2824	0.861628	0.991195	1.49068
18639360	PHAVU_002G281000g	D3-D1	611.017	236.963	0.861048	0.99121	1.36655
18619522	PHAVU_009G083600g	D3-D1	118.616	64.6739	0.860932	0.991213	0.875041
18627797	PHAVU_006G047600g	D3-D1	279.255	146.398	0.860707	0.991221	0.931688
18639298	PHAVU_002G274800g	D3-D1	39.314	14.2279	0.860695	0.991221	1.46632
18618255	PHAVU_010G126100g	D3-D1	9.41006	1.23148	0.860563	0.991225	2.93381
18618079	PHAVU_010G108800g	D3-D1	40.4133	7.26145	0.860549	0.991226	2.4765
18615706	PHAVU_011G098600g	D3-D1	115.049	60.9039	0.860464	0.991229	0.917643
18615603	PHAVU_011G088900g	D3-D1	142.469	80.9379	0.860395	0.991231	0.815757
18615839	PHAVU_011G111700g	D3-D1	4.46297	0.5	0.860321	0.991234	3.158
18630103	PHAVU_005G049000g	D3-D1	8.62026	1.05005	0.860091	0.991241	3.03728
18618706	PHAVU_009G004000g	D3-D1	77.3875	40.5894	0.859812	0.991251	0.930998
18633843	PHAVU_003G041700g	D3-D1	33.8367	5.75031	0.85941	0.991264	2.55687
18616936	PHAVU_011G216100g	D3-D1	58.7694	25.6517	0.859195	0.991272	1.19601
18636668	PHAVU_002G019200g	D3-D1	24.1634	2.9202	0.859162	0.991273	3.04868
18633753	PHAVU_003G032900g	D3-D1	3.74057	0.5	0.859057	0.991276	2.90326
18636270	PHAVU_003G277600g	D3-D1	29.2657	8.41638	0.858762	0.991286	1.79794
18642121	PHAVU_001G214000g	D3-D1	48.937	17.0635	0.858718	0.991287	1.52001
18630241	PHAVU_005G062600g	D3-D1	62.7065	22.7006	0.858691	0.991288	1.46588
18641087	PHAVU_001G113700g	D3-D1	4.76354	0.5	0.858436	0.991297	3.25203
18624428	PHAVU_007G000500g	D3-D1	28.8874	10.0818	0.858332	0.9913	1.51868
18638594	PHAVU_002G206400g	D3-D1	74.4493	15.5576	0.858216	0.991304	2.25864
18637550	PHAVU_002G104500g	D3-D1	105.618	39.6471	0.857953	0.991313	1.41356
18630811	PHAVU_005G117400g	D3-D1	143.64	73.5169	0.857752	0.99132	0.966312
18621451	PHAVU_008G006700g	D3-D1	58.5201	20.5243	0.857501	0.991329	1.5116
18628132	PHAVU_006G079300g	D3-D1	45.4626	15.3222	0.857244	0.991339	1.56906
18639897	PHAVU_002G332800g	D3-D1	91.5196	35.0172	0.857242	0.991339	1.38601
18614885	PHAVU_011G019000g	D3-D1	2.57044	0.5	0.857047	0.991346	2.36201
18629550	PHAVU_006G217500g	D3-D1	922.189	378.615	0.856749	0.991357	1.28433
18631166	PHAVU_005G152300g	D3-D1	49.1826	17.3071	0.856152	0.991379	1.50678
18629150	PHAVU_006G178200g	D3-D1	4.98961	0.5	0.855688	0.991396	3.31893
18629864	PHAVU_005G025700g	D3-D1	45.1281	12.1375	0.855539	0.991401	1.89455
18622548	PHAVU_008G112900g	D3-D1	84.682	27.615	0.8554	0.991406	1.6166
18635367	PHAVU_003G189000g	D3-D1	42.7504	12.1415	0.85538	0.991407	1.81599
18642204	PHAVU_001G222200g	D3-D1	31.176	9.71971	0.854752	0.99143	1.68145
18631888	PHAVU_004G033100g	D3-D1	97.1355	57.9197	0.854689	0.991432	0.745945
18618690	PHAVU_009G003800g	D3-D1	133.549	48.9743	0.854564	0.991437	1.44727
18632347	PHAVU_004G076700g	D3-D1	11.6343	1.42986	0.854345	0.991444	3.02445
18626955	PHAVU_007G247600g	D3-D1	115.271	45.7002	0.853597	0.991471	1.33475
18616271	PHAVU_011G152400g	D3-D1	7.91967	0.5	0.853439	0.991476	3.98544
18626816	PHAVU_007G234300g	D3-D1	104.754	60.3787	0.852773	0.9915	0.794898
18635725	PHAVU_003G224500g	D3-D1	71.7175	29.6194	0.852566	0.991507	1.27578
18619674	PHAVU_009G098500g	D3-D1	58.9357	26.8929	0.852099	0.991523	1.13191
18618958	PHAVU_009G028500g	D3-D1	9.62149	1.18146	0.851951	0.991528	3.02568
18626077	PHAVU_007G162500g	D3-D1	86.3536	36.9141	0.851813	0.991533	1.22608
18630682	PHAVU_005G104700g	D3-D1	747.943	440.13	0.851803	0.991533	0.764998
18636118	PHAVU_003G262700g	D3-D1	50.9413	20.9684	0.851704	0.991537	1.28062
18619220	PHAVU_009G053900g	D3-D1	56.0223	21.5605	0.851651	0.991538	1.37761
18632152	PHAVU_004G058300g	D3-D1	3.23275	0.5	0.850911	0.991561	2.69276
18630854	PHAVU_005G121700g	D3-D1	57.6852	14.4731	0.850688	0.991568	1.99483
18641552	PHAVU_001G158600g	D3-D1	4.58226	0.5	0.850586	0.991571	3.19606
18623376	PHAVU_008G192300g	D3-D1	3.5893	0.5	0.850496	0.991574	2.8437
18631242	PHAVU_005G159800g	D3-D1	3.27732	0.5	0.850476	0.991574	2.71252
18617179	PHAVU_010G0228001g	D3-D1	26.1844	4.25909	0.849969	0.99159	2.62009
18642658	PHAVU_001G266600g	D3-D1	588.26	271.548	0.849885	0.991592	1.11525
18623723	PHAVU_008G226300g	D3-D1	331.847	150.357	0.849826	0.991594	1.14212
18622751	PHAVU_008G132500g	D3-D1	19.607	2.18641	0.849791	0.991595	3.16473
18627765	PHAVU_006G044400g	D3-D1	15.2736	1.45007	0.849293	0.99161	3.39684
18629783	PHAVU_005G017700g	D3-D1	3.11149	0.450011	0.849219	0.991613	2.78957
18628268	PHAVU_006G092500g	D3-D1	98.9344	38.1138	0.848994	0.99162	1.37616
18621581	PHAVU_008G019300g	D3-D1	99.9712	33.3933	0.848919	0.991622	1.58195
18615244	PHAVU_011G054000g	D3-D1	2.85234	0.5	0.848869	0.991623	2.51215
18641679	PHAVU_001G170900g	D3-D1	181.372	108.237	0.848787	0.991626	0.74476
18637419	PHAVU_002G091900g	D3-D1	4.17492	0.5	0.848726	0.991628	3.06175
18635773	PHAVU_003G229200g	D3-D1	40.9282	8.14559	0.848395	0.991636	2.32901
18616808	PHAVU_011G203400g	D3-D1	55.2978	20.7305	0.848085	0.991644	1.41547
18628877	PHAVU_006G151500g	D3-D1	142.707	75.8178	0.848008	0.991645	0.912449
18633276	PHAVU_004G165700g	D3-D1	57.8956	20.3727	0.847734	0.991652	1.50682
18622505	PHAVU_008G108700g	D3-D1	354.131	138.51	0.847732	0.991652	1.3543
18629494	PHAVU_006G212000g	D3-D1	6.37424	0.850034	0.847599	0.991655	2.90666
18628230	PHAVU_006G088700g	D3-D1	92.1166	38.2969	0.846871	0.991673	1.26623
18619164	PHAVU_009G048300g	D3-D1	393.207	181.123	0.846659	0.991678	1.11832
18618572	PHAVU_010G157100g	D3-D1	2.46264	0.5	0.846658	0.991678	2.3002
18636238	PHAVU_003G274500g	D3-D1	41.1912	18.2321	0.845946	0.991696	1.17585
18630175	PHAVU_005G056100g	D3-D1	10.9212	1.36776	0.845799	0.991699	2.99725
18624217	PHAVU_008G274600g	D3-D1	101.91	31.8037	0.845275	0.99171	1.68002
18614699	PHAVU_011G000900g	D3-D1	54.6822	19.1047	0.844842	0.991718	1.51714
18634481	PHAVU_003G102600g	D3-D1	79.3291	35.6685	0.844816	0.991718	1.1532
18617255	PHAVU_010G029700g	D3-D1	13.0003	1.55007	0.844601	0.991722	3.06814
18615559	PHAVU_011G084600g	D3-D1	27.1698	8.02935	0.84398	0.991734	1.75865
18634870	PHAVU_003G140400g	D3-D1	31.3676	6.05033	0.843874	0.991736	2.37419
18617686	PHAVU_010G071600g	D3-D1	2.79328	0.5	0.843598	0.991741	2.48196
18615888	PHAVU_011G116300g	D3-D1	56.8719	25.9333	0.843573	0.991742	1.13291
18633997	PHAVU_003G056400g	D3-D1	26.8673	9.7818	0.843233	0.991748	1.45768
18641972	PHAVU_001G199200g	D3-D1	34.9116	8.68824	0.842948	0.991753	2.00657
18616026	PHAVU_011G129100g	D3-D1	45.2598	7.85043	0.842648	0.991759	2.52739
18635689	PHAVU_003G220900g	D3-D1	16.9959	2.15011	0.842336	0.991763	2.9827
18640178	PHAVU_001G026600g	D3-D1	20.0754	2.8581	0.84185	0.99177	2.8123
18641828	PHAVU_001G185500g	D3-D1	2.83785	0.5	0.841833	0.99177	2.5048
18623873	PHAVU_008G240600g	D3-D1	632.345	425.102	0.841666	0.991772	0.572903
18618960	PHAVU_009G028700g	D3-D1	72.1729	30.9408	0.841615	0.991773	1.22195
18628440	PHAVU_006G108600g	D3-D1	39.7256	16.8667	0.841583	0.991773	1.23589
18617323	PHAVU_010G036400g	D3-D1	4.58849	0.5	0.841575	0.991773	3.19802
18637076	PHAVU_002G058300g	D3-D1	20.946	4.42842	0.841524	0.991774	2.24181
18638292	PHAVU_002G176800g	D3-D1	51.7083	21.8702	0.841346	0.991776	1.24143
18615319	PHAVU_011G061200g	D3-D1	3.46592	0.5	0.840985	0.991781	2.79324
18631169	PHAVU_005G152600g	D3-D1	39.0397	10.1255	0.840966	0.991781	1.94695
18640150	PHAVU_001G023800g	D3-D1	4.27028	0.5	0.840899	0.991782	3.09433
18635008	PHAVU_003G153800g	D3-D1	4.18831	0.5	0.840768	0.991784	3.06637
18618277	PHAVU_010G128200g	D3-D1	3.31252	0.5	0.840593	0.991786	2.72793
18631918	PHAVU_004G036100g	D3-D1	19.8039	2.65014	0.840409	0.991788	2.90164
18628475	PHAVU_006G111900g	D3-D1	49.1497	8.45047	0.840229	0.991791	2.54008
18623451	PHAVU_008G199600g	D3-D1	42.142	7.65042	0.840068	0.991793	2.46165
18639837	PHAVU_002G327000g	D3-D1	5.05174	0.746781	0.839867	0.991796	2.75802
18628585	PHAVU_006G122800g	D3-D1	122.128	59.9826	0.839846	0.991796	1.02578
18629475	PHAVU_006G2101000g	D3-D1	16.7173	2.62109	0.839698	0.991798	2.6731
18617367	PHAVU_010G040700g	D3-D1	18.7891	5.43245	0.839595	0.991799	1.79022
18622298	PHAVU_008G089800g	D3-D1	2.48752	0.5	0.839087	0.991803	2.31471
18630263	PHAVU_005G064600g	D3-D1	2.48752	0.5	0.839087	0.991803	2.31471
18618290	PHAVU_010G129500g	D3-D1	2.92699	0.5	0.839016	0.991804	2.54942
18630367	PHAVU_005G074600g	D3-D1	40.2045	16.3797	0.838713	0.991806	1.29545
18631071	PHAVU_005G142800g	D3-D1	71.8905	28.4876	0.838641	0.991807	1.33547
18618337	PHAVU_010G134100g	D3-D1	40.7041	18.491	0.838612	0.991807	1.13835
18632858	PHAVU_004G1259000g	D3-D1	6.91647	0.5	0.838562	0.991807	3.79004
18619067	PHAVU_009G038600g	D3-D1	69.7974	18.7545	0.838251	0.99181	1.89593
18620261	PHAVU_009G154500g	D3-D1	22.5142	3.25017	0.838053	0.991812	2.79225
18641316	PHAVU_001G135400g	D3-D1	2.97156	0.5	0.837925	0.991813	2.57122
18622475	PHAVU_008G105900g	D3-D1	34.2555	5.4503	0.837525	0.991816	2.65193
18614993	PHAVU_011G029500g	D3-D1	4.45053	0.5	0.837377	0.991817	3.15398
18633995	PHAVU_003G056200g	D3-D1	52.7797	13.3507	0.837121	0.991819	1.98306
18629028	PHAVU_006G166400g	D3-D1	60.7434	15.2509	0.837049	0.991819	1.99384
18615731	PHAVU_011G101100g	D3-D1	58.7478	23.0454	0.83692	0.991821	1.35006
18638644	PHAVU_002G211200g	D3-D1	37.3957	10.8212	0.836367	0.991824	1.78901
18640865	PHAVU_001G092600g	D3-D1	5.2819	0.5	0.836215	0.991824	3.40106
18634972	PHAVU_003G150300g	D3-D1	57.5312	27.1236	0.836132	0.991824	1.08479
18616669	PHAVU_011G190400g	D3-D1	25.0599	3.15017	0.836126	0.991824	2.99188
18640108	PHAVU_001G019600g	D3-D1	83.0743	37.7297	0.835839	0.991825	1.1387
18618598	PHAVU_010G159400g	D3-D1	3.10527	0.5	0.835719	0.991825	2.63472
18641648	PHAVU_001G167800g	D3-D1	3.99657	0.5	0.835576	0.991825	2.99876
18616733	PHAVU_011G196400g	D3-D1	2.26468	0.5	0.83531	0.991825	2.1793
18624297	PHAVU_008G282500g	D3-D1	42.12	13.5853	0.835054	0.991826	1.63246
18619887	PHAVU_009G119000g	D3-D1	51.6203	17.6548	0.834341	0.991827	1.54788
18626439	PHAVU_007G197500g	D3-D1	72.3901	21.6904	0.833845	0.991828	1.73873
18632964	PHAVU_004G136200g	D3-D1	3.91987	0.5	0.833646	0.991828	2.97081
18638423	PHAVU_002G189700g	D3-D1	145.793	76.3352	0.833493	0.991828	0.933497
18638696	PHAVU_002G216200g	D3-D1	49.5227	16.0013	0.833422	0.991827	1.6299
18636461	PHAVU_003G296200g	D3-D1	30.4101	6.76791	0.833327	0.991826	2.16777
18642006	PHAVU_001G202600g	D3-D1	67.1892	29.1252	0.8322	0.991815	1.20596
18625916	PHAVU_007G146700g	D3-D1	39.3671	11.7086	0.832044	0.991813	1.74942
18642511	PHAVU_001G252100g	D3-D1	2.69273	0.5	0.831663	0.991809	2.42907
18621135	PHAVU_009G239100g	D3-D1	2.30302	0.5	0.831079	0.991803	2.20353
18634516	PHAVU_003G106100g	D3-D1	81.1454	30.7578	0.830915	0.991802	1.39956
18623413	PHAVU_008G195900g	D3-D1	2.62123	0.5	0.830421	0.991796	2.39024
18620861	PHAVU_009G2130000g	D3-D1	36.2796	11.0068	0.829865	0.991782	1.72076
18641824	PHAVU_001G185100g	D3-D1	5.41648	0.5	0.829651	0.991776	3.43736
18623703	PHAVU_008G224300g	D3-D1	3.72813	0.5	0.829286	0.991767	2.89845
18640354	PHAVU_001G043900g	D3-D1	141.488	78.4493	0.828947	0.991758	0.850845
18641726	PHAVU_001G175600g	D3-D1	88.8574	24.6816	0.828787	0.991754	1.84806
18619999	PHAVU_009G129200g	D3-D1	2.76942	0.5	0.828633	0.99175	2.46959
18640421	PHAVU_001G050300g	D3-D1	1832.61	621.554	0.828565	0.991748	1.55995
18629603	PHAVU_005G001800g	D3-D1	57.8318	22.6179	0.828564	0.991748	1.3544
18624377	PHAVU_008G290400g	D3-D1	85.6466	35.996	0.828553	0.991747	1.25056
18623182	PHAVU_008G173500g	D3-D1	2.6658	0.5	0.828244	0.991739	2.41457
18626074	PHAVU_007G162200g	D3-D1	2.6658	0.5	0.828244	0.991739	2.41457
18636753	PHAVU_002G027400g	D3-D1	39.1992	16.0215	0.828239	0.991739	1.29081
18618880	PHAVU_009G020900g	D3-D1	51.579	17.5296	0.826798	0.991688	1.55699
18633232	PHAVU_004G161400g	D3-D1	3.73545	0.5	0.826779	0.991687	2.90128
18637739	PHAVU_002G122800g	D3-D1	4.1428	0.5	0.826733	0.991685	3.0506
18642668	PHAVU_001G267600g	D3-D1	32.5069	5.5503	0.82641	0.991669	2.55011
18615985	PHAVU_011G125500g	D3-D1	2.71037	0.5	0.826365	0.991667	2.43849
18625440	PHAVU_007G100900g	D3-D1	2.84612	0.5	0.826338	0.991666	2.509
18638551	PHAVU_002G202100g	D3-D1	18.6792	5.39779	0.826079	0.991653	1.79099
18639443	PHAVU_002G288600g	D3-D1	58.5545	15.9468	0.826078	0.991653	1.87652
18620628	PHAVU_009G190200g	D3-D1	75.8804	23.7137	0.825995	0.991649	1.67801
18628452	PHAVU_006G1097000g	D3-D1	45.608	13.3658	0.82576	0.991638	1.77074
18622648	PHAVU_008G122500g	D3-D1	31.0815	11.2819	0.825716	0.991635	1.46205
18637998	PHAVU_002G148100g	D3-D1	29.817	11.8859	0.825558	0.991628	1.32688
18624843	PHAVU_007G042800g	D3-D1	56.4389	22.2515	0.825513	0.991626	1.34279
18636639	PHAVU_002G016500g	D3-D1	12.8625	3.20091	0.825381	0.991619	2.00662
18637286	PHAVU_002G078700g	D3-D1	57.4475	19.0102	0.824916	0.991597	1.59547
18619979	PHAVU_009G127400g	D3-D1	2.36003	0.5	0.824172	0.991555	2.23881
18621035	PHAVU_009G229400g	D3-D1	2.36003	0.5	0.824172	0.991555	2.23881
18637487	PHAVU_002G098600g	D3-D1	15.3595	1.9501	0.824035	0.991545	2.97751
18621743	PHAVU_008G035300g	D3-D1	2.37972	0.5	0.823943	0.991538	2.25079
18630448	PHAVU_005G0825001g	D3-D1	5.61877	0.5	0.823873	0.991532	3.49025
18621279	PHAVU_009G253100g	D3-D1	14.6546	3.08719	0.823231	0.991483	2.24699
18623448	PHAVU_008G1993000g	D3-D1	186.878	56.9695	0.823163	0.991478	1.71384
18625879	PHAVU_007G1431000g	D3-D1	3.03786	0.5	0.823159	0.991477	2.60306
18637111	PHAVU_002G061800g	D3-D1	3.03786	0.5	0.823159	0.991477	2.60306
18638600	PHAVU_002G207000g	D3-D1	3.3063	0.5	0.823106	0.991473	2.72522
18619103	PHAVU_009G042200g	D3-D1	50.9949	20.0369	0.822974	0.991463	1.34769
18617113	PHAVU_010G016500g	D3-D1	3.07621	0.5	0.822882	0.991456	2.62115
18619626	PHAVU_009G093800g	D3-D1	220.851	112.233	0.822725	0.991444	0.976568
18635432	PHAVU_003G195400g	D3-D1	96.8512	38.7358	0.822448	0.991423	1.3221
18638927	PHAVU_002G238500g	D3-D1	43.1813	16.562	0.822063	0.991393	1.38253
18623982	PHAVU_008G251300g	D3-D1	4.59148	0.5	0.821553	0.991355	3.19896
18623641	PHAVU_008G218100g	D3-D1	190.531	88.2745	0.821373	0.991341	1.10996
18639998	PHAVU_001G008800g	D3-D1	3.96452	0.5	0.821244	0.991329	2.98715
18641700	PHAVU_001G173000g	D3-D1	51.9501	17.0071	0.821207	0.991325	1.61099
18625237	PHAVU_007G080800g	D3-D1	76.1416	28.0345	0.821067	0.99131	1.44148
18639899	PHAVU_002G333000g	D3-D1	2.41807	0.5	0.820952	0.991298	2.27386
18619208	PHAVU_009G052700g	D3-D1	19.0826	3.66303	0.820616	0.991264	2.38114
18620067	PHAVU_009G135700g	D3-D1	62.8039	23.722	0.820385	0.99124	1.40463
18621466	PHAVU_008G008200g	D3-D1	44.3924	11.414	0.820372	0.991238	1.9595
18627724	PHAVU_006G040400g	D3-D1	106.022	37.9947	0.820094	0.99121	1.4805
18631404	PHAVU_005G175100g	D3-D1	194.256	101.402	0.819655	0.991165	0.937865
18640518	PHAVU_001G059500g	D3-D1	3.15606	0.5	0.819178	0.991116	2.65812
18626380	PHAVU_007G192000g	D3-D1	10.6684	1.35006	0.819027	0.9911	2.98224
18621233	PHAVU_009G248500g	D3-D1	19.6878	4.75985	0.818667	0.991063	2.04831
18615914	PHAVU_011G118900g	D3-D1	73.7134	35.6829	0.818471	0.991043	1.04669
18635021	PHAVU_003G155100g	D3-D1	11.1482	1.45007	0.818324	0.991028	2.94262
18622659	PHAVU_008G123600g	D3-D1	2.45642	0.5	0.818298	0.991025	2.29656
18626505	PHAVU_007G204000g	D3-D1	150.734	88.5384	0.818202	0.991013	0.767626
18638409	PHAVU_002G188400g	D3-D1	26.087	6.62602	0.818067	0.990996	1.97712
18631783	PHAVU_004G022900g	D3-D1	55.5649	19.0109	0.818011	0.990989	1.54735
18640922	PHAVU_001G097800g	D3-D1	147.06	57.538	0.81801	0.990989	1.35382
18637211	PHAVU_002G071300g	D3-D1	123.41	80.5192	0.817985	0.990985	0.616054
18614867	PHAVU_011G017200g	D3-D1	11.9194	1.55007	0.817571	0.990932	2.9429
18636709	PHAVU_002G023200g	D3-D1	7.05507	0.5	0.816974	0.990856	3.81866
18618168	PHAVU_010G117500g	D3-D1	56.1795	19.1214	0.816936	0.990851	1.55486
18639678	PHAVU_002G311700g	D3-D1	49.6928	13.1199	0.81686	0.990841	1.92128
18627441	PHAVU_006G013400g	D3-D1	95.4546	44.9084	0.816427	0.990786	1.08783
18618610	PHAVU_010G160600g	D3-D1	33.8554	8.62687	0.816179	0.990754	1.97248
18632465	PHAVU_004G088200g	D3-D1	44.2519	17.6346	0.816125	0.990747	1.32733
18641760	PHAVU_001G178800g	D3-D1	95.784	57.9922	0.815934	0.990723	0.723924
18634239	PHAVU_003G079700g	D3-D1	239.172	103.62	0.815666	0.990689	1.20674
18615406	PHAVU_011G069800g	D3-D1	2.14341	0.5	0.815505	0.990669	2.09991
18639372	PHAVU_002G282000g	D3-D1	176.539	103.73	0.814757	0.990566	0.767151
18621439	PHAVU_008G005500g	D3-D1	256.536	88.7045	0.814703	0.990559	1.53208
18632238	PHAVU_004G066700g	D3-D1	5.25687	0.5	0.814563	0.990539	3.3942
18617734	PHAVU_010G076100g	D3-D1	84.5343	48.2299	0.814208	0.990489	0.809608
18619583	PHAVU_009G089500g	D3-D1	6.78064	0.750028	0.814158	0.990482	3.1764
18619620	PHAVU_009G093200g	D3-D1	53.4359	23.8743	0.813954	0.990453	1.16235
18640809	PHAVU_001G087200g	D3-D1	761.805	484.49	0.813922	0.990449	0.652955
18627969	PHAVU_006G063800g	D3-D1	44.4277	9.17527	0.813754	0.990425	2.27564
18626896	PHAVU_007G241900g	D3-D1	50.8838	12.969	0.81355	0.990396	1.97214
18626356	PHAVU_007G189700g	D3-D1	83.1029	31.0895	0.81328	0.990358	1.41847
18633502	PHAVU_003G008500g	D3-D1	3.64522	0.5	0.813158	0.990341	2.866
18628394	PHAVU_006G104100g	D3-D1	93.0127	44.5914	0.812797	0.99029	1.06066
18628566	PHAVU_006G120900g	D3-D1	41.2214	14.3304	0.812659	0.990271	1.52431
18634414	PHAVU_003G095900g	D3-D1	12.1122	1.45007	0.812649	0.99027	3.06227
18622795	PHAVU_008G136600g	D3-D1	26.124	7.18166	0.81256	0.990257	1.86299
18621718	PHAVU_008G032800g	D3-D1	19.8455	2.05083	0.812385	0.990233	3.27453
18641903	PHAVU_001G192600g	D3-D1	42.3926	17.7458	0.812371	0.990231	1.25633
18635267	PHAVU_003G179300g	D3-D1	39.1308	14.1698	0.81219	0.990205	1.46549
18619611	PHAVU_009G092300g	D3-D1	4.28894	0.5	0.812185	0.990205	3.10062
18631817	PHAVU_004G026300g	D3-D1	2.57146	0.5	0.812061	0.990187	2.36259
18631382	PHAVU_005G173100g	D3-D1	16.793	1.92664	0.811997	0.990178	3.1237
18617041	PHAVU_010G009500g	D3-D1	482.109	300.025	0.811968	0.990174	0.684278
18638678	PHAVU_002G214600g	D3-D1	48.0669	19.1289	0.81185	0.990157	1.32929
18629149	PHAVU_006G178100g	D3-D1	58.2272	22.0944	0.811593	0.990121	1.39801
18637356	PHAVU_002G085600g	D3-D1	827.497	500.252	0.811268	0.990075	0.726101
18635922	PHAVU_003G243800g	D3-D1	112.492	30.8459	0.811215	0.990067	1.86667
18636348	PHAVU_003G285000g	D3-D1	135.445	82.3442	0.811096	0.99005	0.717965
18616240	PHAVU_011G149400g	D3-D1	2.18176	0.5	0.811053	0.990044	2.12549
18630595	PHAVU_005G096500g	D3-D1	141.597	80.4534	0.811027	0.990041	0.815562
18629693	PHAVU_005G009100g	D3-D1	36.6686	118.122	-1.24476	0.991063	-1.68766
18642645	PHAVU_001G265300g	D3-D1	22.8685	70.9446	-1.24868	0.992967	-1.63333
18624452	PHAVU_007G004600g	D3-D1	2.6958	34.7352	-1.24981	0.993429	-3.68761
18635971	PHAVU_003G248500g	D3-D1	0.5	8.88573	-1.25471	0.994455	-4.15149
18620959	PHAVU_009G222300g	D3-D1	65.5422	141.417	-1.25692	0.994425	-1.10946
18630351	PHAVU_005G073000g	D3-D1	0.683025	10.5923	-1.26377	0.992109	-3.95494
18637244	PHAVU_002G074600g	D3-D1	89.082	150.997	-1.26406	0.991948	-0.761317
18617984	PHAVU_010G099700g	D3-D1	1.18053	19.2481	-1.26415	0.991897	-4.02721
18639844	PHAVU_002G327700g	D3-D1	186.733	603.781	-1.26448	0.991709	-1.69305
18615938	PHAVU_011G1212001g	D3-D1	14527.4	58925.4	-1.39226	0.99012	-2.02011
18615745	PHAVU_011G102500g	D3-D1	8.02944	46.6435	-1.39441	0.991264	-2.53831
18642183	PHAVU_001G220100g	D3-D1	106.408	309.055	-1.39558	0.991884	-1.53826
18639950	PHAVU_001G004000g	D3-D1	6.46338	44.634	-1.40824	0.996524	-2.78778
18617889	PHAVU_010G090800g	D3-D1	2.64091	26.3196	-1.41196	0.99691	-3.31703
18622843	PHAVU_008G141300g	D3-D1	524.397	7646.09	-1.41225	0.996912	-3.86599
18629052	PHAVU_006G168800g	D3-D1	18.9715	62.4055	-1.41553	0.996698	-1.71784
18642180	PHAVU_001G219800g	D3-D1	103.027	846.739	-1.41864	0.996002	-3.0389
18638265	PHAVU_002G174200g	D3-D1	113.36	294.458	-1.41951	0.995745	-1.37715
18631187	PHAVU_005G154400g	D3-D1	59.7955	139.092	-1.4201	0.995535	-1.21793
18638284	PHAVU_002G1760000g	D3-D1	0.293321	5.91876	-1.42374	0.9937	-4.33474
18615115	PHAVU_011G041400g	D3-D1	5.42585	40.8385	-1.42424	0.993389	-2.91201
18638010	PHAVU_002G149200g	D3-D1	41.9922	135.975	-1.42714	0.991377	-1.69515
18617661	PHAVU_010G069100g	D3-D1	5588.99	7425.86	-1.428	0.990693	-0.409972
18635191	PHAVU_003G171800g	D3-D1	24.0617	111.951	-1.76599	0.995272	-2.21806
18640281	PHAVU_001G036800g	D3-D1	0.5	97.4328	-1.76719	0.995649	-7.60634
18634352	PHAVU_003G090100g	D3-D1	7015.22	40853.9	-1.77433	0.996019	-2.54191
18635215	PHAVU_003G174200g	D3-D1	23.4457	245.03	-1.77553	0.995831	-3.38556
18622117	PHAVU_008G072400g	D3-D1	15.658	111.477	-1.84386	0.9902	-2.83177
18615939	PHAVU_011G121300g	D3-D1	20.9077	96.1703	-1.85752	0.998089	-2.20156
18634201	PHAVU_003G076000g	D3-D1	4.80401	72.34	-1.8644	0.999376	-3.91248
18625956	PHAVU_007G150700g	D3-D1	76.0493	194.947	-1.87256	0.999857	-1.35807
18628592	PHAVU_006G123500g	D3-D1	28.9446	355.98	-1.89731	0.99678	-3.62043
18629121	PHAVU_006G175500g	D3-D1	0.5	28.1815	-2.042	1	-5.81667
18617010	PHAVU_010G006400g	D3-D1	46.5785	206.058	-2.06615	1	-2.14531
18635554	PHAVU_003G207400g	D3-D1	14.7956	111.891	-2.07424	1	-2.91886
18625059	PHAVU_007G063900g	D3-D1	36.8099	206.677	-2.09044	1	-2.48922
18621927	PHAVU_008G053600g	D3-D1	826.303	1867.89	-2.14972	1	-1.17667
18640926	PHAVU_001G098200g	D3-D1	3.19236	75.7012	-2.17962	1	-4.56762
18622972	PHAVU_008G153300g	D3-D1	122.552	794.692	-2.21033	1	-2.697
18634727	PHAVU_003G126600g	D3-D1	138.994	567.795	-2.21322	1	-2.03035
18621201	PHAVU_009G245400g	D3-D1	26.0257	657.627	-2.28462	1	-4.65926
18618854	PHAVU_009G018500g	D3-D1	2121.35	11039.5	-2.28763	1	-2.37962
18637044	PHAVU_002G055400g	D3-D1	553.896	3134.96	-2.42882	1	-2.50076
18637045	PHAVU_002G055500g	D3-D1	3497.19	28119.4	-2.4544	1	-3.0073
18621959	PHAVU_008G056700g	D3-D1	6.54015	139.169	-2.46203	1	-4.41137
18638604	PHAVU_002G207400g	D3-D1	167.68	400.05	-2.50224	1	-1.25447
18632881	PHAVU_004G128200g	D3-D1	23.0042	166.946	-2.57015	1	-2.85941
18630002	PHAVU_005G039200g	D3-D1	95.4336	428.796	-2.63534	1	-2.16772
18624166	PHAVU_008G269500g	D3-D1	309.95	1074.48	-2.66771	1	-1.79354
18638834	PHAVU_002G229200g	D3-D1	71.3861	281.329	-2.74232	1	-1.97854
18615936	PHAVU_011G121000g	D3-D1	110.459	1068.77	-2.8572	1	-3.27436
18638598	PHAVU_002G206800g	D3-D1	19.9625	249.467	-2.96644	0.999999	-3.64348
18621962	PHAVU_008G057000g	D3-D1	263.214	2068.68	-2.97495	0.99999	-2.9744
18620153	PHAVU_009G144100g	D3-D1	242.835	641.828	-2.9838	0.999888	-1.40221
18635731	PHAVU_003G225100g	D3-D1	7.67194	144.766	-3.09482	0.999896	-4.23799
18630697	PHAVU_005G106200g	D3-D1	0.561983	88.1608	-3.21753	1	-7.29347
18615931	PHAVU_011G120500g	D3-D1	178.151	886.866	-3.34235	1	-2.31562
18616132	PHAVU_011G139100g	D3-D1	119.078	793.071	-3.37739	1	-2.73554
18629482	PHAVU_006G210800g	D3-D1	498.544	1055.77	-3.39345	1	-1.0825
18636321	PHAVU_003G282500g	D3-D1	30.808	192.129	-3.41647	1	-2.6407
18618139	PHAVU_010G114700g	D3-D1	57.9038	314.25	-3.44797	1	-2.44018
18629866	PHAVU_005G025900g	D3-D1	212.472	748.266	-3.58143	1	-1.81628
18623253	PHAVU_008G180500g	D3-D1	83.0219	277.819	-3.58561	1	-1.74258
18615593	PHAVU_011G087900g	D3-D1	366.377	952.967	-3.74101	1	-1.3791
18618442	PHAVU_010G144200g	D3-D1	52.9576	554.559	-5.33196	1	-3.38843
18621185	PHAVU_009G243900g	D3-D1	140.406	677.285	-5.5435	1	-2.27016
18626389	PHAVU_007G192800g	D3-D2	20134.5	2817.55	20.2429	1	2.83716
18631214	PHAVU_005G157000g	D3-D2	1679.5	118.455	5.17767	1	3.82562
18622758	PHAVU_008G133200g	D3-D2	383.192	35.2769	5.11833	1	3.44127
18642630	PHAVU_001G263900g	D3-D2	628.588	91.5994	5.01977	1	2.77871
18626191	PHAVU_007G173600g	D3-D2	12399.6	2837.85	4.80624	1	2.12742
18632962	PHAVU_004G136000g	D3-D2	4686.73	1900.42	3.42246	1	1.30226
18631664	PHAVU_004G011900g	D3-D2	436.535	240.354	3.29698	1	0.860938
18634365	PHAVU_003G091300g	D3-D2	234.575	15.1674	3.27111	1	3.951
18642134	PHAVU_001G215300g	D3-D2	202.838	29.515	3.03702	1	2.78081
18618719	PHAVU_009G005300g	D3-D2	161.586	18.4234	3.02579	1	3.13269
18623740	PHAVU_008G227900g	D3-D2	3809.9	537.792	2.92477	1	2.82464
18633199	PHAVU_004G158300g	D3-D2	11849.3	2209.64	2.87118	1	2.42292
18640170	PHAVU_001G025800g	D3-D2	1712.96	386.658	2.83796	1	2.14736
18641384	PHAVU_001G142000g	D3-D2	112.507	4.48663	2.81923	1	4.64825
18617635	PHAVU_010G066500g	D3-D2	252.91	16.0957	2.79873	1	3.97387
18627247	PHAVU_007G275800g	D3-D2	321.968	73.3989	2.79438	1	2.13309
18628557	PHAVU_006G120100g	D3-D2	1145.21	136.022	2.68508	1	3.0737
18626265	PHAVU_007G180800g	D3-D2	449.89	60.6034	2.62767	1	2.8921
18640600	PHAVU_001G067300g	D3-D2	5773.45	1321.86	2.62383	1	2.12686
18629417	PHAVU_006G204400g	D3-D2	285.804	91.3819	2.58169	1	1.64505
18619679	PHAVU_009G099000g	D3-D2	142.009	15.181	2.51804	1	3.22564
18619993	PHAVU_009G128600g	D3-D2	80.7277	0.5	2.50394	0.999993	7.33499
18622761	PHAVU_008G133400g	D3-D2	289.853	29.1293	2.47728	0.998616	3.31478
18624994	PHAVU_007G057600g	D3-D2	15.2574	0.5	2.38008	0.998231	4.93143
18621341	PHAVU_009G259200g	D3-D2	177.585	28.6777	2.35789	0.999449	2.63051
18615646	PHAVU_011G093100g	D3-D2	227.405	13.2952	2.34486	0.996466	4.09628
18617723	PHAVU_010G075000g	D3-D2	217.142	17.8013	2.33939	0.993231	3.60858
18623625	PHAVU_008G216600g	D3-D2	20.2144	0.606609	2.16096	0.999747	5.05847
18619268	PHAVU_009G058600g	D3-D2	14.2596	0.5	2.159	0.999809	4.83386
18623688	PHAVU_008G222800g	D3-D2	837.951	269.992	2.14286	0.999994	1.63395
18625016	PHAVU_007G0597000g	D3-D2	86165.3	26624.9	2.13695	0.999995	1.69433
18633198	PHAVU_004G158200g	D3-D2	22694.2	9050.15	2.11052	0.999306	1.32631
18623839	PHAVU_008G237500g	D3-D2	1809.13	450.332	2.10354	0.997976	2.00624
18625633	PHAVU_007G119800g	D3-D2	297.302	68.6291	2.10136	0.997216	2.11504
18616878	PHAVU_011G210300g	D3-D2	34.8189	0.5	2.09017	0.990797	6.1218
18639562	PHAVU_002G300300g	D3-D2	95.3195	33.0965	1.7553	0.993061	1.52609
18615902	PHAVU_011G117700g	D3-D2	93.3999	16.8419	1.72972	0.999656	2.47136
18618456	PHAVU_010G145600g	D3-D2	15.135	0.5	1.72109	0.999495	4.91981
18624737	PHAVU_007G032500g	D3-D2	159.563	42.9166	1.71518	0.99894	1.89452
18642247	PHAVU_001G226300g	D3-D2	185.466	72.2263	1.71348	0.998691	1.36056
18632755	PHAVU_004G116000g	D3-D2	203.809	72.2302	1.70435	0.996244	1.49654
18628754	PHAVU_006G139400g	D3-D2	178.914	60.4409	1.70324	0.995665	1.56567
[truncated: 87 more rows]
