# Supplementary material for: Identification of consistent QTL and candidate genes associated with seed traits in common bean by combining GWAS and RNA-Seq
Source: Theor Appl Genet. 2024 May 27;137(6):143. doi: 10.1007/s00122-024-04638-5 (PMC11130024; doi:10.1007/s00122-024-04638-5)
Supplement: Supplementary file 6 — Supplementary file6 (XLSX 17 kb) [file 122_2024_4638_MOESM6_ESM.xlsx]

## Sheet: Table S5
Table S5. List of GO terms significantly enriched from the comparison between stages D3 and D1 revealed using the R package ClusterProfiler.
Category	ID	Description	GeneRatio	BgRatio	pvalue	p.adjust	qvalue	geneID	Count
BP	GO:0015031	protein transport	73/846	440/11173	9.30795e-11	3.42853e-08	3.15179e-08	PHAVU_010G032700g/PHAVU_004G150300g/PHAVU_001G210900g/PHAVU_009G000500g/PHAVU_011G010700g/PHAVU_004G081300g/PHAVU_008G272400g/PHAVU_010G006600g/PHAVU_006G044400g/PHAVU_010G021100g/PHAVU_004G157700g/PHAVU_007G271900g/PHAVU_008G270200g/PHAVU_010G022200g/PHAVU_003G220900g/PHAVU_007G234500g/PHAVU_008G222800g/PHAVU_010G129500g/PHAVU_007G204100g/PHAVU_010G042100g/PHAVU_007G088900g/PHAVU_002G278000g/PHA…
BP	GO:0008104	protein localization	74/846	450/11173	1.05092e-10	3.42853e-08	3.15179e-08	PHAVU_010G032700g/PHAVU_004G150300g/PHAVU_001G210900g/PHAVU_009G000500g/PHAVU_011G010700g/PHAVU_004G081300g/PHAVU_008G272400g/PHAVU_010G006600g/PHAVU_006G044400g/PHAVU_010G021100g/PHAVU_004G157700g/PHAVU_007G271900g/PHAVU_008G270200g/PHAVU_010G022200g/PHAVU_003G220900g/PHAVU_007G234500g/PHAVU_008G222800g/PHAVU_010G129500g/PHAVU_007G204100g/PHAVU_010G042100g/PHAVU_007G088900g/PHAVU_002G278000g/PHA…
BP	GO:0070727	cellular macromolecule localization	74/846	450/11173	1.05092e-10	3.42853e-08	3.15179e-08	PHAVU_010G032700g/PHAVU_004G150300g/PHAVU_001G210900g/PHAVU_009G000500g/PHAVU_011G010700g/PHAVU_004G081300g/PHAVU_008G272400g/PHAVU_010G006600g/PHAVU_006G044400g/PHAVU_010G021100g/PHAVU_004G157700g/PHAVU_007G271900g/PHAVU_008G270200g/PHAVU_010G022200g/PHAVU_003G220900g/PHAVU_007G234500g/PHAVU_008G222800g/PHAVU_010G129500g/PHAVU_007G204100g/PHAVU_010G042100g/PHAVU_007G088900g/PHAVU_002G278000g/PHA…
BP	GO:0045184	establishment of protein localization	73/846	445/11173	1.58951e-10	3.42853e-08	3.15179e-08	PHAVU_010G032700g/PHAVU_004G150300g/PHAVU_001G210900g/PHAVU_009G000500g/PHAVU_011G010700g/PHAVU_004G081300g/PHAVU_008G272400g/PHAVU_010G006600g/PHAVU_006G044400g/PHAVU_010G021100g/PHAVU_004G157700g/PHAVU_007G271900g/PHAVU_008G270200g/PHAVU_010G022200g/PHAVU_003G220900g/PHAVU_007G234500g/PHAVU_008G222800g/PHAVU_010G129500g/PHAVU_007G204100g/PHAVU_010G042100g/PHAVU_007G088900g/PHAVU_002G278000g/PHA…
BP	GO:0016192	vesicle-mediated transport	58/846	316/11173	1.64517e-10	3.42853e-08	3.15179e-08	PHAVU_010G032700g/PHAVU_009G135100g/PHAVU_001G210900g/PHAVU_004G081300g/PHAVU_006G044400g/PHAVU_001G122400g/PHAVU_009G247400g/PHAVU_002G059900g/PHAVU_010G021100g/PHAVU_004G157700g/PHAVU_008G270200g/PHAVU_003G220900g/PHAVU_007G234500g/PHAVU_008G222800g/PHAVU_007G204100g/PHAVU_010G042100g/PHAVU_003G215400g/PHAVU_007G088900g/PHAVU_002G278000g/PHAVU_007G020300g/PHAVU_008G034800g/PHAVU_008G114700g/PHA…
BP	GO:0046907	intracellular transport	56/846	316/11173	1.3445e-09	2.33495e-07	2.14649e-07	PHAVU_004G002300g/PHAVU_010G032700g/PHAVU_004G150300g/PHAVU_001G210900g/PHAVU_004G081300g/PHAVU_008G0083001g/PHAVU_010G021100g/PHAVU_008G270200g/PHAVU_003G220900g/PHAVU_009G154500g/PHAVU_008G222800g/PHAVU_010G129500g/PHAVU_007G204100g/PHAVU_004G097200g/PHAVU_010G042100g/PHAVU_002G278000g/PHAVU_007G020300g/PHAVU_010G070500g/PHAVU_008G003300g/PHAVU_010G119400g/PHAVU_008G095700g/PHAVU_004G071200g/PH…
BP	GO:0051649	establishment of localization in cell	56/846	321/11173	2.44516e-09	3.63979e-07	3.346e-07	PHAVU_004G002300g/PHAVU_010G032700g/PHAVU_004G150300g/PHAVU_001G210900g/PHAVU_004G081300g/PHAVU_008G0083001g/PHAVU_010G021100g/PHAVU_008G270200g/PHAVU_003G220900g/PHAVU_009G154500g/PHAVU_008G222800g/PHAVU_010G129500g/PHAVU_007G204100g/PHAVU_004G097200g/PHAVU_010G042100g/PHAVU_002G278000g/PHAVU_007G020300g/PHAVU_010G070500g/PHAVU_008G003300g/PHAVU_010G119400g/PHAVU_008G095700g/PHAVU_004G071200g/PH…
BP	GO:0006886	intracellular protein transport	42/846	224/11173	3.07583e-08	4.00626e-06	3.6829e-06	PHAVU_010G032700g/PHAVU_004G150300g/PHAVU_001G210900g/PHAVU_004G081300g/PHAVU_010G021100g/PHAVU_008G222800g/PHAVU_010G129500g/PHAVU_007G204100g/PHAVU_010G042100g/PHAVU_002G278000g/PHAVU_007G020300g/PHAVU_010G070500g/PHAVU_010G119400g/PHAVU_008G095700g/PHAVU_004G071200g/PHAVU_005G128200g/PHAVU_009G105700g/PHAVU_011G046000g/PHAVU_007G146700g/PHAVU_011G102200g/PHAVU_008G274600g/PHAVU_009G061100g/PHA…
BP	GO:0048193	Golgi vesicle transport	20/846	78/11173	8.98341e-07	0.000104008	9.56129e-05	PHAVU_010G032700g/PHAVU_006G044400g/PHAVU_010G021100g/PHAVU_003G220900g/PHAVU_007G204100g/PHAVU_007G088900g/PHAVU_007G020300g/PHAVU_008G003300g/PHAVU_003G267800g/PHAVU_011G102200g/PHAVU_003G066300g/PHAVU_011G041000g/PHAVU_002G063200g/PHAVU_001G026000g/PHAVU_010G154800g/PHAVU_008G122500g/PHAVU_005G085200g/PHAVU_001G239800g/PHAVU_007G023200g/PHAVU_004G147600g
BP	GO:0070972	protein localization to endoplasmic reticulum	11/846	31/11173	9.08931e-06	0.000947106	0.00087066	PHAVU_009G000500g/PHAVU_010G021100g/PHAVU_010G022200g/PHAVU_004G071200g/PHAVU_002G241500g/PHAVU_011G102200g/PHAVU_010G156800g/PHAVU_008G128000g/PHAVU_002G176900g/PHAVU_004G147600g/PHAVU_002G282000g
BP	GO:0006888	endoplasmic reticulum to Golgi vesicle-mediated transport	12/846	44/11173	7.18141e-05	0.00594749	0.00546744	PHAVU_010G032700g/PHAVU_010G021100g/PHAVU_003G220900g/PHAVU_007G204100g/PHAVU_007G020300g/PHAVU_008G003300g/PHAVU_011G102200g/PHAVU_003G066300g/PHAVU_011G041000g/PHAVU_002G063200g/PHAVU_008G122500g/PHAVU_004G147600g
BP	GO:0055086	nucleobase-containing small molecule metabolic process	36/846	243/11173	7.39789e-05	0.00594749	0.00546744	PHAVU_010G098200g/PHAVU_003G221600g/PHAVU_003G271800g/PHAVU_009G129600g/PHAVU_001G007000g/PHAVU_004G065300g/PHAVU_010G143200g/PHAVU_003G200700g/PHAVU_009G049200g/PHAVU_003G202900g/PHAVU_008G180200g/PHAVU_010G034000g/PHAVU_002G261600g/PHAVU_001G223300g/PHAVU_001G114500g/PHAVU_003G091700g/PHAVU_008G006200g/PHAVU_005G076400g/PHAVU_003G040800g/PHAVU_009G0553001g/PHAVU_008G230600g/PHAVU_002G110300g/PH…
BP	GO:0010876	lipid localization	22/846	119/11173	7.42009e-05	0.00594749	0.00546744	PHAVU_004G002300g/PHAVU_004G154200g/PHAVU_010G066500g/PHAVU_010G136600g/PHAVU_003G179500g/PHAVU_008G0083001g/PHAVU_008G198600g/PHAVU_002G061800g/PHAVU_009G185100g/PHAVU_003G072200g/PHAVU_008G197800g/PHAVU_008G197700g/PHAVU_008G008200g/PHAVU_007G214400g/PHAVU_011G100100g/PHAVU_010G069500g/PHAVU_005G062600g/PHAVU_005G157400g/PHAVU_006G186300g/PHAVU_008G199100g/PHAVU_010G069100g/PHAVU_002G207400g
BP	GO:0006869	lipid transport	21/846	115/11173	0.000128941	0.00959687	0.00882226	PHAVU_004G002300g/PHAVU_004G154200g/PHAVU_010G066500g/PHAVU_010G136600g/PHAVU_003G179500g/PHAVU_008G0083001g/PHAVU_008G198600g/PHAVU_002G061800g/PHAVU_009G185100g/PHAVU_003G072200g/PHAVU_008G197800g/PHAVU_008G197700g/PHAVU_008G008200g/PHAVU_007G214400g/PHAVU_011G100100g/PHAVU_010G069500g/PHAVU_005G062600g/PHAVU_005G157400g/PHAVU_008G199100g/PHAVU_010G069100g/PHAVU_002G207400g
BP	GO:0043085	positive regulation of catalytic activity	9/846	30/11173	0.000262255	0.018218	0.0167475	PHAVU_003G216700g/PHAVU_001G198300g/PHAVU_008G269100g/PHAVU_002G037700g/PHAVU_006G046200g/PHAVU_011G125500g/PHAVU_005G172600g/PHAVU_001G192600g/PHAVU_006G107000g
BP	GO:0030001	metal ion transport	8/846	26/11173	0.000476892	0.0310576	0.0285508	PHAVU_007G039000g/PHAVU_007G1100001g/PHAVU_010G095600g/PHAVU_008G067800g/PHAVU_002G216200g/PHAVU_001G049500g/PHAVU_008G093700g/PHAVU_010G065600g
BP	GO:0044093	positive regulation of molecular function	9/846	34/11173	0.000730589	0.0426377	0.0391962	PHAVU_003G216700g/PHAVU_001G198300g/PHAVU_008G269100g/PHAVU_002G037700g/PHAVU_006G046200g/PHAVU_011G125500g/PHAVU_005G172600g/PHAVU_001G192600g/PHAVU_006G107000g
BP	GO:0005982	starch metabolic process	10/846	41/11173	0.000758032	0.0426377	0.0391962	PHAVU_005G0702000g/PHAVU_009G250800g/PHAVU_007G154800g/PHAVU_011G151400g/PHAVU_009G139500g/PHAVU_009G011000g/PHAVU_007G145000g/PHAVU_008G155300g/PHAVU_008G284000g/PHAVU_009G023100g
BP	GO:0033365	protein localization to organelle	19/846	113/11173	0.000777463	0.0426377	0.0391962	PHAVU_009G000500g/PHAVU_010G021100g/PHAVU_010G022200g/PHAVU_010G129500g/PHAVU_002G278000g/PHAVU_010G119400g/PHAVU_004G071200g/PHAVU_002G241500g/PHAVU_004G035100g/PHAVU_007G146700g/PHAVU_011G102200g/PHAVU_008G274600g/PHAVU_010G156800g/PHAVU_008G128000g/PHAVU_003G195400g/PHAVU_005G134800g/PHAVU_002G176900g/PHAVU_004G147600g/PHAVU_002G282000g
CC	GO:0005783	endoplasmic reticulum	55/855	311/11948	2.68252e-10	4.96266e-08	3.812e-08	PHAVU_010G032700g/PHAVU_011G053200g/PHAVU_005G040700g/PHAVU_002G021800g/PHAVU_009G000500g/PHAVU_003G271800g/PHAVU_001G108800g/PHAVU_006G033000g/PHAVU_002G198500g/PHAVU_005G107900g/PHAVU_002G041200g/PHAVU_001G199300g/PHAVU_009G084200g/PHAVU_010G021100g/PHAVU_003G267200g/PHAVU_010G022200g/PHAVU_003G220900g/PHAVU_009G019600g/PHAVU_002G080700g/PHAVU_005G104200g/PHAVU_009G206800g/PHAVU_007G192800g/PHA…
CC	GO:0030117	membrane coat	18/855	53/11948	1.19882e-08	7.39273e-07	5.67863e-07	PHAVU_010G032700g/PHAVU_008G222800g/PHAVU_007G204100g/PHAVU_007G020300g/PHAVU_005G128200g/PHAVU_009G105700g/PHAVU_011G046000g/PHAVU_009G061100g/PHAVU_003G066300g/PHAVU_011G041000g/PHAVU_010G154800g/PHAVU_002G122300g/PHAVU_008G290400g/PHAVU_001G244300g/PHAVU_005G172000g/PHAVU_011G078200g/PHAVU_007G023200g/PHAVU_010G151200g
CC	GO:0048475	coated membrane	18/855	53/11948	1.19882e-08	7.39273e-07	5.67863e-07	PHAVU_010G032700g/PHAVU_008G222800g/PHAVU_007G204100g/PHAVU_007G020300g/PHAVU_005G128200g/PHAVU_009G105700g/PHAVU_011G046000g/PHAVU_009G061100g/PHAVU_003G066300g/PHAVU_011G041000g/PHAVU_010G154800g/PHAVU_002G122300g/PHAVU_008G290400g/PHAVU_001G244300g/PHAVU_005G172000g/PHAVU_011G078200g/PHAVU_007G023200g/PHAVU_010G151200g
CC	GO:0030662	coated vesicle membrane	14/855	37/11948	1.07262e-07	4.96086e-06	3.81062e-06	PHAVU_010G032700g/PHAVU_008G222800g/PHAVU_007G204100g/PHAVU_007G020300g/PHAVU_005G128200g/PHAVU_011G046000g/PHAVU_003G066300g/PHAVU_011G041000g/PHAVU_010G154800g/PHAVU_008G290400g/PHAVU_001G244300g/PHAVU_005G172000g/PHAVU_007G023200g/PHAVU_010G151200g
CC	GO:0005789	endoplasmic reticulum membrane	36/855	204/11948	3.61335e-07	8.93069e-06	6.85999e-06	PHAVU_010G032700g/PHAVU_011G053200g/PHAVU_005G040700g/PHAVU_002G021800g/PHAVU_009G000500g/PHAVU_003G271800g/PHAVU_005G107900g/PHAVU_001G199300g/PHAVU_009G084200g/PHAVU_010G021100g/PHAVU_003G267200g/PHAVU_010G022200g/PHAVU_009G019600g/PHAVU_002G080700g/PHAVU_009G206800g/PHAVU_002G183300g/PHAVU_010G070500g/PHAVU_002G241500g/PHAVU_005G001900g/PHAVU_011G102200g/PHAVU_003G066300g/PHAVU_002G062400g/PHA…
CC	GO:0098827	endoplasmic reticulum subcompartment	36/855	204/11948	3.61335e-07	8.93069e-06	6.85999e-06	PHAVU_010G032700g/PHAVU_011G053200g/PHAVU_005G040700g/PHAVU_002G021800g/PHAVU_009G000500g/PHAVU_003G271800g/PHAVU_005G107900g/PHAVU_001G199300g/PHAVU_009G084200g/PHAVU_010G021100g/PHAVU_003G267200g/PHAVU_010G022200g/PHAVU_009G019600g/PHAVU_002G080700g/PHAVU_009G206800g/PHAVU_002G183300g/PHAVU_010G070500g/PHAVU_002G241500g/PHAVU_005G001900g/PHAVU_011G102200g/PHAVU_003G066300g/PHAVU_002G062400g/PHA…
CC	GO:0042175	nuclear outer membrane-endoplasmic reticulum membrane network	36/855	205/11948	4.08959e-07	8.93069e-06	6.85999e-06	PHAVU_010G032700g/PHAVU_011G053200g/PHAVU_005G040700g/PHAVU_002G021800g/PHAVU_009G000500g/PHAVU_003G271800g/PHAVU_005G107900g/PHAVU_001G199300g/PHAVU_009G084200g/PHAVU_010G021100g/PHAVU_003G267200g/PHAVU_010G022200g/PHAVU_009G019600g/PHAVU_002G080700g/PHAVU_009G206800g/PHAVU_002G183300g/PHAVU_010G070500g/PHAVU_002G241500g/PHAVU_005G001900g/PHAVU_011G102200g/PHAVU_003G066300g/PHAVU_002G062400g/PHA…
CC	GO:0031410	cytoplasmic vesicle	31/855	163/11948	4.34466e-07	8.93069e-06	6.85999e-06	PHAVU_010G032700g/PHAVU_008G270200g/PHAVU_009G154500g/PHAVU_008G159900g/PHAVU_008G222800g/PHAVU_007G204100g/PHAVU_010G042100g/PHAVU_010G147000g/PHAVU_007G020300g/PHAVU_003G296000g/PHAVU_008G220200g/PHAVU_006G190200g/PHAVU_005G128200g/PHAVU_007G214400g/PHAVU_011G046000g/PHAVU_003G133500g/PHAVU_003G066300g/PHAVU_011G041000g/PHAVU_003G169400g/PHAVU_010G154800g/PHAVU_008G199900g/PHAVU_008G290400g/PHA…
CC	GO:0097708	intracellular vesicle	31/855	163/11948	4.34466e-07	8.93069e-06	6.85999e-06	PHAVU_010G032700g/PHAVU_008G270200g/PHAVU_009G154500g/PHAVU_008G159900g/PHAVU_008G222800g/PHAVU_007G204100g/PHAVU_010G042100g/PHAVU_010G147000g/PHAVU_007G020300g/PHAVU_003G296000g/PHAVU_008G220200g/PHAVU_006G190200g/PHAVU_005G128200g/PHAVU_007G214400g/PHAVU_011G046000g/PHAVU_003G133500g/PHAVU_003G066300g/PHAVU_011G041000g/PHAVU_003G169400g/PHAVU_010G154800g/PHAVU_008G199900g/PHAVU_008G290400g/PHA…
CC	GO:0031982	vesicle	31/855	166/11948	6.59136e-07	1.2194e-05	9.36666e-06	PHAVU_010G032700g/PHAVU_008G270200g/PHAVU_009G154500g/PHAVU_008G159900g/PHAVU_008G222800g/PHAVU_007G204100g/PHAVU_010G042100g/PHAVU_010G147000g/PHAVU_007G020300g/PHAVU_003G296000g/PHAVU_008G220200g/PHAVU_006G190200g/PHAVU_005G128200g/PHAVU_007G214400g/PHAVU_011G046000g/PHAVU_003G133500g/PHAVU_003G066300g/PHAVU_011G041000g/PHAVU_003G169400g/PHAVU_010G154800g/PHAVU_008G199900g/PHAVU_008G290400g/PHA…
CC	GO:0030120	vesicle coat	12/855	34/11948	2.10017e-06	3.5321e-05	2.71314e-05	PHAVU_010G032700g/PHAVU_008G222800g/PHAVU_007G204100g/PHAVU_007G020300g/PHAVU_005G128200g/PHAVU_011G046000g/PHAVU_003G066300g/PHAVU_011G041000g/PHAVU_010G154800g/PHAVU_008G290400g/PHAVU_001G244300g/PHAVU_007G023200g
CC	GO:0030659	cytoplasmic vesicle membrane	17/855	74/11948	1.36453e-05	0.000205591	0.000157922	PHAVU_010G032700g/PHAVU_008G159900g/PHAVU_008G222800g/PHAVU_007G204100g/PHAVU_007G020300g/PHAVU_006G190200g/PHAVU_005G128200g/PHAVU_011G046000g/PHAVU_003G066300g/PHAVU_011G041000g/PHAVU_010G154800g/PHAVU_008G290400g/PHAVU_001G244300g/PHAVU_005G172000g/PHAVU_007G023200g/PHAVU_011G112500g/PHAVU_010G151200g
CC	GO:0030135	coated vesicle	16/855	67/11948	1.44469e-05	0.000205591	0.000157922	PHAVU_010G032700g/PHAVU_008G222800g/PHAVU_007G204100g/PHAVU_010G147000g/PHAVU_007G020300g/PHAVU_005G128200g/PHAVU_011G046000g/PHAVU_003G066300g/PHAVU_011G041000g/PHAVU_003G169400g/PHAVU_010G154800g/PHAVU_008G290400g/PHAVU_001G244300g/PHAVU_005G172000g/PHAVU_007G023200g/PHAVU_010G151200g
CC	GO:0030133	transport vesicle	10/855	29/11948	1.90971e-05	0.000244752	0.000188003	PHAVU_010G032700g/PHAVU_008G222800g/PHAVU_007G204100g/PHAVU_007G020300g/PHAVU_006G190200g/PHAVU_003G133500g/PHAVU_003G066300g/PHAVU_008G290400g/PHAVU_001G244300g/PHAVU_011G112500g
CC	GO:0012506	vesicle membrane	17/855	76/11948	1.98447e-05	0.000244752	0.000188003	PHAVU_010G032700g/PHAVU_008G159900g/PHAVU_008G222800g/PHAVU_007G204100g/PHAVU_007G020300g/PHAVU_006G190200g/PHAVU_005G128200g/PHAVU_011G046000g/PHAVU_003G066300g/PHAVU_011G041000g/PHAVU_010G154800g/PHAVU_008G290400g/PHAVU_001G244300g/PHAVU_005G172000g/PHAVU_007G023200g/PHAVU_011G112500g/PHAVU_010G151200g
CC	GO:0030660	Golgi-associated vesicle membrane	9/855	24/11948	2.31289e-05	0.000267427	0.000205421	PHAVU_008G222800g/PHAVU_011G046000g/PHAVU_011G041000g/PHAVU_010G154800g/PHAVU_008G290400g/PHAVU_001G244300g/PHAVU_005G172000g/PHAVU_007G023200g/PHAVU_010G151200g
CC	GO:0031984	organelle subcompartment	45/855	346/11948	6.52044e-05	0.000663896	0.000509963	PHAVU_004G002300g/PHAVU_010G032700g/PHAVU_011G053200g/PHAVU_005G040700g/PHAVU_002G021800g/PHAVU_009G000500g/PHAVU_003G271800g/PHAVU_011G063700g/PHAVU_001G094100g/PHAVU_005G107900g/PHAVU_001G199300g/PHAVU_009G084200g/PHAVU_008G0083001g/PHAVU_010G021100g/PHAVU_003G267200g/PHAVU_010G022200g/PHAVU_002G0470001g/PHAVU_005G182600g/PHAVU_009G019600g/PHAVU_002G080700g/PHAVU_009G206800g/PHAVU_002G183300g/P…
CC	GO:0005798	Golgi-associated vesicle	9/855	27/11948	6.8184e-05	0.000663896	0.000509963	PHAVU_008G222800g/PHAVU_011G046000g/PHAVU_011G041000g/PHAVU_010G154800g/PHAVU_008G290400g/PHAVU_001G244300g/PHAVU_005G172000g/PHAVU_007G023200g/PHAVU_010G151200g
CC	GO:0030658	transport vesicle membrane	9/855	27/11948	6.8184e-05	0.000663896	0.000509963	PHAVU_010G032700g/PHAVU_008G222800g/PHAVU_007G204100g/PHAVU_007G020300g/PHAVU_006G190200g/PHAVU_003G066300g/PHAVU_008G290400g/PHAVU_001G244300g/PHAVU_011G112500g
CC	GO:0005794	Golgi apparatus	43/855	331/11948	9.68029e-05	0.000895427	0.00068781	PHAVU_004G002300g/PHAVU_003G274600g/PHAVU_003G079100g/PHAVU_006G044400g/PHAVU_008G0083001g/PHAVU_007G271900g/PHAVU_002G0470001g/PHAVU_003G220900g/PHAVU_003G008500g/PHAVU_005G182600g/PHAVU_008G222800g/PHAVU_007G203300g/PHAVU_007G063500g/PHAVU_010G147000g/PHAVU_008G003300g/PHAVU_002G241500g/PHAVU_003G267800g/PHAVU_007G214400g/PHAVU_001G196200g/PHAVU_011G046000g/PHAVU_011G041000g/PHAVU_002G063200g/P…
CC	GO:0030137	COPI-coated vesicle	6/855	13/11948	0.000146247	0.00122981	0.00094466	PHAVU_011G046000g/PHAVU_011G041000g/PHAVU_010G154800g/PHAVU_005G172000g/PHAVU_007G023200g/PHAVU_010G151200g
CC	GO:0030663	COPI-coated vesicle membrane	6/855	13/11948	0.000146247	0.00122981	0.00094466	PHAVU_011G046000g/PHAVU_011G041000g/PHAVU_010G154800g/PHAVU_005G172000g/PHAVU_007G023200g/PHAVU_010G151200g
CC	GO:0015629	actin cytoskeleton	9/855	36/11948	0.000763993	0.00614516	0.00472032	PHAVU_007G1957001g/PHAVU_001G167900g/PHAVU_005G085900g/PHAVU_007G155000g/PHAVU_003G133500g/PHAVU_007G085400g/PHAVU_009G135700g/PHAVU_006G132700g/PHAVU_003G274500g
CC	GO:0016459	myosin complex	6/855	17/11948	0.000822653	0.00615515	0.004728	PHAVU_007G1957001g/PHAVU_001G167900g/PHAVU_005G085900g/PHAVU_007G155000g/PHAVU_003G133500g/PHAVU_009G135700g
CC	GO:0030118	clathrin coat	7/855	23/11948	0.000831777	0.00615515	0.004728	PHAVU_008G222800g/PHAVU_005G128200g/PHAVU_009G105700g/PHAVU_009G061100g/PHAVU_008G290400g/PHAVU_001G244300g/PHAVU_011G078200g
CC	GO:0098588	bounding membrane of organelle	38/855	324/11948	0.00173156	0.0123207	0.00946398	PHAVU_010G032700g/PHAVU_002G095000g/PHAVU_011G002700g/PHAVU_005G118400g/PHAVU_003G274600g/PHAVU_003G079100g/PHAVU_007G271900g/PHAVU_008G261500g/PHAVU_003G220900g/PHAVU_003G008500g/PHAVU_008G159900g/PHAVU_008G222800g/PHAVU_007G204100g/PHAVU_010G042100g/PHAVU_007G203300g/PHAVU_007G063500g/PHAVU_007G020300g/PHAVU_002G086400g/PHAVU_009G223600g/PHAVU_010G070500g/PHAVU_008G003300g/PHAVU_006G190200g/PHA…
CC	GO:0030119	AP-type membrane coat adaptor complex	6/855	21/11948	0.00281753	0.0186814	0.0143499	PHAVU_005G128200g/PHAVU_009G105700g/PHAVU_009G061100g/PHAVU_002G122300g/PHAVU_008G290400g/PHAVU_011G078200g
CC	GO:0005856	cytoskeleton	24/855	183/11948	0.00282746	0.0186814	0.0143499	PHAVU_007G1957001g/PHAVU_003G075500g/PHAVU_003G216700g/PHAVU_001G167900g/PHAVU_010G031700g/PHAVU_009G072100g/PHAVU_009G201300g/PHAVU_005G085900g/PHAVU_011G125500g/PHAVU_007G155000g/PHAVU_002G120200g/PHAVU_002G301000g/PHAVU_010G061900g/PHAVU_003G133500g/PHAVU_007G085400g/PHAVU_002G289100g/PHAVU_009G135700g/PHAVU_002G238500g/PHAVU_010G152000g/PHAVU_006G126100g/PHAVU_006G132700g/PHAVU_003G274500g/PH…
CC	GO:0030127	COPII vesicle coat	4/855	10/11948	0.00385587	0.0245978	0.0188945	PHAVU_010G032700g/PHAVU_007G204100g/PHAVU_007G020300g/PHAVU_003G066300g
CC	GO:0030131	clathrin adaptor complex	5/855	16/11948	0.00416426	0.0256796	0.0197254	PHAVU_005G128200g/PHAVU_009G105700g/PHAVU_009G061100g/PHAVU_008G290400g/PHAVU_011G078200g
CC	GO:0012507	ER to Golgi transport vesicle membrane	4/855	11/11948	0.00571911	0.0311187	0.0239034	PHAVU_010G032700g/PHAVU_007G204100g/PHAVU_007G020300g/PHAVU_003G066300g
CC	GO:0030126	COPI vesicle coat	4/855	11/11948	0.00571911	0.0311187	0.0239034	PHAVU_011G046000g/PHAVU_011G041000g/PHAVU_010G154800g/PHAVU_007G023200g
CC	GO:0030134	COPII-coated ER to Golgi transport vesicle	4/855	11/11948	0.00571911	0.0311187	0.0239034	PHAVU_010G032700g/PHAVU_007G204100g/PHAVU_007G020300g/PHAVU_003G066300g
CC	GO:0048500	signal recognition particle	4/855	11/11948	0.00571911	0.0311187	0.0239034	PHAVU_004G071200g/PHAVU_010G156800g/PHAVU_002G176900g/PHAVU_002G282000g
