# Supplementary material for: Identification of consistent QTL and candidate genes associated with seed traits in common bean by combining GWAS and RNA-Seq
Source: Theor Appl Genet. 2024 May 27;137(6):143. doi: 10.1007/s00122-024-04638-5 (PMC11130024; doi:10.1007/s00122-024-04638-5)
Supplement: Supplementary file 7 — Supplementary file7 (XLSX 45 kb) [file 122_2024_4638_MOESM7_ESM.xlsx]

## Sheet: Table S6
Table S6. List of annotated genes underlying the QTL identified in this study. X indicates if the gene is a differentially expressed gene in this study or in the Phaseolus Atlas.
QTL name	Chromosome	Gene	DEGs	DEGs Atlas
Seed01_50.7	Pv01	PHAVU_001G246800g
	Pv01	PHAVU_001G246900g
	Pv01	PHAVU_001G247000g
	Pv01	PHAVU_001G247100g
	Pv01	PHAVU_001G247200g
	Pv01	PHAVU_001G247300g
	Pv01	PHAVU_001G247400g
	Pv01	PHAVU_001G247500g
	Pv01	PHAVU_001G247600g
	Pv01	PHAVU_001G247700g
	Pv01	PHAVU_001G2478001g
	Pv01	PHAVU_001G247900g
	Pv01	PHAVU_001G248000g
	Pv01	PHAVU_001G248100g
	Pv01	PHAVU_001G248200g
	Pv01	PHAVU_001G248300g
	Pv01	PHAVU_001G248400g	X
	Pv01	PHAVU_001G248500g
	Pv01	PHAVU_001G248600g
	Pv01	PHAVU_001G248700g
	Pv01	PHAVU_001G248800g
	Pv01	PHAVU_001G248900g
	Pv01	PHAVU_001G249000g
	Pv01	PHAVU_001G249100g
	Pv01	PHAVU_001G249200g
	Pv01	PHAVU_001G249300g
	Pv01	PHAVU_001G249400g
	Pv01	PHAVU_001G249500g
	Pv01	PHAVU_001G249600g
	Pv01	PHAVU_001G249700g
	Pv01	PHAVU_001G249800g
	Pv01	PHAVU_001G249900g
	Pv01	PHAVU_001G250000g	X
	Pv01	PHAVU_001G250100g	X
	Pv01	PHAVU_001G250200g
	Pv01	PHAVU_001G250300g
	Pv01	PHAVU_001G250400g
	Pv01	PHAVU_001G250500g
	Pv01	PHAVU_001G250600g
	Pv01	PHAVU_001G250700g
	Pv01	PHAVU_001G250800g
	Pv01	PHAVU_001G250900g
	Pv01	PHAVU_001G251000g	X
	Pv01	PHAVU_001G251100g
	Pv01	PHAVU_001G251200g
	Pv01	PHAVU_001G251300g
	Pv01	PHAVU_001G251400g
	Pv01	PHAVU_001G251500g
	Pv01	PHAVU_001G251600g		X
	Pv01	PHAVU_001G251700g
	Pv01	PHAVU_001G251800g	X
	Pv01	PHAVU_001G251900g
	Pv01	PHAVU_001G252000g
	Pv01	PHAVU_001G252100g	X
	Pv01	PHAVU_001G252200g	X
	Pv01	PHAVU_001G252300g	X
	Pv01	PHAVU_001G252400g
	Pv01	PHAVU_001G252500g
	Pv01	PHAVU_001G252600g
	Pv01	PHAVU_001G252700g
	Pv01	PHAVU_001G252800g
	Pv01	PHAVU_001G252900g	X
	Pv01	PHAVU_001G253000g
	Pv01	PHAVU_001G253100g
	Pv01	PHAVU_001G253200g
	Pv01	PHAVU_001G253300g
	Pv01	PHAVU_001G253400g
	Pv01	PHAVU_001G253500g
	Pv01	PHAVU_001G253600g
	Pv01	PHAVU_001G253700g
	Pv01	PHAVU_001G253800g		X
	Pv01	PHAVU_001G253900g
	Pv01	PHAVU_001G254000g
Seed01_51.9	Pv01	PHAVU_001G266900g
	Pv01	PHAVU_001G267000g
	Pv01	PHAVU_001G267100g
	Pv01	PHAVU_001G267200g
	Pv01	PHAVU_001G267300g
	Pv01	PHAVU_001G267400g
	Pv01	PHAVU_001G267500g
	Pv01	PHAVU_001G267600g	X
	Pv01	PHAVU_001G267700g
	Pv01	PHAVU_001G267800g
	Pv01	PHAVU_001G267900g
	Pv01	PHAVU_001G268000g
	Pv01	PHAVU_001G268100g		X
	Pv01	PHAVU_001G268200g
	Pv01	PHAVU_001G268300g
	Pv01	PHAVU_001G268400g
	Pv01	PHAVU_001G268500g
	Pv01	PHAVU_001G268600g
	Pv01	PHAVU_001G268700g
	Pv01	PHAVU_001G268800g
	Pv01	PHAVU_001G268900g	X
	Pv01	PHAVU_001G269000g
	Pv01	PHAVU_001G269100g
	Pv01	PHAVU_001G269200g
	Pv01	PHAVU_001G269300g
Seed02_28.1	Pv02	PHAVU_002G144800g
	Pv02	PHAVU_002G144900g
	Pv02	PHAVU_002G145000g		X
	Pv02	PHAVU_002G145100g
	Pv02	PHAVU_002G145200g
	Pv02	PHAVU_002G145300g
	Pv02	PHAVU_002G145400g
	Pv02	PHAVU_002G145500g
	Pv02	PHAVU_002G145600g
	Pv02	PHAVU_002G145700g
	Pv02	PHAVU_002G145800g
	Pv02	PHAVU_002G145900g
	Pv02	PHAVU_002G146000g
	Pv02	PHAVU_002G146100g
	Pv02	PHAVU_002G146200g
	Pv02	PHAVU_002G146300g
	Pv02	PHAVU_002G146400g
	Pv02	PHAVU_002G146500g
	Pv02	PHAVU_002G146600g
	Pv02	PHAVU_002G146700g
	Pv02	PHAVU_002G146800g
	Pv02	PHAVU_002G146900g
	Pv02	PHAVU_002G147000g
	Pv02	PHAVU_002G147100g
	Pv02	PHAVU_002G147200g
	Pv02	PHAVU_002G147300g
	Pv02	PHAVU_002G147400g
	Pv02	PHAVU_002G147500g
	Pv02	PHAVU_002G147600g
	Pv02	PHAVU_002G147700g
	Pv02	PHAVU_002G147800g
	Pv02	PHAVU_002G147900g
	Pv02	PHAVU_002G148000g
	Pv02	PHAVU_002G148100g	X
	Pv02	PHAVU_002G148200g
	Pv02	PHAVU_002G148300g
	Pv02	PHAVU_002G148400g
	Pv02	PHAVU_002G148500g
	Pv02	PHAVU_002G148600g
	Pv02	PHAVU_002G148700g
	Pv02	PHAVU_002G148800g
	Pv02	PHAVU_002G148900g		X
	Pv02	PHAVU_002G149000g
	Pv02	PHAVU_002G1491001g
	Pv02	PHAVU_002G1491000g
	Pv02	PHAVU_002G149200g	X
	Pv02	PHAVU_002G149300g
	Pv02	PHAVU_002G149400g		X
	Pv02	PHAVU_002G149500g
	Pv02	PHAVU_002G149600g
	Pv02	PHAVU_002G149700g
	Pv02	PHAVU_002G149800g		X
	Pv02	PHAVU_002G149900g
	Pv02	PHAVU_002G150000g	X
	Pv02	PHAVU_002G150100g
	Pv02	PHAVU_002G150200g
	Pv02	PHAVU_002G150300g
	Pv02	PHAVU_002G150400g	X
	Pv02	PHAVU_002G150500g
	Pv02	PHAVU_002G150600g
	Pv02	PHAVU_002G150700g
	Pv02	PHAVU_002G150800g
Seed02_36.9	Pv02	PHAVU_002G209200g
	Pv02	PHAVU_002G209300g
	Pv02	PHAVU_002G209400g	X
	Pv02	PHAVU_002G209500g	X
	Pv02	PHAVU_002G209600g		X
	Pv02	PHAVU_002G209700g
	Pv02	PHAVU_002G209800g
	Pv02	PHAVU_002G2099001g
	Pv02	PHAVU_002G2099002g
	Pv02	PHAVU_002G2099000g
	Pv02	PHAVU_002G210000g
	Pv02	PHAVU_002G210100g
Seed02_39.8	Pv02	PHAVU_002G232300g
	Pv02	PHAVU_002G232400g
Seed03_45.6	Pv03	PHAVU_003G234600g
	Pv03	PHAVU_003G234700g
	Pv03	PHAVU_003G234800g
	Pv03	PHAVU_003G234900g
	Pv03	PHAVU_003G235000g
	Pv03	PHAVU_003G235100g
	Pv03	PHAVU_003G235200g
	Pv03	PHAVU_003G235300g
	Pv03	PHAVU_003G235400g
	Pv03	PHAVU_003G235500g
	Pv03	PHAVU_003G235600g
	Pv03	PHAVU_003G235700g
	Pv03	PHAVU_003G235800g
	Pv03	PHAVU_003G235900g
	Pv03	PHAVU_003G236000g		X
	Pv03	PHAVU_003G236100g
	Pv03	PHAVU_003G236200g
	Pv03	PHAVU_003G236300g
	Pv03	PHAVU_003G236400g
	Pv03	PHAVU_003G236500g
	Pv03	PHAVU_003G236600g
	Pv03	PHAVU_003G236700g
	Pv03	PHAVU_003G236800g
	Pv03	PHAVU_003G236900g
	Pv03	PHAVU_003G237000g
	Pv03	PHAVU_003G237100g	X
	Pv03	PHAVU_003G237200g
	Pv03	PHAVU_003G237300g
	Pv03	PHAVU_003G237400g
	Pv03	PHAVU_003G237500g
	Pv03	PHAVU_003G237600g
	Pv03	PHAVU_003G237700g
	Pv03	PHAVU_003G237800g
	Pv03	PHAVU_003G237900g		X
	Pv03	PHAVU_003G238000g
	Pv03	PHAVU_003G238100g
	Pv03	PHAVU_003G238200g
	Pv03	PHAVU_003G238300g
	Pv03	PHAVU_003G238400g
	Pv03	PHAVU_003G238500g
	Pv03	PHAVU_003G238600g
	Pv03	PHAVU_003G238700g		X
	Pv03	PHAVU_003G238800g
	Pv03	PHAVU_003G238900g
	Pv03	PHAVU_003G239000g
	Pv03	PHAVU_003G239100g
	Pv03	PHAVU_003G239200g		X
	Pv03	PHAVU_003G2393001g
	Pv03	PHAVU_003G2393000g
	Pv03	PHAVU_003G2394001g
	Pv03	PHAVU_003G2394000g
	Pv03	PHAVU_003G239500g
	Pv03	PHAVU_003G239600g
	Pv03	PHAVU_003G239700g		X
	Pv03	PHAVU_003G239800g
	Pv03	PHAVU_003G239900g
	Pv03	PHAVU_003G240000g
	Pv03	PHAVU_003G240100g
	Pv03	PHAVU_003G240200g
	Pv03	PHAVU_003G240300g
	Pv03	PHAVU_003G240400g		X
	Pv03	PHAVU_003G240500g
	Pv03	PHAVU_003G240600g
	Pv03	PHAVU_003G240700g
	Pv03	PHAVU_003G240800g		X
	Pv03	PHAVU_003G240900g
	Pv03	PHAVU_003G241000g
	Pv03	PHAVU_003G241100g
	Pv03	PHAVU_003G241200g	X
	Pv03	PHAVU_003G241300g
	Pv03	PHAVU_003G241400g
	Pv03	PHAVU_003G241500g	X
	Pv03	PHAVU_003G241600g
	Pv03	PHAVU_003G241700g
	Pv03	PHAVU_003G241800g
	Pv03	PHAVU_003G241900g		X
	Pv03	PHAVU_003G242000g	X
	Pv03	PHAVU_003G242100g
	Pv03	PHAVU_003G242200g
	Pv03	PHAVU_003G242300g
	Pv03	PHAVU_003G242400g
	Pv03	PHAVU_003G242500g
	Pv03	PHAVU_003G242600g
	Pv03	PHAVU_003G242700g
	Pv03	PHAVU_003G242800g
	Pv03	PHAVU_003G242900g	X
	Pv03	PHAVU_003G243000g	X
	Pv03	PHAVU_003G243100g
	Pv03	PHAVU_003G243200g
	Pv03	PHAVU_003G243300g
	Pv03	PHAVU_003G243400g
	Pv03	PHAVU_003G243500g
	Pv03	PHAVU_003G243600g
	Pv03	PHAVU_003G243700g
	Pv03	PHAVU_003G243800g	X
	Pv03	PHAVU_003G243900g
	Pv03	PHAVU_003G244000g
	Pv03	PHAVU_003G244100g
	Pv03	PHAVU_003G244200g
	Pv03	PHAVU_003G244300g
	Pv03	PHAVU_003G244400g
	Pv03	PHAVU_003G244500g
	Pv03	PHAVU_003G244600g
	Pv03	PHAVU_003G244700g
	Pv03	PHAVU_003G244800g
	Pv03	PHAVU_003G244900g
	Pv03	PHAVU_003G245000g
	Pv03	PHAVU_003G245100g
	Pv03	PHAVU_003G245200g
	Pv03	PHAVU_003G245300g
	Pv03	PHAVU_003G245400g
	Pv03	PHAVU_003G245500g
	Pv03	PHAVU_003G245600g
	Pv03	PHAVU_003G245700g
	Pv03	PHAVU_003G245800g
	Pv03	PHAVU_003G245900g		X
	Pv03	PHAVU_003G2460001g
	Pv03	PHAVU_003G2460000g
	Pv03	PHAVU_003G246100g
	Pv03	PHAVU_003G246200g
	Pv03	PHAVU_003G246300g
	Pv03	PHAVU_003G246400g
	Pv03	PHAVU_003G246500g
	Pv03	PHAVU_003G246600g
	Pv03	PHAVU_003G246700g
	Pv03	PHAVU_003G246800g
	Pv03	PHAVU_003G246900g	X
	Pv03	PHAVU_003G247000g
	Pv03	PHAVU_003G247100g
	Pv03	PHAVU_003G247200g
	Pv03	PHAVU_003G247300g
	Pv03	PHAVU_003G247400g
	Pv03	PHAVU_003G247500g
	Pv03	PHAVU_003G2476001g
	Pv03	PHAVU_003G2476000g
	Pv03	PHAVU_003G247700g
	Pv03	PHAVU_003G247800g	X
	Pv03	PHAVU_003G247900g
	Pv03	PHAVU_003G248000g
	Pv03	PHAVU_003G248100g
	Pv03	PHAVU_003G248200g
	Pv03	PHAVU_003G248300g
	Pv03	PHAVU_003G248400g
	Pv03	PHAVU_003G248500g	X
	Pv03	PHAVU_003G248600g
	Pv03	PHAVU_003G248700g
	Pv03	PHAVU_003G248800g
	Pv03	PHAVU_003G248900g
	Pv03	PHAVU_003G2490001g
	Pv03	PHAVU_003G2490000g
	Pv03	PHAVU_003G249100g
	Pv03	PHAVU_003G249200g	X	X
	Pv03	PHAVU_003G249300g
	Pv03	PHAVU_003G249400g
	Pv03	PHAVU_003G249500g
	Pv03	PHAVU_003G249600g		X
	Pv03	PHAVU_003G249700g
	Pv03	PHAVU_003G249800g
	Pv03	PHAVU_003G249900g
	Pv03	PHAVU_003G250000g
	Pv03	PHAVU_003G250100g
	Pv03	PHAVU_003G250200g		X
	Pv03	PHAVU_003G2503001g
	Pv03	PHAVU_003G2503000g
	Pv03	PHAVU_003G250400g		X
	Pv03	PHAVU_003G250500g		X
	Pv03	PHAVU_003G250600g
	Pv03	PHAVU_003G250700g
	Pv03	PHAVU_003G250800g	X
	Pv03	PHAVU_003G250900g
	Pv03	PHAVU_003G251000g
	Pv03	PHAVU_003G251100g	X
	Pv03	PHAVU_003G251200g
	Pv03	PHAVU_003G251300g
	Pv03	PHAVU_003G251400g
	Pv03	PHAVU_003G251500g
	Pv03	PHAVU_003G251600g
	Pv03	PHAVU_003G251700g
	Pv03	PHAVU_003G251800g
	Pv03	PHAVU_003G251900g
	Pv03	PHAVU_003G252000g
	Pv03	PHAVU_003G252100g
	Pv03	PHAVU_003G252200g
	Pv03	PHAVU_003G252300g
	Pv03	PHAVU_003G252400g
	Pv03	PHAVU_003G252500g
	Pv03	PHAVU_003G252600g
	Pv03	PHAVU_003G252700g
	Pv03	PHAVU_003G252800g
	Pv03	PHAVU_003G252900g
	Pv03	PHAVU_003G253000g
	Pv03	PHAVU_003G253100g		X
	Pv03	PHAVU_003G253200g
	Pv03	PHAVU_003G253300g
	Pv03	PHAVU_003G253400g
	Pv03	PHAVU_003G253500g
	Pv03	PHAVU_003G253600g
	Pv03	PHAVU_003G253700g
	Pv03	PHAVU_003G253800g
	Pv03	PHAVU_003G253900g
	Pv03	PHAVU_003G254000g
	Pv03	PHAVU_003G2541001g	X
	Pv03	PHAVU_003G2541000g
	Pv03	PHAVU_003G254200g
	Pv03	PHAVU_003G254300g
	Pv03	PHAVU_003G254400g
	Pv03	PHAVU_003G254500g
	Pv03	PHAVU_003G254600g
	Pv03	PHAVU_003G254700g
	Pv03	PHAVU_003G254800g
	Pv03	PHAVU_003G254900g
	Pv03	PHAVU_003G255000g
	Pv03	PHAVU_003G255100g
	Pv03	PHAVU_003G255200g		X
	Pv03	PHAVU_003G255300g
	Pv03	PHAVU_003G255400g
	Pv03	PHAVU_003G255500g
	Pv03	PHAVU_003G255600g
	Pv03	PHAVU_003G255700g
	Pv03	PHAVU_003G255800g
	Pv03	PHAVU_003G255900g
	Pv03	PHAVU_003G256000g
	Pv03	PHAVU_003G256100g
	Pv03	PHAVU_003G2562001g
	Pv03	PHAVU_003G2562000g
	Pv03	PHAVU_003G256300g
	Pv03	PHAVU_003G256400g
	Pv03	PHAVU_003G256500g
	Pv03	PHAVU_003G256600g
	Pv03	PHAVU_003G256700g
	Pv03	PHAVU_003G256800g
	Pv03	PHAVU_003G256900g
	Pv03	PHAVU_003G257000g
	Pv03	PHAVU_003G257100g	X
Seed04_25.6	Pv04	PHAVU_004G094200g
	Pv04	PHAVU_004G094300g
	Pv04	PHAVU_004G094400g
	Pv04	PHAVU_004G094500g		X
	Pv04	PHAVU_004G094600g
	Pv04	PHAVU_004G094700g
	Pv04	PHAVU_004G094800g
	Pv04	PHAVU_004G094900g
	Pv04	PHAVU_004G095000g
	Pv04	PHAVU_004G095100g
	Pv04	PHAVU_004G095200g
	Pv04	PHAVU_004G095300g
	Pv04	PHAVU_004G095400g
	Pv04	PHAVU_004G095500g
	Pv04	PHAVU_004G095600g
	Pv04	PHAVU_004G095700g
	Pv04	PHAVU_004G095800g
	Pv04	PHAVU_004G095900g
	Pv04	PHAVU_004G096000g
	Pv04	PHAVU_004G096100g
	Pv04	PHAVU_004G096200g
	Pv04	PHAVU_004G096300g
	Pv04	PHAVU_004G096400g
	Pv04	PHAVU_004G096500g
Seed04-43.7	Pv04	PHAVU_004G155900g
	Pv04	PHAVU_004G156000g
	Pv04	PHAVU_004G1561001g
	Pv04	PHAVU_004G1561000g
	Pv04	PHAVU_004G156200g
	Pv04	PHAVU_004G156300g
	Pv04	PHAVU_004G156400g
	Pv04	PHAVU_004G156500g
Seed05_3.2	Pv05	PHAVU_005G035100g
	Pv05	PHAVU_005G035200g
	Pv05	PHAVU_005G035300g
	Pv05	PHAVU_005G035400g
	Pv05	PHAVU_005G035500g
	Pv05	PHAVU_005G035600g
Seed05_37.1	Pv05	PHAVU_005G142700g
	Pv05	PHAVU_005G142800g	X
	Pv05	PHAVU_005G142900g
	Pv05	PHAVU_005G143000g
	Pv05	PHAVU_005G143100g
	Pv05	PHAVU_005G143200g
	Pv05	PHAVU_005G143300g
	Pv05	PHAVU_005G143400g
	Pv05	PHAVU_005G143500g
	Pv05	PHAVU_005G143600g
	Pv05	PHAVU_005G143700g
	Pv05	PHAVU_005G143800g
	Pv05	PHAVU_005G143900g
	Pv05	PHAVU_005G144000g
	Pv05	PHAVU_005G144100g
	Pv05	PHAVU_005G144200g
	Pv05	PHAVU_005G144300g		X
	Pv05	PHAVU_005G144400g		X
	Pv05	PHAVU_005G144500g
	Pv05	PHAVU_005G144600g	X
	Pv05	PHAVU_005G144700g
	Pv05	PHAVU_005G144800g	X
	Pv05	PHAVU_005G144900g
	Pv05	PHAVU_005G145000g
	Pv05	PHAVU_005G145100g
	Pv05	PHAVU_005G145200g
Seed05_37.6	Pv05	PHAVU_005G149400g
	Pv05	PHAVU_005G149500g
	Pv05	PHAVU_005G149600g		X
	Pv05	PHAVU_005G149700g
	Pv05	PHAVU_005G149800g
	Pv05	PHAVU_005G149900g
	Pv05	PHAVU_005G150000g
	Pv05	PHAVU_005G150100g
	Pv05	PHAVU_005G150200g
	Pv05	PHAVU_005G150300g
	Pv05	PHAVU_005G150400g
	Pv05	PHAVU_005G150500g
	Pv05	PHAVU_005G150600g
	Pv05	PHAVU_005G150700g
	Pv05	PHAVU_005G150800g
	Pv05	PHAVU_005G150900g
	Pv05	PHAVU_005G151000g
	Pv05	PHAVU_005G151100g
	Pv05	PHAVU_005G151200g
	Pv05	PHAVU_005G151300g
	Pv05	PHAVU_005G151400g
	Pv05	PHAVU_005G151500g
	Pv05	PHAVU_005G151600g
	Pv05	PHAVU_005G151700g
	Pv05	PHAVU_005G151800g
	Pv05	PHAVU_005G151900g
	Pv05	PHAVU_005G152000g
	Pv05	PHAVU_005G152100g
	Pv05	PHAVU_005G152200g
	Pv05	PHAVU_005G152300g	X
	Pv05	PHAVU_005G152400g
	Pv05	PHAVU_005G152500g
	Pv05	PHAVU_005G152600g	X
	Pv05	PHAVU_005G152700g
	Pv05	PHAVU_005G152800g
Seed07_0.62	Pv07	PHAVU_007G008900g
	Pv07	PHAVU_007G009000g
	Pv07	PHAVU_007G009100g	X
	Pv07	PHAVU_007G009200g
	Pv07	PHAVU_007G009300g
	Pv07	PHAVU_007G009400g
	Pv07	PHAVU_007G009500g		X
	Pv07	PHAVU_007G009600g
	Pv07	PHAVU_007G009700g
	Pv07	PHAVU_007G009800g
	Pv07	PHAVU_007G009900g
	Pv07	PHAVU_007G010000g
	Pv07	PHAVU_007G010100g
	Pv07	PHAVU_007G010200g
	Pv07	PHAVU_007G010300g
	Pv07	PHAVU_007G010400g
	Pv07	PHAVU_007G010500g
	Pv07	PHAVU_007G010600g
	Pv07	PHAVU_007G010700g
	Pv07	PHAVU_007G010800g
	Pv07	PHAVU_007G010900g
	Pv07	PHAVU_007G011000g
	Pv07	PHAVU_007G011100g
	Pv07	PHAVU_007G011200g
	Pv07	PHAVU_007G011300g
	Pv07	PHAVU_007G011400g
	Pv07	PHAVU_007G011500g
	Pv07	PHAVU_007G011600g		X
	Pv07	PHAVU_007G011700g
	Pv07	PHAVU_007G011800g
	Pv07	PHAVU_007G011900g
	Pv07	PHAVU_007G012000g
	Pv07	PHAVU_007G012100g
	Pv07	PHAVU_007G012200g		X
	Pv07	PHAVU_007G012300g
	Pv07	PHAVU_007G012400g
	Pv07	PHAVU_007G012500g
	Pv07	PHAVU_007G012600g		X
	Pv07	PHAVU_007G012700g
	Pv07	PHAVU_007G012800g
	Pv07	PHAVU_007G012900g
	Pv07	PHAVU_007G013000g
	Pv07	PHAVU_007G013100g
	Pv07	PHAVU_007G013200g
	Pv07	PHAVU_007G013300g
	Pv07	PHAVU_007G013400g
	Pv07	PHAVU_007G013500g
	Pv07	PHAVU_007G013600g
	Pv07	PHAVU_007G013700g
	Pv07	PHAVU_007G013800g
	Pv07	PHAVU_007G013900g
	Pv07	PHAVU_007G014000g
	Pv07	PHAVU_007G014100g
	Pv07	PHAVU_007G014200g
	Pv07	PHAVU_007G014300g
	Pv07	PHAVU_007G014400g
	Pv07	PHAVU_007G014500g
	Pv07	PHAVU_007G014600g		X
	Pv07	PHAVU_007G014700g
	Pv07	PHAVU_007G014800g
	Pv07	PHAVU_007G014900g
	Pv07	PHAVU_007G015000g
	Pv07	PHAVU_007G015100g
	Pv07	PHAVU_007G015200g
	Pv07	PHAVU_007G015300g
	Pv07	PHAVU_007G015400g
	Pv07	PHAVU_007G015500g
	Pv07	PHAVU_007G0156001g
	Pv07	PHAVU_007G0156000g
	Pv07	PHAVU_007G015700g
	Pv07	PHAVU_007G015800g
	Pv07	PHAVU_007G015900g
	Pv07	PHAVU_007G016000g
	Pv07	PHAVU_007G016100g
	Pv07	PHAVU_007G016200g
	Pv07	PHAVU_007G016300g
Seed07_3.8	Pv07	PHAVU_007G048300g
Seed07_0.55	Pv07	PHAVU_007G008000g
	Pv07	PHAVU_007G008100g
	Pv07	PHAVU_007G008200g
	Pv07	PHAVU_007G008300g
	Pv07	PHAVU_007G008400g
	Pv07	PHAVU_007G008500g		X
	Pv07	PHAVU_007G008600g
	Pv07	PHAVU_007G008700g	X
	Pv07	PHAVU_007G008800g
Seed08_55.3	Pv08	PHAVU_008G239600g	X
	Pv08	PHAVU_008G2397001g
	Pv08	PHAVU_008G2397000g
	Pv08	PHAVU_008G239800g
	Pv08	PHAVU_008G239900g
	Pv08	PHAVU_008G240000g
	Pv08	PHAVU_008G240100g
	Pv08	PHAVU_008G240200g		X
	Pv08	PHAVU_008G240300g
	Pv08	PHAVU_008G240400g
	Pv08	PHAVU_008G240500g
	Pv08	PHAVU_008G240600g	X
	Pv08	PHAVU_008G240700g
	Pv08	PHAVU_008G240800g
	Pv08	PHAVU_008G240900g
	Pv08	PHAVU_008G241000g
	Pv08	PHAVU_008G241100g
	Pv08	PHAVU_008G241200g
	Pv08	PHAVU_008G241300g
	Pv08	PHAVU_008G241400g
	Pv08	PHAVU_008G241500g		X
	Pv08	PHAVU_008G241600g
	Pv08	PHAVU_008G241700g
	Pv08	PHAVU_008G241800g
	Pv08	PHAVU_008G241900g
	Pv08	PHAVU_008G242000g
	Pv08	PHAVU_008G242100g
	Pv08	PHAVU_008G242200g
	Pv08	PHAVU_008G242300g
	Pv08	PHAVU_008G242400g
	Pv08	PHAVU_008G242500g
	Pv08	PHAVU_008G242600g
	Pv08	PHAVU_008G242700g
	Pv08	PHAVU_008G242800g	X
	Pv08	PHAVU_008G242900g
	Pv08	PHAVU_008G243000g		X
	Pv08	PHAVU_008G243100g
	Pv08	PHAVU_008G243200g
	Pv08	PHAVU_008G243300g
	Pv08	PHAVU_008G243400g
	Pv08	PHAVU_008G243500g		X
	Pv08	PHAVU_008G243600g
	Pv08	PHAVU_008G243700g
	Pv08	PHAVU_008G243800g
	Pv08	PHAVU_008G243900g
	Pv08	PHAVU_008G244000g
	Pv08	PHAVU_008G244100g
	Pv08	PHAVU_008G244200g
	Pv08	PHAVU_008G244300g
	Pv08	PHAVU_008G244400g
	Pv08	PHAVU_008G244500g
	Pv08	PHAVU_008G244600g
	Pv08	PHAVU_008G244700g
	Pv08	PHAVU_008G2448001g
	Pv08	PHAVU_008G2448000g
	Pv08	PHAVU_008G244900g
	Pv08	PHAVU_008G245000g
	Pv08	PHAVU_008G245100g
	Pv08	PHAVU_008G245200g
	Pv08	PHAVU_008G245300g
	Pv08	PHAVU_008G2454000g
	Pv08	PHAVU_008G245500g
	Pv08	PHAVU_008G245600g
	Pv08	PHAVU_008G245700g
	Pv08	PHAVU_008G245800g
	Pv08	PHAVU_008G245900g
Seed09_10.1	Pv09	PHAVU_009G055000g
	Pv09	PHAVU_009G055100g
	Pv09	PHAVU_009G055200g
	Pv09	PHAVU_009G0553001g	X
	Pv09	PHAVU_009G055400g
	Pv09	PHAVU_009G055500g
	Pv09	PHAVU_009G055600g
	Pv09	PHAVU_009G055700g
	Pv09	PHAVU_009G055800g
	Pv09	PHAVU_009G055900g
	Pv09	PHAVU_009G056000g
	Pv09	PHAVU_009G056100g
	Pv09	PHAVU_009G056200g
	Pv09	PHAVU_009G056300g		X
	Pv09	PHAVU_009G056400g
	Pv09	PHAVU_009G056500g
	Pv09	PHAVU_009G056600g
	Pv09	PHAVU_009G056700g
	Pv09	PHAVU_009G056800g		X
	Pv09	PHAVU_009G056900g
	Pv09	PHAVU_009G057000g
	Pv09	PHAVU_009G057100g
	Pv09	PHAVU_009G057200g
	Pv09	PHAVU_009G057300g
	Pv09	PHAVU_009G057400g
	Pv09	PHAVU_009G057500g
	Pv09	PHAVU_009G057600g
	Pv09	PHAVU_009G057700g
	Pv09	PHAVU_009G057800g
	Pv09	PHAVU_009G057900g
	Pv09	PHAVU_009G058000g
	Pv09	PHAVU_009G058100g		X
	Pv09	PHAVU_009G058200g
	Pv09	PHAVU_009G058300g
	Pv09	PHAVU_009G058400g
	Pv09	PHAVU_009G058500g
	Pv09	PHAVU_009G058600g	X
	Pv09	PHAVU_009G058700g
	Pv09	PHAVU_009G058800g
	Pv09	PHAVU_009G058900g
	Pv09	PHAVU_009G059000g
	Pv09	PHAVU_009G059100g
	Pv09	PHAVU_009G0592001g
	Pv09	PHAVU_009G059300g
	Pv09	PHAVU_009G0592000g
	Pv09	PHAVU_009G0594001g
	Pv09	PHAVU_009G0594000g
	Pv09	PHAVU_009G059500g
	Pv09	PHAVU_009G059600g
	Pv09	PHAVU_009G059700g		X
	Pv09	PHAVU_009G059800g
	Pv09	PHAVU_009G059900g
	Pv09	PHAVU_009G060000g
	Pv09	PHAVU_009G060100g
	Pv09	PHAVU_009G060200g
	Pv09	PHAVU_009G060300g
	Pv09	PHAVU_009G060400g
	Pv09	PHAVU_009G060500g		X
	Pv09	PHAVU_009G060600g
	Pv09	PHAVU_009G060700g
	Pv09	PHAVU_009G060800g
	Pv09	PHAVU_009G060900g		X
	Pv09	PHAVU_009G061000g
	Pv09	PHAVU_009G061100g	X
	Pv09	PHAVU_009G061200g
	Pv09	PHAVU_009G061300g	X
	Pv09	PHAVU_009G061400g
	Pv09	PHAVU_009G061500g
	Pv09	PHAVU_009G061600g
	Pv09	PHAVU_009G061700g
	Pv09	PHAVU_009G061800g
	Pv09	PHAVU_009G061900g
	Pv09	PHAVU_009G062000g
	Pv09	PHAVU_009G062100g
	Pv09	PHAVU_009G062200g
	Pv09	PHAVU_009G062300g	X
	Pv09	PHAVU_009G062400g	X
	Pv09	PHAVU_009G062500g
	Pv09	PHAVU_009G062600g
	Pv09	PHAVU_009G062700g
	Pv09	PHAVU_009G062800g
	Pv09	PHAVU_009G062900g
	Pv09	PHAVU_009G063000g		X
	Pv09	PHAVU_009G063100g
	Pv09	PHAVU_009G063200g	X
	Pv09	PHAVU_009G063300g
	Pv09	PHAVU_009G063400g
	Pv09	PHAVU_009G063500g
	Pv09	PHAVU_009G063600g
	Pv09	PHAVU_009G063700g
	Pv09	PHAVU_009G063800g
	Pv09	PHAVU_009G063900g
	Pv09	PHAVU_009G064000g
	Pv09	PHAVU_009G064100g		X
	Pv09	PHAVU_009G064200g
	Pv09	PHAVU_009G064300g
	Pv09	PHAVU_009G064400g
	Pv09	PHAVU_009G064500g
	Pv09	PHAVU_009G064600g
	Pv09	PHAVU_009G064700g
	Pv09	PHAVU_009G064800g
	Pv09	PHAVU_009G064900g
	Pv09	PHAVU_009G065000g
	Pv09	PHAVU_009G065100g
	Pv09	PHAVU_009G065200g
	Pv09	PHAVU_009G065300g
	Pv09	PHAVU_009G065400g
	Pv09	PHAVU_009G065500g
	Pv09	PHAVU_009G065600g
	Pv09	PHAVU_009G065700g
	Pv09	PHAVU_009G065800g
	Pv09	PHAVU_009G065900g
	Pv09	PHAVU_009G066000g
	Pv09	PHAVU_009G066100g
	Pv09	PHAVU_009G066200g
	Pv09	PHAVU_009G066300g
	Pv09	PHAVU_009G066400g
	Pv09	PHAVU_009G066500g
	Pv09	PHAVU_009G066600g
	Pv09	PHAVU_009G066700g
	Pv09	PHAVU_009G066800g
	Pv09	PHAVU_009G066900g
	Pv09	PHAVU_009G067000g
	Pv09	PHAVU_009G067100g	X
	Pv09	PHAVU_009G067200g		X
	Pv09	PHAVU_009G067300g		X
	Pv09	PHAVU_009G067400g		X
	Pv09	PHAVU_009G067500g		X
	Pv09	PHAVU_009G067600g		X
	Pv09	PHAVU_009G067700g		X
	Pv09	PHAVU_009G067800g		X
	Pv09	PHAVU_009G067900g
	Pv09	PHAVU_009G068000g
	Pv09	PHAVU_009G068100g
	Pv09	PHAVU_009G068200g
	Pv09	PHAVU_009G068300g
	Pv09	PHAVU_009G068400g		X
	Pv09	PHAVU_009G068500g
	Pv09	PHAVU_009G068600g
	Pv09	PHAVU_009G068700g
	Pv09	PHAVU_009G068800g
	Pv09	PHAVU_009G068900g
	Pv09	PHAVU_009G069000g
	Pv09	PHAVU_009G069100g
	Pv09	PHAVU_009G069200g
	Pv09	PHAVU_009G069300g
	Pv09	PHAVU_009G069400g		X
	Pv09	PHAVU_009G069500g
	Pv09	PHAVU_009G069600g		X
	Pv09	PHAVU_009G069700g
	Pv09	PHAVU_009G069800g
	Pv09	PHAVU_009G069900g
	Pv09	PHAVU_009G070000g
	Pv09	PHAVU_009G070100g
	Pv09	PHAVU_009G070200g
	Pv09	PHAVU_009G070300g
	Pv09	PHAVU_009G070400g
	Pv09	PHAVU_009G070500g	X
	Pv09	PHAVU_009G070600g
	Pv09	PHAVU_009G070700g
	Pv09	PHAVU_009G070800g		X
	Pv09	PHAVU_009G070900g
	Pv09	PHAVU_009G071000g
	Pv09	PHAVU_009G071100g
	Pv09	PHAVU_009G071200g
	Pv09	PHAVU_009G071300g
	Pv09	PHAVU_009G071400g
	Pv09	PHAVU_009G071500g
	Pv09	PHAVU_009G071600g
	Pv09	PHAVU_009G071700g
	Pv09	PHAVU_009G071800g
	Pv09	PHAVU_009G071900g
	Pv09	PHAVU_009G072000g
	Pv09	PHAVU_009G072100g	X
	Pv09	PHAVU_009G072200g
	Pv09	PHAVU_009G0723001g	X
	Pv09	PHAVU_009G072400g
	Pv09	PHAVU_009G072500g
	Pv09	PHAVU_009G072600g
	Pv09	PHAVU_009G072700g
	Pv09	PHAVU_009G072800g
	Pv09	PHAVU_009G072900g
	Pv09	PHAVU_009G073000g
	Pv09	PHAVU_009G073100g
	Pv09	PHAVU_009G073200g
	Pv09	PHAVU_009G073300g
	Pv09	PHAVU_009G073400g
	Pv09	PHAVU_009G073500g
	Pv09	PHAVU_009G073600g
	Pv09	PHAVU_009G073700g
	Pv09	PHAVU_009G073800g	X
	Pv09	PHAVU_009G073900g
	Pv09	PHAVU_009G074000g
	Pv09	PHAVU_009G074100g
	Pv09	PHAVU_009G074200g
	Pv09	PHAVU_009G074300g		X
	Pv09	PHAVU_009G074400g
	Pv09	PHAVU_009G074500g
	Pv09	PHAVU_009G074600g
	Pv09	PHAVU_009G074700g
	Pv09	PHAVU_009G074800g
	Pv09	PHAVU_009G074900g
	Pv09	PHAVU_009G075000g
	Pv09	PHAVU_009G075100g		X
	Pv09	PHAVU_009G075200g
	Pv09	PHAVU_009G0753001g
	Pv09	PHAVU_009G0753000g
	Pv09	PHAVU_009G075400g
	Pv09	PHAVU_009G075500g
	Pv09	PHAVU_009G075600g
	Pv09	PHAVU_009G075700g
	Pv09	PHAVU_009G075800g
	Pv09	PHAVU_009G075900g
	Pv09	PHAVU_009G076000g
	Pv09	PHAVU_009G076100g
	Pv09	PHAVU_009G076200g
	Pv09	PHAVU_009G076300g
	Pv09	PHAVU_009G076400g
	Pv09	PHAVU_009G076500g
	Pv09	PHAVU_009G076600g
	Pv09	PHAVU_009G076700g
	Pv09	PHAVU_009G076800g	X
	Pv09	PHAVU_009G076900g
	Pv09	PHAVU_009G077000g	X
	Pv09	PHAVU_009G077100g
	Pv09	PHAVU_009G077200g
	Pv09	PHAVU_009G077300g
	Pv09	PHAVU_009G077400g
	Pv09	PHAVU_009G077500g
	Pv09	PHAVU_009G077600g
	Pv09	PHAVU_009G077700g
	Pv09	PHAVU_009G077800g
	Pv09	PHAVU_009G077900g
	Pv09	PHAVU_009G078000g
	Pv09	PHAVU_009G078100g		X
	Pv09	PHAVU_009G078200g
	Pv09	PHAVU_009G078300g
	Pv09	PHAVU_009G078400g
	Pv09	PHAVU_009G078500g		X
	Pv09	PHAVU_009G078600g
	Pv09	PHAVU_009G078700g
	Pv09	PHAVU_009G078800g
	Pv09	PHAVU_009G078900g
	Pv09	PHAVU_009G079000g
	Pv09	PHAVU_009G079100g
	Pv09	PHAVU_009G079200g
	Pv09	PHAVU_009G0793001g
	Pv09	PHAVU_009G0793000g
	Pv09	PHAVU_009G079400g
	Pv09	PHAVU_009G079500g
	Pv09	PHAVU_009G079600g
	Pv09	PHAVU_009G079700g
	Pv09	PHAVU_009G079800g
	Pv09	PHAVU_009G079900g
	Pv09	PHAVU_009G080000g
	Pv09	PHAVU_009G080100g
	Pv09	PHAVU_009G080200g
	Pv09	PHAVU_009G080300g
	Pv09	PHAVU_009G080400g
	Pv09	PHAVU_009G080500g
	Pv09	PHAVU_009G080600g
	Pv09	PHAVU_009G080700g
	Pv09	PHAVU_009G080800g
Seed09_23.4	Pv09	PHAVU_009G1614001g
	Pv09	PHAVU_009G1614000g
	Pv09	PHAVU_009G161500g
	Pv09	PHAVU_009G161600g		X
	Pv09	PHAVU_009G161700g
	Pv09	PHAVU_009G161800g
	Pv09	PHAVU_009G161900g
	Pv09	PHAVU_009G162000g
	Pv09	PHAVU_009G162100g
	Pv09	PHAVU_009G162200g
	Pv09	PHAVU_009G162300g
	Pv09	PHAVU_009G162400g
	Pv09	PHAVU_009G162500g
	Pv09	PHAVU_009G162600g
	Pv09	PHAVU_009G162700g
	Pv09	PHAVU_009G162800g
	Pv09	PHAVU_009G162900g		X
	Pv09	PHAVU_009G163000g
	Pv09	PHAVU_009G163100g
	Pv09	PHAVU_009G163200g
	Pv09	PHAVU_009G163300g
	Pv09	PHAVU_009G163400g
	Pv09	PHAVU_009G163500g
	Pv09	PHAVU_009G163600g
	Pv09	PHAVU_009G163700g
	Pv09	PHAVU_009G163800g
	Pv09	PHAVU_009G163900g
	Pv09	PHAVU_009G164000g
	Pv09	PHAVU_009G164100g
	Pv09	PHAVU_009G164200g
	Pv09	PHAVU_009G164300g
	Pv09	PHAVU_009G164400g	X
	Pv09	PHAVU_009G164500g	X
	Pv09	PHAVU_009G164600g
	Pv09	PHAVU_009G164700g
	Pv09	PHAVU_009G164800g
	Pv09	PHAVU_009G164900g
	Pv09	PHAVU_009G165000g
	Pv09	PHAVU_009G165100g		X
	Pv09	PHAVU_009G165200g
	Pv09	PHAVU_009G1653001g
	Pv09	PHAVU_009G1653000g
	Pv09	PHAVU_009G165400g
	Pv09	PHAVU_009G165500g
	Pv09	PHAVU_009G165600g
	Pv09	PHAVU_009G165700g
	Pv09	PHAVU_009G165800g
	Pv09	PHAVU_009G165900g
	Pv09	PHAVU_009G166000g
	Pv09	PHAVU_009G166100g
	Pv09	PHAVU_009G166200g
	Pv09	PHAVU_009G166300g
	Pv09	PHAVU_009G166400g
	Pv09	PHAVU_009G166500g
	Pv09	PHAVU_009G166600g
	Pv09	PHAVU_009G166700g
	Pv09	PHAVU_009G166800g
	Pv09	PHAVU_009G166900g
	Pv09	PHAVU_009G167000g
	Pv09	PHAVU_009G167100g
	Pv09	PHAVU_009G167200g
	Pv09	PHAVU_009G167300g
	Pv09	PHAVU_009G167400g
	Pv09	PHAVU_009G167500g
	Pv09	PHAVU_009G167600g		X
	Pv09	PHAVU_009G167700g
	Pv09	PHAVU_009G167800g
	Pv09	PHAVU_009G167900g
	Pv09	PHAVU_009G168000g
	Pv09	PHAVU_009G168100g
	Pv09	PHAVU_009G168200g
	Pv09	PHAVU_009G168300g
	Pv09	PHAVU_009G1684001g
	Pv09	PHAVU_009G1684000g
	Pv09	PHAVU_009G1685001g
	Pv09	PHAVU_009G1685000g
	Pv09	PHAVU_009G168600g
	Pv09	PHAVU_009G168700g
	Pv09	PHAVU_009G168800g	X
	Pv09	PHAVU_009G168900g
	Pv09	PHAVU_009G169000g
	Pv09	PHAVU_009G169100g
	Pv09	PHAVU_009G169200g
	Pv09	PHAVU_009G169300g
	Pv09	PHAVU_009G169400g
	Pv09	PHAVU_009G169500g
	Pv09	PHAVU_009G169600g
	Pv09	PHAVU_009G169700g
	Pv09	PHAVU_009G169800g
	Pv09	PHAVU_009G169900g
	Pv09	PHAVU_009G170000g
	Pv09	PHAVU_009G170100g
	Pv09	PHAVU_009G170200g
	Pv09	PHAVU_009G170300g
	Pv09	PHAVU_009G170400g
	Pv09	PHAVU_009G170500g
	Pv09	PHAVU_009G170600g
	Pv09	PHAVU_009G170700g	X
	Pv09	PHAVU_009G170800g		X
	Pv09	PHAVU_009G170900g
	Pv09	PHAVU_009G171000g
	Pv09	PHAVU_009G171100g
	Pv09	PHAVU_009G171200g
	Pv09	PHAVU_009G171300g
	Pv09	PHAVU_009G171400g
	Pv09	PHAVU_009G171500g
	Pv09	PHAVU_009G171600g
	Pv09	PHAVU_009G171700g
	Pv09	PHAVU_009G171800g
	Pv09	PHAVU_009G171900g
	Pv09	PHAVU_009G172000g
	Pv09	PHAVU_009G172100g
	Pv09	PHAVU_009G172200g
	Pv09	PHAVU_009G172300g
	Pv09	PHAVU_009G172400g
	Pv09	PHAVU_009G172500g
	Pv09	PHAVU_009G172600g
	Pv09	PHAVU_009G172700g
	Pv09	PHAVU_009G172800g
	Pv09	PHAVU_009G172900g
	Pv09	PHAVU_009G173000g
	Pv09	PHAVU_009G173100g
	Pv09	PHAVU_009G173200g
	Pv09	PHAVU_009G173300g
	Pv09	PHAVU_009G173400g
	Pv09	PHAVU_009G173500g
	Pv09	PHAVU_009G173600g
	Pv09	PHAVU_009G173700g
	Pv09	PHAVU_009G173800g
	Pv09	PHAVU_009G173900g
	Pv09	PHAVU_009G174000g
	Pv09	PHAVU_009G1741001g
	Pv09	PHAVU_009G1741000g
	Pv09	PHAVU_009G174200g
	Pv09	PHAVU_009G174300g
	Pv09	PHAVU_009G174400g
	Pv09	PHAVU_009G174500g
	Pv09	PHAVU_009G174600g
	Pv09	PHAVU_009G174700g
	Pv09	PHAVU_009G174800g
	Pv09	PHAVU_009G174900g
	Pv09	PHAVU_009G175000g
	Pv09	PHAVU_009G175100g	X
	Pv09	PHAVU_009G175200g
	Pv09	PHAVU_009G175300g
	Pv09	PHAVU_009G175400g
	Pv09	PHAVU_009G175500g		X
	Pv09	PHAVU_009G175600g
	Pv09	PHAVU_009G175700g		X
	Pv09	PHAVU_009G175800g	X	X
	Pv09	PHAVU_009G175900g
	Pv09	PHAVU_009G176000g
	Pv09	PHAVU_009G176100g
	Pv09	PHAVU_009G176200g
	Pv09	PHAVU_009G176300g
	Pv09	PHAVU_009G176400g
	Pv09	PHAVU_009G176500g
	Pv09	PHAVU_009G176600g
	Pv09	PHAVU_009G176700g
	Pv09	PHAVU_009G176800g
	Pv09	PHAVU_009G176900g
	Pv09	PHAVU_009G177000g		X
	Pv09	PHAVU_009G177100g
	Pv09	PHAVU_009G177200g
	Pv09	PHAVU_009G177300g
	Pv09	PHAVU_009G177400g
	Pv09	PHAVU_009G177500g	X	X
	Pv09	PHAVU_009G177600g
	Pv09	PHAVU_009G177700g
	Pv09	PHAVU_009G177800g
	Pv09	PHAVU_009G1779001g
	Pv09	PHAVU_009G1779000g
	Pv09	PHAVU_009G178000g
	Pv09	PHAVU_009G178100g
	Pv09	PHAVU_009G178200g
	Pv09	PHAVU_009G178300g
	Pv09	PHAVU_009G178400g
	Pv09	PHAVU_009G178500g	X
	Pv09	PHAVU_009G178600g
	Pv09	PHAVU_009G178700g
	Pv09	PHAVU_009G178800g
	Pv09	PHAVU_009G178900g
	Pv09	PHAVU_009G179000g
	Pv09	PHAVU_009G179100g
	Pv09	PHAVU_009G179200g
	Pv09	PHAVU_009G179300g
	Pv09	PHAVU_009G179400g
	Pv09	PHAVU_009G179500g		X
	Pv09	PHAVU_009G179600g
	Pv09	PHAVU_009G179700g
	Pv09	PHAVU_009G179800g
	Pv09	PHAVU_009G179900g
	Pv09	PHAVU_009G180000g
	Pv09	PHAVU_009G1801001g
	Pv09	PHAVU_009G1801000g
	Pv09	PHAVU_009G1802001g
	Pv09	PHAVU_009G1802000g
	Pv09	PHAVU_009G180300g
	Pv09	PHAVU_009G1804001g
	Pv09	PHAVU_009G1804000g
	Pv09	PHAVU_009G180500g
	Pv09	PHAVU_009G180600g
	Pv09	PHAVU_009G180700g
	Pv09	PHAVU_009G180800g
	Pv09	PHAVU_009G180900g
	Pv09	PHAVU_009G181000g
	Pv09	PHAVU_009G181100g
	Pv09	PHAVU_009G181200g
	Pv09	PHAVU_009G181300g
	Pv09	PHAVU_009G181400g
	Pv09	PHAVU_009G181500g		X
	Pv09	PHAVU_009G181600g
	Pv09	PHAVU_009G181700g
	Pv09	PHAVU_009G181800g
	Pv09	PHAVU_009G181900g
	Pv09	PHAVU_009G182000g
	Pv09	PHAVU_009G182100g
	Pv09	PHAVU_009G182200g
	Pv09	PHAVU_009G182300g
	Pv09	PHAVU_009G182400g
	Pv09	PHAVU_009G182500g
	Pv09	PHAVU_009G182600g
	Pv09	PHAVU_009G182700g
	Pv09	PHAVU_009G182800g
	Pv09	PHAVU_009G182900g
	Pv09	PHAVU_009G183000g
	Pv09	PHAVU_009G183100g
	Pv09	PHAVU_009G183200g
	Pv09	PHAVU_009G183300g		X
	Pv09	PHAVU_009G183400g
	Pv09	PHAVU_009G183500g
	Pv09	PHAVU_009G183600g
	Pv09	PHAVU_009G183700g
	Pv09	PHAVU_009G183800g
	Pv09	PHAVU_009G183900g
	Pv09	PHAVU_009G184000g
	Pv09	PHAVU_009G184100g
	Pv09	PHAVU_009G184200g	X
	Pv09	PHAVU_009G184300g
	Pv09	PHAVU_009G184400g
	Pv09	PHAVU_009G184500g
	Pv09	PHAVU_009G184600g
	Pv09	PHAVU_009G184700g
	Pv09	PHAVU_009G184800g
	Pv09	PHAVU_009G184900g
	Pv09	PHAVU_009G185000g
	Pv09	PHAVU_009G185100g	X
	Pv09	PHAVU_009G185200g
	Pv09	PHAVU_009G185300g
	Pv09	PHAVU_009G185400g
	Pv09	PHAVU_009G185500g
	Pv09	PHAVU_009G185600g
	Pv09	PHAVU_009G1857001g
	Pv09	PHAVU_009G1857000g
	Pv09	PHAVU_009G185800g
	Pv09	PHAVU_009G185900g
	Pv09	PHAVU_009G186000g
	Pv09	PHAVU_009G186100g
	Pv09	PHAVU_009G186200g
	Pv09	PHAVU_009G186300g		X
	Pv09	PHAVU_009G186400g
	Pv09	PHAVU_009G186500g		X
	Pv09	PHAVU_009G186600g
	Pv09	PHAVU_009G186700g
	Pv09	PHAVU_009G186800g
	Pv09	PHAVU_009G186900g
	Pv09	PHAVU_009G187000g
	Pv09	PHAVU_009G187100g
	Pv09	PHAVU_009G187200g
	Pv09	PHAVU_009G187300g
	Pv09	PHAVU_009G187400g		X
	Pv09	PHAVU_009G187500g
	Pv09	PHAVU_009G187600g
	Pv09	PHAVU_009G187700g
	Pv09	PHAVU_009G187800g
	Pv09	PHAVU_009G187900g
	Pv09	PHAVU_009G188000g
	Pv09	PHAVU_009G188100g
	Pv09	PHAVU_009G188200g
	Pv09	PHAVU_009G188300g
	Pv09	PHAVU_009G188400g
	Pv09	PHAVU_009G188500g
	Pv09	PHAVU_009G188600g
	Pv09	PHAVU_009G188700g
	Pv09	PHAVU_009G188800g
	Pv09	PHAVU_009G188900g
	Pv09	PHAVU_009G189000g
	Pv09	PHAVU_009G189100g
	Pv09	PHAVU_009G189200g
	Pv09	PHAVU_009G189300g
	Pv09	PHAVU_009G189400g
	Pv09	PHAVU_009G189500g
	Pv09	PHAVU_009G189600g	X	X
	Pv09	PHAVU_009G189700g
	Pv09	PHAVU_009G189800g
	Pv09	PHAVU_009G189900g
	Pv09	PHAVU_009G190000g
	Pv09	PHAVU_009G190100g
	Pv09	PHAVU_009G190200g	X
	Pv09	PHAVU_009G190300g		X
	Pv09	PHAVU_009G190400g
	Pv09	PHAVU_009G190500g		X
	Pv09	PHAVU_009G190600g
	Pv09	PHAVU_009G190700g
	Pv09	PHAVU_009G190800g
	Pv09	PHAVU_009G190900g
	Pv09	PHAVU_009G191000g
	Pv09	PHAVU_009G191100g
	Pv09	PHAVU_009G191200g
	Pv09	PHAVU_009G191300g
	Pv09	PHAVU_009G191400g
	Pv09	PHAVU_009G191500g
	Pv09	PHAVU_009G191600g
	Pv09	PHAVU_009G191700g
	Pv09	PHAVU_009G191800g
	Pv09	PHAVU_009G1919001g
	Pv09	PHAVU_009G1919000g
	Pv09	PHAVU_009G1920001g
	Pv09	PHAVU_009G1920000g
	Pv09	PHAVU_009G192100g
	Pv09	PHAVU_009G192200g
	Pv09	PHAVU_009G192300g
	Pv09	PHAVU_009G192400g		X
	Pv09	PHAVU_009G192500g
	Pv09	PHAVU_009G192600g
	Pv09	PHAVU_009G192700g
	Pv09	PHAVU_009G192800g
	Pv09	PHAVU_009G192900g
	Pv09	PHAVU_009G193000g
	Pv09	PHAVU_009G193100g
	Pv09	PHAVU_009G193200g	X
	Pv09	PHAVU_009G193300g
	Pv09	PHAVU_009G193400g
	Pv09	PHAVU_009G193500g
	Pv09	PHAVU_009G193600g
	Pv09	PHAVU_009G193700g
	Pv09	PHAVU_009G193800g
	Pv09	PHAVU_009G193900g
	Pv09	PHAVU_009G194000g
	Pv09	PHAVU_009G194100g
	Pv09	PHAVU_009G194200g	X
	Pv09	PHAVU_009G194300g
	Pv09	PHAVU_009G194400g		X
	Pv09	PHAVU_009G194500g
	Pv09	PHAVU_009G194600g
	Pv09	PHAVU_009G194700g
	Pv09	PHAVU_009G194800g
	Pv09	PHAVU_009G194900g
	Pv09	PHAVU_009G195000g	X
	Pv09	PHAVU_009G195100g
	Pv09	PHAVU_009G195200g
	Pv09	PHAVU_009G195300g		X
	Pv09	PHAVU_009G195400g
	Pv09	PHAVU_009G195500g
	Pv09	PHAVU_009G195600g
	Pv09	PHAVU_009G195700g
	Pv09	PHAVU_009G195800g
	Pv09	PHAVU_009G195900g
	Pv09	PHAVU_009G196000g		X
	Pv09	PHAVU_009G196100g
	Pv09	PHAVU_009G196200g
	Pv09	PHAVU_009G196300g
	Pv09	PHAVU_009G196400g
	Pv09	PHAVU_009G196500g
	Pv09	PHAVU_009G196600g
	Pv09	PHAVU_009G196700g
	Pv09	PHAVU_009G196800g
	Pv09	PHAVU_009G196900g
	Pv09	PHAVU_009G197000g		X
	Pv09	PHAVU_009G197100g		X
	Pv09	PHAVU_009G197200g
	Pv09	PHAVU_009G197300g	X
	Pv09	PHAVU_009G197400g
	Pv09	PHAVU_009G197500g
	Pv09	PHAVU_009G197600g
	Pv09	PHAVU_009G197700g
	Pv09	PHAVU_009G197800g	X
	Pv09	PHAVU_009G197900g
	Pv09	PHAVU_009G198000g
	Pv09	PHAVU_009G198100g
	Pv09	PHAVU_009G198200g
	Pv09	PHAVU_009G198300g
	Pv09	PHAVU_009G198400g		X
	Pv09	PHAVU_009G198500g
	Pv09	PHAVU_009G198600g
	Pv09	PHAVU_009G198700g
	Pv09	PHAVU_009G198800g
	Pv09	PHAVU_009G198900g
	Pv09	PHAVU_009G199000g
	Pv09	PHAVU_009G199100g
	Pv09	PHAVU_009G199200g
	Pv09	PHAVU_009G199300g
	Pv09	PHAVU_009G199400g
	Pv09	PHAVU_009G199500g		X
	Pv09	PHAVU_009G199600g
	Pv09	PHAVU_009G199700g
	Pv09	PHAVU_009G199800g
	Pv09	PHAVU_009G199900g
	Pv09	PHAVU_009G200000g
	Pv09	PHAVU_009G200100g
	Pv09	PHAVU_009G200200g
	Pv09	PHAVU_009G200300g
	Pv09	PHAVU_009G200400g
	Pv09	PHAVU_009G200500g
	Pv09	PHAVU_009G200600g
	Pv09	PHAVU_009G200700g
	Pv09	PHAVU_009G200800g
	Pv09	PHAVU_009G200900g
	Pv09	PHAVU_009G201000g		X
	Pv09	PHAVU_009G201100g
	Pv09	PHAVU_009G201200g
	Pv09	PHAVU_009G201300g	X
	Pv09	PHAVU_009G201400g
	Pv09	PHAVU_009G201500g
	Pv09	PHAVU_009G201600g
	Pv09	PHAVU_009G201700g
	Pv09	PHAVU_009G201800g
	Pv09	PHAVU_009G201900g
	Pv09	PHAVU_009G202000g	X	X
	Pv09	PHAVU_009G202100g
	Pv09	PHAVU_009G202200g		X
	Pv09	PHAVU_009G202300g
	Pv09	PHAVU_009G202400g
	Pv09	PHAVU_009G202500g
	Pv09	PHAVU_009G202600g
	Pv09	PHAVU_009G202700g
	Pv09	PHAVU_009G202800g
	Pv09	PHAVU_009G202900g
	Pv09	PHAVU_009G203000g
	Pv09	PHAVU_009G203100g
	Pv09	PHAVU_009G203200g
	Pv09	PHAVU_009G203300g
	Pv09	PHAVU_009G203400g
	Pv09	PHAVU_009G203500g
	Pv09	PHAVU_009G203600g
	Pv09	PHAVU_009G203700g
	Pv09	PHAVU_009G203800g
	Pv09	PHAVU_009G203900g
	Pv09	PHAVU_009G204000g
	Pv09	PHAVU_009G204100g
	Pv09	PHAVU_009G204200g
	Pv09	PHAVU_009G204300g
	Pv09	PHAVU_009G204400g
	Pv09	PHAVU_009G204500g
	Pv09	PHAVU_009G204600g
	Pv09	PHAVU_009G204700g
	Pv09	PHAVU_009G204800g
	Pv09	PHAVU_009G204900g
	Pv09	PHAVU_009G205000g
	Pv09	PHAVU_009G205100g		X
	Pv09	PHAVU_009G205200g
	Pv09	PHAVU_009G205300g
	Pv09	PHAVU_009G205400g
	Pv09	PHAVU_009G205500g
	Pv09	PHAVU_009G205600g
	Pv09	PHAVU_009G2057001g
	Pv09	PHAVU_009G2057000g
	Pv09	PHAVU_009G205800g
	Pv09	PHAVU_009G205900g
	Pv09	PHAVU_009G206000g
	Pv09	PHAVU_009G206100g
	Pv09	PHAVU_009G206200g
	Pv09	PHAVU_009G206300g
	Pv09	PHAVU_009G206400g
	Pv09	PHAVU_009G206500g
	Pv09	PHAVU_009G206600g
	Pv09	PHAVU_009G206700g
	Pv09	PHAVU_009G206800g	X
	Pv09	PHAVU_009G206900g
	Pv09	PHAVU_009G207000g
	Pv09	PHAVU_009G207100g
	Pv09	PHAVU_009G207200g
	Pv09	PHAVU_009G207300g
	Pv09	PHAVU_009G207400g
	Pv09	PHAVU_009G207500g
	Pv09	PHAVU_009G207600g
	Pv09	PHAVU_009G207700g		X
	Pv09	PHAVU_009G207800g
	Pv09	PHAVU_009G207900g
	Pv09	PHAVU_009G208000g
	Pv09	PHAVU_009G208100g
	Pv09	PHAVU_009G208200g
	Pv09	PHAVU_009G208300g
	Pv09	PHAVU_009G208400g
	Pv09	PHAVU_009G208500g
	Pv09	PHAVU_009G208600g
	Pv09	PHAVU_009G208700g
	Pv09	PHAVU_009G2088001g
	Pv09	PHAVU_009G2088000g
	Pv09	PHAVU_009G208900g	X
	Pv09	PHAVU_009G209000g
	Pv09	PHAVU_009G209100g
	Pv09	PHAVU_009G209200g
	Pv09	PHAVU_009G209300g		X
	Pv09	PHAVU_009G209400g
	Pv09	PHAVU_009G209500g
	Pv09	PHAVU_009G209600g		X
	Pv09	PHAVU_009G209700g
	Pv09	PHAVU_009G209800g
	Pv09	PHAVU_009G209900g		X
	Pv09	PHAVU_009G210000g	X
	Pv09	PHAVU_009G210100g
	Pv09	PHAVU_009G210200g		X
	Pv09	PHAVU_009G210300g
	Pv09	PHAVU_009G210400g
	Pv09	PHAVU_009G210500g
	Pv09	PHAVU_009G210600g
	Pv09	PHAVU_009G210700g
	Pv09	PHAVU_009G210800g
	Pv09	PHAVU_009G210900g
	Pv09	PHAVU_009G211000g		X
	Pv09	PHAVU_009G211100g
	Pv09	PHAVU_009G211200g		X
	Pv09	PHAVU_009G211300g		X
	Pv09	PHAVU_009G211400g		X
	Pv09	PHAVU_009G211500g
	Pv09	PHAVU_009G211600g
	Pv09	PHAVU_009G211700g	X
	Pv09	PHAVU_009G211800g
	Pv09	PHAVU_009G211900g
	Pv09	PHAVU_009G212000g
	Pv09	PHAVU_009G212100g
	Pv09	PHAVU_009G212200g	X
	Pv09	PHAVU_009G212300g		X
	Pv09	PHAVU_009G212400g
	Pv09	PHAVU_009G212500g
	Pv09	PHAVU_009G212600g
	Pv09	PHAVU_009G212700g		X
	Pv09	PHAVU_009G212800g
	Pv09	PHAVU_009G212900g		X
	Pv09	PHAVU_009G2130001g
	Pv09	PHAVU_009G2130000g	X
	Pv09	PHAVU_009G213100g
	Pv09	PHAVU_009G213200g	X
	Pv09	PHAVU_009G213300g
	Pv09	PHAVU_009G213400g
	Pv09	PHAVU_009G213500g
	Pv09	PHAVU_009G213600g
	Pv09	PHAVU_009G213700g
	Pv09	PHAVU_009G213800g
	Pv09	PHAVU_009G213900g
	Pv09	PHAVU_009G214000g
	Pv09	PHAVU_009G214100g
	Pv09	PHAVU_009G214200g
	Pv09	PHAVU_009G214300g
	Pv09	PHAVU_009G214400g
	Pv09	PHAVU_009G214500g
	Pv09	PHAVU_009G214600g	X
	Pv09	PHAVU_009G2147001g
	Pv09	PHAVU_009G2147000g
	Pv09	PHAVU_009G214800g
	Pv09	PHAVU_009G214900g
	Pv09	PHAVU_009G215000g
	Pv09	PHAVU_009G215100g
	Pv09	PHAVU_009G215200g
	Pv09	PHAVU_009G215300g
	Pv09	PHAVU_009G215400g
	Pv09	PHAVU_009G215500g
	Pv09	PHAVU_009G215600g
Seed10_32.5	Pv10	PHAVU_010G087300g		X
	Pv10	PHAVU_010G087400g
	Pv10	PHAVU_010G087500g
	Pv10	PHAVU_010G087600g
Seed10_39.1	Pv10	PHAVU_010G121800g
	Pv10	PHAVU_010G121900g
	Pv10	PHAVU_010G122000g		X
	Pv10	PHAVU_010G122100g
	Pv10	PHAVU_010G122200g
	Pv10	PHAVU_010G122300g
	Pv10	PHAVU_010G122400g
	Pv10	PHAVU_010G122500g
	Pv10	PHAVU_010G122600g
	Pv10	PHAVU_010G122700g		X
	Pv10	PHAVU_010G122800g
	Pv10	PHAVU_010G122900g
	Pv10	PHAVU_010G123000g
	Pv10	PHAVU_010G123100g	X
	Pv10	PHAVU_010G123200g
	Pv10	PHAVU_010G123300g
	Pv10	PHAVU_010G123400g
	Pv10	PHAVU_010G123500g
Seed10_40.3	Pv10	PHAVU_010G133000g
	Pv10	PHAVU_010G133100g
	Pv10	PHAVU_010G133200g
	Pv10	PHAVU_010G133300g
	Pv10	PHAVU_010G133400g
	Pv10	PHAVU_010G133500g
	Pv10	PHAVU_010G133600g
	Pv10	PHAVU_010G133700g
	Pv10	PHAVU_010G133800g
	Pv10	PHAVU_010G133900g
	Pv10	PHAVU_010G134000g
	Pv10	PHAVU_010G134100g	X
	Pv10	PHAVU_010G134200g
	Pv10	PHAVU_010G134300g
	Pv10	PHAVU_010G134400g
	Pv10	PHAVU_010G134500g
	Pv10	PHAVU_010G134600g
	Pv10	PHAVU_010G134700g
	Pv10	PHAVU_010G134800g
	Pv10	PHAVU_010G134900g
	Pv10	PHAVU_010G135000g
	Pv10	PHAVU_010G135100g
	Pv10	PHAVU_010G135200g
	Pv10	PHAVU_010G135300g
	Pv10	PHAVU_010G135400g
	Pv10	PHAVU_010G135500g
	Pv10	PHAVU_010G135600g
	Pv10	PHAVU_010G135700g
	Pv10	PHAVU_010G135800g
	Pv10	PHAVU_010G135900g
	Pv10	PHAVU_010G136000g
	Pv10	PHAVU_010G136100g
	Pv10	PHAVU_010G136200g
	Pv10	PHAVU_010G136300g
	Pv10	PHAVU_010G136400g		X
	Pv10	PHAVU_010G136500g
	Pv10	PHAVU_010G136600g	X
	Pv10	PHAVU_010G136700g
	Pv10	PHAVU_010G136800g
	Pv10	PHAVU_010G136900g
	Pv10	PHAVU_010G137000g
	Pv10	PHAVU_010G137100g
	Pv10	PHAVU_010G137200g
	Pv10	PHAVU_010G137300g
	Pv10	PHAVU_010G137400g		X
Seed11_1.5	Pv11	PHAVU_011G020200g
Seed11_1.6	Pv11	PHAVU_011G021100g
	Pv11	PHAVU_011G021200g
	Pv11	PHAVU_011G021300g		X
	Pv11	PHAVU_011G021400g
	Pv11	PHAVU_011G021500g
	Pv11	PHAVU_011G021600g	X
	Pv11	PHAVU_011G021700g	X
	Pv11	PHAVU_011G021800g
Seed11_1.9	Pv11	PHAVU_011G023700g
	Pv11	PHAVU_011G023800g		X
	Pv11	PHAVU_011G023900g
	Pv11	PHAVU_011G024000g
	Pv11	PHAVU_011G024100g
	Pv11	PHAVU_011G024200g
	Pv11	PHAVU_011G024300g		X
	Pv11	PHAVU_011G024400g
	Pv11	PHAVU_011G024500g	X
	Pv11	PHAVU_011G024600g
	Pv11	PHAVU_011G024700g
	Pv11	PHAVU_011G0248001g
	Pv11	PHAVU_011G0248000g
	Pv11	PHAVU_011G024900g
	Pv11	PHAVU_011G025000g
	Pv11	PHAVU_011G025100g
	Pv11	PHAVU_011G025200g		X
	Pv11	PHAVU_011G025300g
	Pv11	PHAVU_011G025400g		X
	Pv11	PHAVU_011G025500g
	Pv11	PHAVU_011G025600g		X
	Pv11	PHAVU_011G025700g
	Pv11	PHAVU_011G025800g
	Pv11	PHAVU_011G025900g
	Pv11	PHAVU_011G026000g
	Pv11	PHAVU_011G026100g
	Pv11	PHAVU_011G026200g
	Pv11	PHAVU_011G026300g
	Pv11	PHAVU_011G026400g
	Pv11	PHAVU_011G026500g
	Pv11	PHAVU_011G026600g
	Pv11	PHAVU_011G026700g	X	X
	Pv11	PHAVU_011G0268001g
	Pv11	PHAVU_011G0268000g
	Pv11	PHAVU_011G026900g
	Pv11	PHAVU_011G027000g
	Pv11	PHAVU_011G027100g
	Pv11	PHAVU_011G027200g
	Pv11	PHAVU_011G027300g
	Pv11	PHAVU_011G027400g
	Pv11	PHAVU_011G027500g
	Pv11	PHAVU_011G027600g
	Pv11	PHAVU_011G027700g
	Pv11	PHAVU_011G027800g
	Pv11	PHAVU_011G027900g		X
	Pv11	PHAVU_011G0280001g
	Pv11	PHAVU_011G0280000g
	Pv11	PHAVU_011G028100g	X
	Pv11	PHAVU_011G028200g		X
	Pv11	PHAVU_011G028300g
	Pv11	PHAVU_011G028400g
		total	91	118
