# Supplementary material for: Identification of consistent QTL and candidate genes associated with seed traits in common bean by combining GWAS and RNA-Seq
Source: Theor Appl Genet. 2024 May 27;137(6):143. doi: 10.1007/s00122-024-04638-5 (PMC11130024; doi:10.1007/s00122-024-04638-5)
Supplement: Supplementary file 8 — Supplementary file8 (XLSX 16 kb) [file 122_2024_4638_MOESM8_ESM.xlsx]

## Sheet: Table S7
Table S7. List of differentially expressed genes (DEGs) underlying QTL regions revealed by the association analysis.
QTL name	Associated Trait	Associated SNP	Gene ID	Functional Annotation	Atlas	Schmutz et al (2014)
Seed01_50.7	Coatproportion	s1_50842559	PHAVU_001G248400g	Hypoxia induced protein conserved region (HIG_1_N)
			PHAVU_001G250000g	apoptotic chromatin condensation inducer in the nucleus (ACIN1, ACINUS)
			PHAVU_001G250100g	Armadillo/beta-catenin-like repeat-containing protein // Armadillo repeat protein VAC8 required for vacuole fusion, inheritance and cytosol-to-vacuole protein targeting
			PHAVU_001G251000g	Inositol-3-phosphate synthase / Myo-inositol-1-phosphate synthase
			PHAVU_001G251800g	ATP-BINDING CASSETTE, SUB-FAMILY D MEMBER // SUBFAMILY NOT NAMED		Mesoamerican domestication gene
			PHAVU_001G252100g	NUCLEOLAR PROTEIN 7/ESTROGEN RECEPTOR COACTIVATOR-RELATED // SUBFAMILY NOT NAMED		Mesoamerican domestication gene
			PHAVU_001G252200g	Asparagine synthase (glutamine-hydrolyzing) / Glutamine-dependent asparagine synthetase
			PHAVU_001G252300g
			PHAVU_001G252900g	PTHR24078:SF315 - MOLECULAR CHAPERONE DNAJ
Seed01_51.9	25SW	s1_52137885	PHAVU_001G267600g	TBC1 DOMAIN FAMILY MEMBER GTPASE-ACTIVATING PROTEIN // SUBFAMILY NOT NAMED		Mesoamerican domestication gene
			PHAVU_001G268900g	FUS-interacting serine-arginine-rich protein 1 (FUSIP1)
Seed02_28.1	LWR	s2_28212493	PHAVU_002G148100g	Ubiquitin C-terminal hydrolase		Andean domestication gene
			PHAVU_002G149200g	CLASSICAL ARABINOGALACTAN PROTEIN 10-RELATED
			PHAVU_002G150000g	ABC transporter (ABC_tran) // ABC transporter transmembrane region (ABC_membrane)
			PHAVU_002G150400g	COPPER AMINE OXIDASE // SUBFAMILY NOT NAMED
Seed02_36.9	Width	s2_37004268	PHAVU_002G209400g	Pathogenesis-related protein Bet v I family (Bet_v_1)
			PHAVU_002G209500g	Pathogenesis-related protein Bet v I family (Bet_v_1)
Seed03_45.6	Area, Width, 25SW, CoatProportion	s3_47996582	PHAVU_003G237100g	Casein kinase II subunit alpha (CSNK2A)
			PHAVU_003G241200g	IRON/ASCORBATE OXIDOREDUCTASE DDB_G0283291-RELATED		Mesoamerican domestication gene
			PHAVU_003G241500g	kinesin family member 4/21/27 (KIF4_21_27)		Mesoamerican domestication gene
			PHAVU_003G242000g	OTU domain-containing protein 3 [EC:3.4.19.12] (OTUD3)
			PHAVU_003G242900g	STEROL REGULATORY ELEMENT-BINDING PROTEIN // SUBFAMILY NOT NAMED
			PHAVU_003G243000g	Nicotinate phosphoribosyltransferase / Nicotinic acid phosphoribosyltransferase
			PHAVU_003G243800g	zeaxanthin epoxidase (ZEP, ABA1)
			PHAVU_003G246900g	MYB FAMILY TRANSCRIPTION FACTOR // SUBFAMILY NOT NAMED
			PHAVU_003G247800g	PECTINESTERASE LIKE PROTEIN-RELATED
			PHAVU_003G248500g	DOF ZINC FINGER PROTEIN DOF3.4		Mesoamerican domestication gene
			PHAVU_003G249200g		Yes	Andean domestication gene
			PHAVU_003G250800g	PROTEIN DA1-RELATED 1-RELATED
			PHAVU_003G251100g	PQ-LOOP REPEAT FAMILY PROTEIN / TRANSMEMBRANE FAMILY PROTEIN
			PHAVU_003G2541001g
			PHAVU_003G257100g	TRANSCRIPTION FACTOR BHLH110
Seed05_37.1	WaterAbsorption	s5_37260589	PHAVU_005G142800g	Ubiquitin-protein ligase
			PHAVU_005G144600g	Rhomboid family
			PHAVU_005G144800g	Oxysterol-binding protein
Seed05_37.6	LWR	s5_37715374	PHAVU_005G152300g	Protein-histidine N-methyltransferase / Protein methylase IV
			PHAVU_005G152600g	ARM REPEAT SUPERFAMILY PROTEIN
Seed07_0.62	Length, 25SW	s7_633265	PHAVU_007G009100g	3-KETOACYL-COA SYNTHASE 12-RELATED		Mesoamerican domestication gene
Seed07_0.55	Coatproportion	s7_557444	PHAVU_007G008700g	Chromosome segregation ATPase
Seed08_55.3	Area, Lenght, LWR, 25SW, CoatProportion	s8_55946412	PHAVU_008G239600g	L-TYPE LECTIN-DOMAIN CONTAINING RECEPTOR KINASE VIII.1-RELATED Blast con LecKVIII.2 Arabidopsis
			PHAVU_008G240600g	UTP--glucose-1-phosphate uridylyltransferase (UGP2, galU, galF)
			PHAVU_008G242800g	nijmegen breakage syndrome protein 1 (NBN, NBS1)
Seed09_10.1	Width	s9_12670503	PHAVU_009G0553001g
			PHAVU_009G058600g	INOSINE-5-MONOPHOSPHATE DEHYDROGENASE RELATED		Mesoamerican domestication gene
			PHAVU_009G061100g	AP-4 complex subunit mu-1 (AP4M1)
			PHAVU_009G061300g	PHOSPHATIDYLINOSITOL/PHOSPHATIDYLCHOLINE TRANSFER PROTEIN SFH6-RELATED
			PHAVU_009G062300g	serpin B (SERPINB)
			PHAVU_009G062400g	mitogen-activated protein kinase kinase kinase 3 (MAP3K3, MEKK3)
			PHAVU_009G063200g	POLYADENYLATE-BINDING PROTEIN RBP47A
			PHAVU_009G067100g	kinesin family member 4/21/27 (KIF4_21_27)
			PHAVU_009G070500g	PROPROTEIN CONVERTASE SUBTILISIN/KEXIN // SUBFAMILY NOT NAMED
			PHAVU_009G072100g	GPN-LOOP GTPASE 2		Mesoamerican domestication gene
			PHAVU_009G0723001g
			PHAVU_009G073800g	CAMP-RESPONSE ELEMENT BINDING PROTEIN-RELATED // SUBFAMILY NOT NAMED
			PHAVU_009G076800g	far upstream element-binding protein (FUBP)
			PHAVU_009G077000g	N-MYC DOWNREGULATED-LIKE 3 PROTEIN		Mesoamerican domestication gene
Seed09_23.4	LWR	s9_31015943	PHAVU_009G164400g	POLYNUCLEOTIDE ADENYLYLTRANSFERASE DOMAIN AND RNA RECOGNITION MOTIF-CONTAINING PROTEIN-RELATED
			PHAVU_009G164500g	EXPRESSED PROTEIN
			PHAVU_009G168800g	telomere length regulation protein (TELO2, TEL2)
			PHAVU_009G170700g	METHIONINE SULFOXIDE REDUCTASE // SUBFAMILY NOT NAMED
			PHAVU_009G175100g	PPR repeat (PPR) // PPR repeat family (PPR_2)
			PHAVU_009G175800g	transitional endoplasmic reticulum ATPase (VCP, CDC48)	yes
			PHAVU_009G177500g	ApaG protein (apaG)	yes
			PHAVU_009G178500g	INACTIVE POLY [ADP-RIBOSE] POLYMERASE SRO4-RELATED
			PHAVU_009G184200g	F14D16.8-RELATED
			PHAVU_009G185100g	PHOSPHOLIPID-TRANSPORTING ATPASE 10-RELATED		Mesoamerican domestication gene
			PHAVU_009G189600g		yes	Mesoamerican domestication gene
			PHAVU_009G190200g	Homeobox domain (Homeobox) // Homeobox associated leucine zipper (HALZ)
			PHAVU_009G193200g	MLO-LIKE PROTEIN 10-RELATED
			PHAVU_009G194200g	TWO-COMPONENT RESPONSE REGULATOR ARR10-RELATED
			PHAVU_009G195000g	Leucyl aminopeptidase / Peptidase S
			PHAVU_009G197300g	ethanolamine kinase (ETNK, EKI)		Mesoamerican domestication gene
			PHAVU_009G197800g	2-alkenal reductase (NADP(+)) / NADPH-dependent alkenal/one oxidoreductase
			PHAVU_009G201300g	kinesin family member 18/19 (KIF18_19)
			PHAVU_009G202000g	NINJA-FAMILY PROTEIN AFP1-RELATED	yes
			PHAVU_009G206800g	RETICULON
			PHAVU_009G208900g	ADENYLATE KINASE FAMILY PROTEIN
			PHAVU_009G210000g	GLYCEROL-3-PHOSPHATE TRANSPORTER 5-RELATED
			PHAVU_009G211700g
			PHAVU_009G212200g	protein OS-9 (OS9)
			PHAVU_009G2130000g
			PHAVU_009G213200g	AUXILIN/CYCLIN G-ASSOCIATED KINASE-RELATED // SUBFAMILY NOT NAMED
			PHAVU_009G214600g
Seed10_39.1	Area, Lenght, 25SW, CoatProportion	s10_39185557	PHAVU_010G123100g	Pectinesterase/pectinesterase inhibitor
Seed10_40.3	Area, Lenght, Width		PHAVU_010G134100g	Cobaltochelatase / Hydrogenobyrinic acid a,c-diamide cobaltochelatase
			PHAVU_010G136600g	PHOSPHOLIPID-TRANSPORTING ATPASE TAT-1
Seed11_1.6	Width	s11_1701280	PHAVU_011G021600g	Protein of unknown function (DUF1218) (DUF1218)
			PHAVU_011G021700g	proteasome maturation protein (POMP, UMP1)
Seed11_1.9	Area	s11_2105912	PHAVU_011G024500g	STRUCTURAL MAINTENANCE OF CHROMOSOMES SMC FAMILY MEMBER // SUBFAMILY NOT NAMED
			PHAVU_011G026700g	PROLINE-RICH PROTEIN 4	yes
			PHAVU_011G028100g	TIMELESS-interacting protein (TIPIN)
