# Supplementary material for: Identification of consistent QTL and candidate genes associated with seed traits in common bean by combining GWAS and RNA-Seq
Source: Theor Appl Genet. 2024 May 27;137(6):143. doi: 10.1007/s00122-024-04638-5 (PMC11130024; doi:10.1007/s00122-024-04638-5)
Supplement: Supplementary file 9 — Supplementary file9 (XLSX 13 kb) [file 122_2024_4638_MOESM9_ESM.xlsx]

## Sheet: Table S9
Table S9. Results of alignment of the 22 DEGs in the reference genome G19833with the respective genes predicted in the bean genotypes LaborOvalle, 5-593 and UI111.
G19833		LaborOvalle						5-593						UI111
Gene ID		Gene	Identity	e-value	Mismatches	Gaps		Gene	Identity	e-value	Mismatches	Gaps		Gene	Identity	e-value	Mismatches	Gaps
PHAVU_001G267600g		PvLabOv.01G266800.1	99.398	0	21	5		Pv5-593.01G265700.1	99.146	0	23	11		PvUI111.01G278000.1	99.152	0	24	11
PHAVU_001G268900g		PvLabOv.01G268200.1	99.563	0	4	5		Pv5-593.01G267000.1	98.878	0	13	4		PvUI111.01G279300.1	99.843	0	1	2
PHAVU_003G237100g		PvLabOv.03G233400.1	97.86	0	59	21		Pv5-593.03G232500.1	99.956	0	0	1		PvUI111.03G235600.1	97.86	0	59	21
PHAVU_003G241200g		PvLabOv.03G237100.1	99.693	0	5	2		Pv5-593.03G236300.1	99.297	0	10	5		PvUI111.03G239400.1	99.698	0	5	2
PHAVU_003G241500g		PvLabOv.03G237400.1	99.217	0	58	19		Pv5-593.03G236600.1	98.93	0	73	27		PvUI111.03G239700.1	99.204	0	61	19
PHAVU_003G242000g		PvLabOv.03G237800.1	99.245	0	30	13		Pv5-593.03G237000.1	99.855	0	2	2		PvUI111.03G240100.1	99.256	0	30	13
PHAVU_003G242900g		PvLabOv.03G238600.1	99.767	0	7	1		Pv5-593.03G238000.1	99.94	0	2	0		PvUI111.03G240900.1	99.859	0	4	1
PHAVU_003G243000g		PvLabOv.03G238700.1	98.14	0	73	15		Pv5-593.03G238100.1	99.95	0	5	0		PvUI111.03G241000.1	98.78	0	74	16
PHAVU_003G243800g		PvLabOv.03G239600.1	99.909	0	5	1		Pv5-593.03G238900.1	99.948	0	4	0		PvUI111.03G241800.1	98.545	0	52	15
PHAVU_003G246900g		PvLabOv.03G242800.1	99.857	0	3	0		Pv5-593.03G242300.1	100	0	0	0		PvUI111.03G245200.1	99.739	0	7	0
PHAVU_003G247800g		PvLabOv.03G243800.1	98.95	0	29	9		Pv5-593.03G243400.1	100	0	0	0		PvUI111.03G246300.1	98.921	0	31	9
PHAVU_003G248500g		PvLabOv.03G244700.1	99.715	0	2	0		Pv5-593.03G244300.1	100	0	0	0		PvUI111.03G247100.1	99.715	0	2	0
PHAVU_003G249200g		PvLabOv.03G245400.1	99.807	0	1	1		Pv5-593.03G245100.1	100	0	0	0		PvUI111.03G247800.1	99.673	8.74e-163	1	0
PHAVU_003G250800g		PvLabOv.03G246800.1	99.849	0	8	1		Pv5-593.03G246500.1	99.963	0	2	0		PvUI111.03G249300.1	98.646	0	59	13
PHAVU_003G251100g		PvLabOv.03G247100.1	98.788	0	38	8		Pv5-593.03G246800.1	99.779	0	1	1		PvUI111.03G249600.1	97.465	0	60	21
PHAVU_003G2541001g		PvLabOv.03G249700.1	99.479	0	4	1		Pv5-593.03G249500.1	100	0	0	0		PvUI111.03G252400.1	99.479	0	4	1
PHAVU_003G257100g		PvLabOv.03G252600.1	99.209	0	11	3		Pv5-593.03G252400.1	100	0	0	0		PvUI111.03G254800.1	97.034	0	51	21
PHAVU_007G009100g		PvLabOv.07G009000.1	99.006	0	15	0		Pv5-593.07G008800.1	98.84	0	19	0		PvUI111.07G009100.1	98.967	0	15	0
PHAVU_008G239600g		PvLabOv.08G234300.1	99.653	0	10	0		Pv5-593.08G233300.1	99.653	0	10	0		PvUI111.08G237500.1	99.548	0	11	1
PHAVU_008G240600g		PvLabOv.08G235400.1	98.28	0	41	10		Pv5-593.08G234300.1	99.38	0	26	9		PvUI111.08G238500.1	98.71	0	39	8
PHAVU_008G242800g		PvLabOv.08G237500.1	97.81	0	112	25		Pv5-593.08G236300.1	97.82	0	111	24		PvUI111.08G240600.1	97.81	0	114	25
PHAVU_010G123100g		PvLabOv.10G129000.1	98.369	0	38	15		Pv5-593.10G125400.1	97.852	0	46	25		PvUI111.10G125200.1	98.385	0	39	16
		PvLabOv.10G129100.1	97.6	0	28	9		Pv5-593.10G125500.1	97.597	0	28	9		PvUI111.10G125300.1	97.535	0	27	8
